# Supplementary material for: Receptor deorphanization in an echinoderm reveals kisspeptin evolution and relationship with SALMFamide neuropeptides
Source: BMC Biol. 2022 Aug 24;20:187. doi: 10.1186/s12915-022-01387-z (PMC9400282; doi:10.1186/s12915-022-01387-z)
Supplement: Supplementary file 2 — Additional file 2. Results of BLAST analysis of bilaterian proteomes using the sequence of the human kisspeptin receptor (NP_115940.2) and the sequences of kisspeptin-type receptors (XP_003727259.1, XP_011680162.1, XP_784787.2, XP_01669579.1, XP_011669580.1, XP_796690.1, XP_796286.1, XP_793873.1, XP_787561.2) previously identified in the sea urchin Strongylocentrotus purpuratus as queries. In each page the results of the BLAST (columns A-L) and reciprocal BLAST against S. purpuratus (columns O-Z) and H. sapiens (columns AC-AN) for each species are shown, with pages labelled with the name of the species analysed. In column AQ the annotation names from NCBI of the proteins used as queries for the reciprocal BLAST from each species are shown, with receptors annotated as GPR54 or kisspeptin-type receptors highlighted in blue. [file 12915_2022_1387_MOESM2_ESM.xlsx]

## Sheet: Species IDs
Species	Phylum	Genome ID	Bioproject
Homo sapiens	Vertebrata	GCF_000001405.39	PRJNA168
Mus musculus	Vertebrata	GCF_000001635.27	PRJNA20689
Python bivittatus	Vertebrata	GCF_000186305.1	PRJNA61243
Xenopus tropicalis	Vertebrata	GCF_000004195.4	PRJNA577946
Lepisosteus oculatus	Vertebrata	GCF_000242695.3	PRJNA221149
Latimeria chalumnae	Vertebrata	GCF_000225785.1	PRJNA56111
Branchiostoma floridae	Cephalochordata	GCF_000003815.2	PRJNA33245
Branchiostoma belcheri	Cephalochordata	GCF_001625305.1	PRNJA214454
Ciona intestinalis	Tunicata	GCF_000224145.3	PRJNA187185
Asterias rubens	Echinodermata	GCA_902459465.3	PRJNA626669
Acanthaster planci	Echinodermata	GCF_00194914.1	PRNJA397419
Anneisia japonica	Echinodermata	GCF_011630105.1	PRJNA615663
Apostichopus japonicus	Echinodermata	GCA_002754855.1	PRJNA354676
Strongylocentrotus purpuratus	Echinodermata	GCF_000002235.5	PRJNA13728
Saccoglossus kowalevskii	Hemichordata	GCF_000003605.2	PRJNA42857
Priapulus caudatus	Priapulida	GCA_000485595.2	PRJNA20497
Caenorhabditis elegans	Nematoda	GCF_000002985.6	PRJNA13758
Prostionchus pacificus	Nematoda	GCA_000180635.4	PRJNA12644
Steinernema carpocapsae	Nematoda	GCA_000757645.3	PRJNA202318
Euperipatoides rowelli	Onychophora	GCA_003024985.2	PRJNA203089
Hypsibius exemplaris	Tardigrada	GCA_002082055.1	PRJNA360553
Ramazzottius varieornatus	Tardigrada	GCA_001949185.1	PRJDB4588
Apis mellifera	Arthropoda	GCA_000002195.1	PRJNA10625
Daphnia magna	Arthropoda	GCA_020631705.2	PRJNA738190
Drosophila melanogaster	Arthropoda	GCA_000001215.4	PRJNA13812
Clonorchis sinensis	Platyhelminthes	GCA_003604175.2	PRJNA386618
Helobdella robusta	Annelida	GCA_000326865.1	PRJNA175704
Platynereis dumerilii	Annelida	--	PRJNA271451
Aplysia californica	Mollusca	GCA_000002075.2	PRJNA13635
Crassostrea gigas	Mollusca	GCA_902806645.1	PRJEB35351
Lingula anatina	Brachiopoda	GCA_001039355.2	PRJNA286275
Bugula neritina	Bryozoa	GCA_010799875.2	PRJNA498596
Adineta steineri	Rotifera	GCA_905250065.1	PRJEB43239
Rotaria socialis	Rotifera	GCA_905331495.1	PRJEB43239
Rotaria sordida	Rotifera	GCA_905250125.1	PRJEB43238

## Sheet: Homo sapiens
BLASTP 2.2.31+														Reciprocal BLASTP 2.2.31+ vs S. purpuratus														Reciprocal BLASTP 2.2.31+ vs H. sapiens
Homo sapiens														Homo sapiens														Homo sapiens
Query ID	Subject ID	% identity	Alignment length	Mismatches	Gap opens	Query start	Query end	Subject start	Subject end	e-value	Bit score			Query ID	Subject ID	% identity	Alignment length	Mismatches	Gap opens	Query start	Query end	Subject start	Subject end	e-value	Bit score			Query ID	Subject ID	% identity	Alignment length	Mismatches	Gap opens	Query start	Query end	Subject start	Subject end	e-value	Bit score
SpurKPR2XP003727259	KAI4039188.1	45.215	303	156	5	41	335	39	339	1.72e-76	242			XP_047295501.1	XP_030845848.1	45.494	233	118	4	14	244	20	245	1.08e-59	199			CAC42558.1	CAC42558.1	100	400	0	0	1	400	1	400	0	825			>XP_047295501.1 kiSS-1 receptor isoform X1 [Homo sapiens]
SpurKPR2XP003727259	KAI4051682.1	39.262	298	169	4	36	331	17	304	1.33e-66	216			XP_047295501.1	XP_030846418.1	44.643	224	120	2	33	253	26	248	1.12e-55	189			CAC42558.1	KAI4026509.1	28.105	306	202	4	45	349	84	372	3.93e-40	149			>XP_024302373.1 orexin/Hypocretin receptor type 1 isoform X1 [Homo sapiens]
SpurKPR2XP003727259	KAI4052706.1	38.318	321	166	9	58	363	54	357	2.62e-60	199			XP_047295501.1	XP_030832153.1	29.529	403	219	8	30	423	27	373	3.66e-54	186			CAC42558.1	CAC42584.1	30.595	353	223	10	4	344	5	347	7.94e-40	148			>XP_016866287.1 orexin receptor type 2 isoform X1 [Homo sapiens]
SpurKPR2XP003727259	pdb|7T11|R	36.418	335	190	10	43	371	81	398	1.69e-58	196			XP_047295501.1	XP_030846538.1	41.25	240	133	4	1	236	2	237	4.35e-54	185			CAC42558.1	CAC42585.1	31.875	320	195	10	36	344	40	347	8.2e-40	148			>NP_001138751.1 mu-type opioid receptor isoform MOR-1i [Homo sapiens]
SpurKPR2XP003727259	KAI4046789.1	36.624	314	185	6	40	349	29	332	3.19e-55	186			XP_047295501.1	XP_030838918.1	27.692	390	212	10	37	408	48	385	2.43e-37	141			CAC42558.1	EAW54325.1	24.737	380	261	10	24	397	12	372	3.94e-36	137			>NP_002502.2 neuromedin-B receptor isoform a [Homo sapiens]
SpurKPR2XP003727259	XP_047295501.1	48.558	208	102	3	41	245	39	244	5.19e-51	177			XP_047295501.1	XP_030833253.1	37.811	201	115	5	52	250	60	252	1.12e-35	135			CAC42558.1	pdb|7VGX|R	24.924	329	230	2	25	348	29	345	4.63e-34	132			>NP_005277.2 neuropeptides B/W receptor type 2 [Homo sapiens]
SpurKPR2XP003727259	KAI4039189.1	58.915	129	53	0	41	169	39	167	7.6e-48	163			XP_047295501.1	XP_030836990.1	25.066	379	256	9	24	393	20	379	1.16e-32	129			CAC42558.1	pdb|7RMI|R	26.537	309	205	5	45	349	42	332	7.41e-34	131			>KAI4060674.1 somatostatin receptor 1 [Homo sapiens]
SpurKPR2XP003727259	pdb|7L1V|R	33.66	306	183	6	44	337	60	357	1.12e-47	167			XP_047295501.1	XP_030833857.1	27.231	437	243	14	42	443	58	454	1.7e-31	125			CAC42558.1	pdb|7P02|R	26.537	309	205	5	45	349	78	368	3.53e-33	129			>KAI4052706.1 somatostatin receptor 5 [Homo sapiens]
SpurKPR2XP003727259	KAI4002918.1	34	300	187	4	41	335	14	307	1.17e-46	164			XP_047295501.1	XP_030835433.1	24.505	404	217	9	35	424	19	348	1.42e-30	122			CAC42558.1	KAI4025691.1	27.811	338	220	9	37	362	138	463	4.76e-33	130			>KAI4051682.1 galanin receptor 2 [Homo sapiens]
SpurKPR2XP003727259	pdb|4EA3|B	34.242	330	202	7	5	332	90	406	1.98e-46	165			XP_047295501.1	XP_030838576.1	32.016	253	165	4	14	260	3	254	1.49e-27	115			CAC42558.1	XP_016866287.1	26.235	324	206	6	53	348	61	379	1.82e-31	125			>KAI4046789.1 galanin receptor 1 [Homo sapiens]
SpurKPR2XP003727259	NP_001305782.1	36.713	286	170	5	49	332	56	332	3.73e-46	163			XP_047295501.1	XP_783326.1	26.816	358	184	9	43	396	37	320	3.96e-27	112			CAC42558.1	pdb|7L1V|R	26.384	307	196	7	53	348	67	354	3.99e-31	123			>KAI4039189.1 KISS1 receptor [Homo sapiens]
SpurKPR2XP003727259	EAX10169.1	35.463	313	172	8	50	353	53	344	4.24e-46	163			XP_047295501.1	XP_011678514.1	33.88	183	118	2	54	233	54	236	1.97e-25	107			CAC42558.1	BAG62337.1	24.011	379	232	11	24	397	12	339	1.18e-30	121			>KAI4039188.1 KISS1 receptor [Homo sapiens]
SpurKPR2XP003727259	KAI4001161.1	30.565	301	197	4	51	341	54	352	2.07e-45	161			XP_047295501.1	XP_030832852.1	51.899	79	38	0	44	122	63	141	2.75e-23	95.5			CAC42558.1	BAG37605.1	27.273	330	221	4	53	378	78	392	2.82e-30	121			>KAI4039187.1 KISS1 receptor, partial [Homo sapiens]
SpurKPR2XP003727259	CAC42576.1	31.915	376	202	11	46	372	45	415	4.16e-45	162			XP_047295501.1	XP_011670235.1	31.841	201	132	3	37	233	36	235	1.58e-22	99			CAC42558.1	AAA36395.1	26.948	308	207	4	43	349	57	347	5.65e-30	121			>KAI4026851.1 pyroglutamylated RFamide peptide receptor [Homo sapiens]
SpurKPR2XP003727259	NP_001305426.1	33.232	328	196	9	46	363	61	375	8.46e-44	157			XP_047295501.1	XP_011665623.1	28.079	203	135	4	54	248	44	243	2.35e-21	95.5			CAC42558.1	NP_002502.2	25.967	362	226	12	13	358	10	345	1.99e-29	119			>KAI4025691.1 neuropeptide FF receptor 2 [Homo sapiens]
SpurKPR3.1XP011680162	KAI4039188.1	38.953	344	196	8	2	335	1	340	1.41e-70	228			XP_024302373.1	XP_030838918.1	36.562	413	222	10	26	420	30	420	4.46e-86	269			CAC42576.1	CAC42576.1	100	444	0	0	1	444	1	444	0	910			>KAI4020330.1 opioid receptor mu 1 [Homo sapiens]
SpurKPR3.1XP011680162	KAI4051682.1	36.102	313	177	7	26	334	15	308	2.04e-60	201			XP_024302373.1	XP_030833857.1	39.782	367	196	9	29	376	42	402	2.03e-78	250			CAC42576.1	KAI4051682.1	33.923	339	180	9	44	375	26	327	1.04e-45	164			>KAI4002918.1 galanin receptor 3 [Homo sapiens]
SpurKPR3.1XP011680162	pdb|7T11|R	31.063	367	229	9	13	377	55	399	1.19e-48	171			XP_024302373.1	XP_030835433.1	31.549	355	193	7	21	375	18	322	2.71e-46	164			CAC42576.1	KAI4039188.1	30.423	378	230	10	33	403	31	382	2.24e-37	141			>KAI4001161.1 bombesin receptor subtype 3 [Homo sapiens]
SpurKPR3.1XP011680162	XP_047295501.1	41.25	240	133	4	2	237	1	236	1.48e-46	166			XP_024302373.1	XP_030845848.1	31.092	357	201	7	46	398	44	359	5.92e-45	160			CAC42576.1	XP_047295501.1	28.337	427	236	12	33	403	31	443	1.84e-34	135			>NP_001305782.1 nociceptin receptor isoform 1x [Homo sapiens]
SpurKPR3.1XP011680162	KAI4052706.1	31.269	323	207	7	55	376	54	362	1.67e-46	164			XP_024302373.1	XP_783326.1	32.822	326	173	8	56	380	49	329	1.03e-43	157			CAC42576.1	KAI4002918.1	29.721	323	183	6	44	357	18	305	2.07e-32	127			>NP_001305426.1 kappa-type opioid receptor isoform 1x [Homo sapiens]
SpurKPR3.1XP011680162	KAI4001161.1	30.154	325	201	8	27	336	35	348	3.93e-46	164			XP_024302373.1	XP_030846538.1	27.548	363	212	8	46	397	41	363	1.61e-42	154			CAC42576.1	KAI4001161.1	29.641	334	192	10	33	354	39	341	3.39e-32	127			>EAX10169.1 somatostatin receptor 4, isoform CRA_b [Homo sapiens]
SpurKPR3.1XP011680162	KAI4046789.1	34.448	299	171	7	46	335	38	320	2.41e-45	160			XP_024302373.1	XP_030836000.1	29.683	347	209	9	26	369	38	352	5.42e-41	149			CAC42576.1	XP_016866287.1	29.73	370	213	14	50	387	61	415	1.1e-30	124			>EAW54325.1 tachykinin receptor 2, isoform CRA_b [Homo sapiens]
SpurKPR3.1XP011680162	pdb|7L1V|R	30.323	310	190	7	41	336	60	357	3.54e-45	160			XP_024302373.1	XP_030846418.1	27.628	333	201	5	43	373	31	325	1.47e-38	142			CAC42576.1	KAI4052706.1	29.915	351	200	14	57	402	54	363	3.24e-30	121			>CAC42576.1 unnamed protein product [Homo sapiens]
SpurKPR3.1XP011680162	KAI4039189.1	46.707	167	87	1	2	166	1	167	1.48e-43	152			XP_024302373.1	XP_011680942.1	28.797	316	196	2	52	367	59	345	1.06e-37	141			CAC42576.1	KAI4026851.1	24.695	328	222	8	31	353	35	342	1.41e-29	120			>CAC42558.1 unnamed protein product, partial [Homo sapiens]
SpurKPR3.1XP011680162	NP_001305782.1	32.362	343	215	6	51	391	61	388	1.55e-43	157			XP_024302373.1	XP_030836990.1	28.532	361	209	8	47	374	42	386	1.43e-37	142			CAC42576.1	KAI4046789.1	28.882	322	193	7	49	367	39	327	9.66e-29	117			>CAD79723.1 unnamed protein product, partial [Homo sapiens]
SpurKPR3.1XP011680162	KAI4002918.1	29.45	309	203	5	32	335	10	308	2.37e-43	155			XP_024302373.1	XP_030833253.1	29.851	335	182	10	58	386	62	349	3.02e-35	133			CAC42576.1	CAD69521.1	24.779	339	219	9	31	364	35	342	9.13e-28	116			>pdb|7T11|R Chain R, Somatostatin receptor type 2,Kappa-type opioid receptor
SpurKPR3.1XP011680162	XP_016866287.1	28.532	361	207	9	41	356	54	408	6.56e-43	156			XP_024302373.1	XP_003723464.2	32.143	336	177	9	50	374	59	354	1e-32	127			CAC42576.1	pdb|7VLA|R	27.864	323	183	13	39	352	33	314	1.81e-27	113			>pdb|7L1V|R Chain R, Hypocretin receptor type 2
SpurKPR3.1XP011680162	EAX10169.1	31.124	347	211	10	27	371	38	358	9.47e-43	154			XP_024302373.1	XP_030832153.1	26.72	378	249	10	49	423	41	393	5.57e-32	125			CAC42576.1	pdb|7T11|R	30.725	345	195	15	49	389	88	392	8.59e-27	112			>pdb|6TOT|B Chain B, Orexin receptor type 1
SpurKPR3.1XP011680162	pdb|4EA3|B	34.859	284	174	4	51	333	135	408	1.95e-42	155			XP_024302373.1	XP_011678514.1	28.846	364	195	11	28	376	18	332	7.1e-30	119			CAC42576.1	pdb|7L1V|R	29.841	315	180	11	50	354	67	350	8.85e-27	112			>pdb|4EA3|B Chain B, Fusion protein of Nociceptin receptor and cytochrome b562
SpurKPR3.1XP011680162	NP_002502.2	29.538	325	212	8	31	345	33	350	5.35e-41	150			XP_024302373.1	XP_003729750.1	26.667	330	198	7	48	374	91	379	2.09e-29	119			CAC42576.1	KAI4060674.1	23.785	391	239	9	33	416	48	386	1.18e-26	112
SpurKPR5XP784787	KAI4039188.1	35.294	289	170	7	60	334	52	337	7.76e-46	162			XP_016866287.1	XP_030838918.1	36.364	429	226	12	33	443	30	429	1.43e-89	279			CAD79723.1	AAL26488.1	86.769	325	18	4	1	317	103	410	0	557
SpurKPR5XP784787	pdb|7L1V|R	33.445	299	174	9	58	339	68	358	1.23e-38	142			XP_016866287.1	XP_030833857.1	41.538	390	204	10	35	406	40	423	3.7e-87	274			CAD79723.1	CAD69521.1	87.977	341	10	3	1	317	41	374	0	590
SpurKPR5XP784787	pdb|6TOT|B	32.394	284	174	5	67	336	39	318	1.01e-37	139			XP_016866287.1	XP_783326.1	31.592	402	206	14	6	400	8	347	6.37e-51	177			CAD79723.1	CAD79723.1	100	317	0	0	1	317	1	317	0	653
SpurKPR5XP784787	KAI4001161.1	30.293	307	195	8	52	343	50	352	9.59e-37	138			XP_016866287.1	XP_030835433.1	31.437	334	185	5	51	381	30	322	6.62e-45	161			CAD79723.1	KAI4026851.1	88.728	346	10	3	1	317	41	386	0	612
SpurKPR5XP784787	pdb|7T11|R	30.07	286	181	9	59	335	91	366	2.88e-35	134			XP_016866287.1	XP_030846418.1	29.909	331	194	5	51	379	31	325	1.69e-44	159			CAD79723.1	KAI4025691.1	32.288	319	182	7	8	294	150	466	7.5e-49	171
SpurKPR5XP784787	XP_016866287.1	30.275	327	178	9	58	339	62	383	2.01e-34	133			XP_016866287.1	XP_030845848.1	31.627	332	186	7	54	382	44	337	3.94e-44	158			CAD79723.1	pdb|7VGX|R	29.139	302	182	7	6	281	53	348	1.4e-43	155
SpurKPR5XP784787	KAI4051682.1	28.716	296	187	9	54	339	26	307	6.26e-34	130			XP_016866287.1	XP_030836000.1	29.096	354	212	8	26	375	34	352	2.2e-43	157			CAD79723.1	pdb|7L1V|R	28.852	305	190	6	1	281	56	357	5.25e-41	147
SpurKPR5XP784787	XP_024302373.1	30	330	178	10	67	349	63	386	2.67e-33	129			XP_016866287.1	XP_030846538.1	28.532	361	207	9	54	408	41	356	3.9e-43	156			CAD79723.1	pdb|7X9B|R	30.137	292	183	5	5	277	50	339	2.85e-40	146
SpurKPR5XP784787	KAI4052706.1	29.126	309	191	9	64	362	54	344	3.88e-33	127			XP_016866287.1	XP_030836990.1	30.556	360	201	8	55	380	42	386	1.61e-42	156			CAD79723.1	KAI4046789.1	31.502	273	171	6	14	272	42	312	2.29e-38	140
SpurKPR5XP784787	pdb|4EA3|B	30.897	301	189	7	49	342	124	412	6.05e-32	125			XP_016866287.1	XP_003723464.2	29.577	426	236	12	22	426	14	396	6.85e-40	147			CAD79723.1	CAD69475.1	29.492	295	176	5	13	277	62	354	1.21e-36	137
SpurKPR5XP784787	NP_001305782.1	30.897	301	189	6	49	342	50	338	1.56e-31	124			XP_016866287.1	XP_011680942.1	28.254	315	197	4	60	373	59	345	1.93e-36	139			CAD79723.1	XP_016866287.1	25.595	336	192	6	1	281	50	382	1.19e-35	135
SpurKPR5XP784787	EAW54325.1	29.524	315	202	10	37	338	19	326	2.9e-31	123			XP_016866287.1	XP_030832153.1	28.125	320	210	6	61	376	43	346	3.8e-36	137			CAD79723.1	pdb|7X9C|R	29.897	291	173	6	18	281	54	340	1.37e-35	133
SpurKPR5XP784787	NP_001305426.1	30.868	311	188	10	62	360	71	366	5.96e-31	122			XP_016866287.1	XP_030833253.1	30.275	327	178	9	62	383	58	339	8.27e-35	133			CAD79723.1	CAC42561.1	27.607	326	204	9	15	316	47	364	1.8e-35	133
SpurKPR5XP784787	EAX10169.1	27.517	298	194	8	59	348	56	339	1.38e-29	118			XP_016866287.1	XP_030828576.1	26.598	391	238	8	15	382	7	371	1.85e-34	133			CAD79723.1	pdb|6TOT|B	29.577	284	172	7	22	280	39	319	6.44e-35	130
SpurKPR5XP784787	KAI4020330.1	29.487	312	200	7	59	363	79	377	1.6e-29	119			XP_016866287.1	XP_011678514.1	28.297	364	211	11	55	414	45	362	5.52e-33	129			CAD79723.1	CAD10338.1	92.188	64	0	1	125	183	1	64	7.28e-34	120
SpurKPR6.1XP01669579	KAI4039188.1	33.742	326	187	9	21	331	26	337	3.66e-42	152			NP_001138751.1	XP_011665623.1	40.071	282	158	5	168	444	37	312	1.16e-54	188			EAW54325.1	BAG62337.1	91.729	399	0	1	1	399	1	366	0	742
SpurKPR6.1XP01669579	pdb|7T11|R	31.287	342	206	12	43	371	81	406	8.89e-38	141			NP_001138751.1	XP_011670235.1	33.631	336	203	8	164	491	45	368	1.09e-53	185			EAW54325.1	EAW54325.1	100	399	0	0	1	399	1	399	0	827
SpurKPR6.1XP01669579	KAI4051682.1	31.525	295	184	7	45	333	26	308	1.5e-37	140			NP_001138751.1	XP_030845848.1	33.025	324	205	6	168	481	49	370	6.8e-47	167			EAW54325.1	KAI4026509.1	53.209	374	163	5	14	381	68	435	1.17e-130	384
SpurKPR6.1XP01669579	EAX10169.1	31.013	316	184	11	45	346	48	343	2.6e-36	137			NP_001138751.1	XP_030846418.1	32.857	350	207	11	150	482	20	358	5.33e-44	159			EAW54325.1	pdb|7RMI|R	50.806	372	176	3	9	380	19	383	9.11e-121	357
SpurKPR6.1XP01669579	KAI4052706.1	30.872	298	173	12	58	344	54	329	6.31e-35	132			NP_001138751.1	XP_030846538.1	30.655	336	215	7	169	490	47	378	1.01e-41	153			EAW54325.1	pdb|7P02|R	54.683	331	148	2	8	338	54	382	5.81e-118	349
SpurKPR6.1XP01669579	NP_001305426.1	32.432	333	195	13	12	334	34	346	3.38e-33	129			NP_001138751.1	XP_011678514.1	30.357	336	219	9	149	473	28	359	2.77e-39	147			EAW54325.1	AAA36395.1	53.186	361	157	5	26	379	53	408	3.49e-112	336
SpurKPR6.1XP01669579	KAI4060674.1	28.981	314	193	9	43	346	57	350	6.25e-33	127			NP_001138751.1	XP_030830676.1	31.724	290	183	4	168	446	35	320	3.12e-37	140			EAW54325.1	pdb|6E59|A	54.128	218	99	1	9	226	8	224	1.73e-69	229
SpurKPR6.1XP01669579	pdb|4EA3|B	31.419	296	167	12	54	335	135	408	1.75e-30	122			NP_001138751.1	XP_030832153.1	28.883	367	218	11	155	488	27	383	1.17e-34	134			EAW54325.1	pdb|6J21|A	53.211	218	101	1	9	226	7	223	3.63e-68	223
SpurKPR6.1XP01669579	KAI4020330.1	30	360	225	12	15	364	40	382	2.76e-30	121			NP_001138751.1	XP_030833253.1	29.487	312	200	7	172	470	59	363	1.38e-33	130			EAW54325.1	CAC42572.1	32.515	326	197	6	24	335	52	368	1.3e-49	173
SpurKPR6.1XP01669579	NP_001305782.1	30.952	294	171	11	54	335	61	334	3.94e-30	120			NP_001138751.1	XP_003729750.1	27.134	328	212	9	169	481	95	410	1.16e-31	126			EAW54325.1	CAC42567.1	32.515	326	202	7	37	350	15	334	9.2e-43	154
SpurKPR6.1XP01669579	pdb|7L1V|R	29.667	300	183	9	53	335	69	357	5.51e-30	119			NP_001138751.1	XP_030836000.1	27.213	305	187	5	164	442	57	352	5.24e-31	123			EAW54325.1	CAC42584.1	32.934	334	204	12	40	358	57	385	3.18e-40	149
SpurKPR6.1XP01669579	NP_001138751.1	30	360	225	12	15	364	133	475	8.61e-30	120			NP_001138751.1	XP_011680942.1	27.434	339	218	9	126	440	11	345	1.35e-30	123			EAW54325.1	CAC42561.1	28.219	365	236	6	38	382	42	400	1.43e-39	147
SpurKPR6.1XP01669579	KAI4001161.1	29.154	319	195	12	52	351	55	361	3.96e-28	114			NP_001138751.1	XP_011662370.1	27.368	285	181	7	175	444	56	329	4.5e-30	120			EAW54325.1	CAC42585.1	33.639	327	196	13	40	351	57	377	9.14e-39	145
SpurKPR6.1XP01669579	KAI4026851.1	25.526	333	219	10	53	362	54	380	4.79e-28	115			NP_001138751.1	XP_011664179.1	28.369	282	188	5	172	446	37	311	2.31e-29	118			EAW54325.1	KAI4025691.1	29.87	308	195	6	34	324	148	451	2.01e-38	145
SpurKPR6.1XP01669579	XP_016866287.1	28.049	328	183	9	53	335	63	382	1e-27	114			NP_001138751.1	XP_030835433.1	25.839	298	198	8	164	448	37	324	2.96e-29	119			EAW54325.1	BAG37605.1	32.903	310	193	5	34	336	72	373	9.72e-37	139
SpurKPR6.2XP011669580	KAI4039188.1	33.742	326	187	9	21	331	26	337	2.98e-42	153			NP_002502.2	XP_011662370.1	32.132	333	212	5	47	377	48	368	1.38e-46	163			EAW54325.1	pdb|6E59|A	59.259	108	44	0	241	348	424	531	4.9e-33	131
SpurKPR6.2XP011669580	KAI4051682.1	31.525	295	184	7	45	333	26	308	1.49e-37	140			NP_002502.2	XP_030836709.1	34.328	335	206	9	28	359	17	340	4.01e-46	161			EAW54325.1	pdb|6J21|A	62.245	98	37	0	241	338	344	441	1.5e-31	125
SpurKPR6.2XP011669580	EAX10169.1	31.013	316	184	11	45	346	48	343	2.44e-36	137			NP_002502.2	XP_030845848.1	29.739	306	201	7	45	345	46	342	3.48e-44	157			EAX10169.1	EAX10169.1	100	389	0	0	1	389	1	389	0	784
SpurKPR6.2XP011669580	pdb|7T11|R	32	325	191	12	43	355	81	387	3.97e-36	137			NP_002502.2	XP_785425.3	40.625	256	140	5	33	282	30	279	6.46e-44	154			EAX10169.1	KAI4060674.1	63.173	353	103	6	24	374	44	371	3.34e-146	421
SpurKPR6.2XP011669580	KAI4052706.1	29.73	296	179	10	58	344	54	329	1.08e-34	132			NP_002502.2	XP_030846538.1	29.538	325	212	8	33	350	31	345	7.02e-43	154			EAX10169.1	KAI4052706.1	52.568	331	141	6	18	342	11	331	7.93e-109	325
SpurKPR6.2XP011669580	NP_001305426.1	32.012	328	194	12	12	329	34	342	4.02e-33	129			NP_002502.2	XP_003731093.1	32.667	300	186	5	47	341	43	331	2.51e-40	147			EAX10169.1	pdb|7T11|R	54.417	283	120	4	53	328	88	368	6.58e-108	324
SpurKPR6.2XP011669580	KAI4060674.1	28.981	314	193	9	43	346	57	350	6.65e-33	127			NP_002502.2	XP_030846418.1	28.904	301	209	3	34	334	25	320	9.01e-39	142			EAX10169.1	XP_047297429.1	49.118	340	145	9	1	326	3	328	2.37e-78	248
SpurKPR6.2XP011669580	pdb|4EA3|B	31.419	296	167	12	54	335	135	408	1.42e-30	122			NP_002502.2	XP_003724609.1	33.333	282	172	5	56	333	61	330	3.48e-38	141			EAX10169.1	KAI2515935.1	43.824	340	173	6	7	331	1	337	6.14e-78	246
SpurKPR6.2XP011669580	pdb|7L1V|R	29.667	300	183	9	53	335	69	357	4.38e-30	119			NP_002502.2	XP_030832153.1	29.086	361	220	11	45	376	38	391	5.88e-38	140			EAX10169.1	NP_001305426.1	40.854	328	185	3	3	323	17	342	5.72e-75	239
SpurKPR6.2XP011669580	NP_001305782.1	30.952	294	171	11	54	335	61	334	5.03e-30	120			NP_002502.2	XP_030838918.1	28.024	339	208	8	48	352	57	393	3.42e-36	137			EAX10169.1	KAI4020330.1	37.047	359	209	6	40	384	63	418	1.08e-74	239
SpurKPR6.2XP011669580	KAI4020330.1	30.499	341	210	12	15	345	40	363	1.14e-29	119			NP_002502.2	XP_011678514.1	28.391	317	209	7	52	363	51	354	2.36e-34	131			EAX10169.1	NP_001138751.1	42.16	287	157	4	48	328	164	447	1.08e-74	241
SpurKPR6.2XP011669580	NP_001138751.1	30.499	341	210	12	15	345	133	456	5.18e-29	118			NP_002502.2	XP_030835433.1	28.391	317	200	8	50	353	43	345	1.74e-33	128			EAX10169.1	pdb|6PT3|B	45.704	291	148	4	48	331	166	453	1.29e-70	229
SpurKPR6.2XP011669580	KAI4026851.1	25.836	329	215	10	53	358	54	376	3.37e-28	115			NP_002502.2	XP_011670235.1	27.458	295	201	6	46	340	47	328	3.25e-31	122			EAX10169.1	pdb|4EA3|B	44.056	286	152	4	48	327	126	409	1.58e-69	226
SpurKPR6.2XP011669580	KAI4001161.1	29.154	319	195	12	52	351	55	361	3.46e-28	115			NP_002502.2	XP_030833857.1	26.632	383	218	11	39	361	46	425	2.13e-29	118			EAX10169.1	NP_001305782.1	44.056	286	152	4	48	327	52	335	3.14e-69	224
SpurKPR6.2XP011669580	XP_016866287.1	28.049	328	183	9	53	335	63	382	1.08e-27	114			NP_002502.2	XP_030833253.1	26.797	306	205	8	41	341	48	339	3.6e-29	116			EAX10169.1	KAI2515936.1	38.166	338	147	7	7	331	1	289	2.2e-63	207
SpurKPR7XP796690	KAI4039188.1	33.75	320	195	6	5	310	20	336	3.91e-52	178			NP_005277.2	XP_011670235.1	34.268	321	196	7	15	326	9	323	2.38e-47	164			EAX10169.1	CBX54035.1	51.429	210	95	3	18	225	11	215	5.69e-63	204
SpurKPR7XP796690	KAI4060674.1	30.769	325	202	8	9	326	44	352	9.06e-44	156			NP_005277.2	XP_011665623.1	37.374	297	170	6	43	333	30	316	2.28e-45	159			EAX10169.1	AXN91726.1	42.574	303	139	5	2	277	6	300	3.33e-62	203
SpurKPR7XP796690	pdb|7T11|R	30.321	343	213	10	11	342	69	396	1.05e-42	154			NP_005277.2	XP_030845848.1	33.22	295	177	9	47	329	46	332	5.23e-40	144			KAI4001161.1	KAI4001161.1	100	399	0	0	1	399	1	399	0	820
SpurKPR7XP796690	KAI4052706.1	35.273	275	166	7	37	310	54	317	7.27e-41	148			NP_005277.2	XP_030846538.1	31.879	298	187	8	47	333	43	335	1.97e-38	140			KAI4001161.1	BAG36357.1	59.621	317	122	3	33	349	31	341	2.88e-120	355
SpurKPR7XP796690	pdb|4EA3|B	32.013	303	187	7	25	319	124	415	1.9e-40	148			NP_005277.2	XP_030846418.1	32.895	304	186	8	39	329	25	323	7.78e-38	138			KAI4001161.1	NP_002502.2	47.848	395	187	7	9	394	2	386	2.72e-118	350
SpurKPR7XP796690	NP_001305782.1	32.542	295	180	7	25	311	50	333	1.1e-39	145			NP_005277.2	XP_011678514.1	31.507	292	184	8	50	332	46	330	3.21e-37	137			KAI4001161.1	KAI4063566.1	32.459	305	190	5	52	347	196	493	1.02e-44	163
SpurKPR7XP796690	NP_001305426.1	29.814	322	195	8	29	344	65	361	7.99e-39	143			NP_005277.2	XP_030830676.1	31.949	313	201	6	30	332	15	325	5.59e-35	131			KAI4001161.1	KAI4051682.1	28.84	319	200	9	28	342	9	304	4.24e-38	142
SpurKPR7XP796690	KAI4026851.1	28.664	307	199	7	16	306	39	341	6.6e-38	141			NP_005277.2	XP_030835433.1	29.126	309	192	10	37	333	29	322	4.62e-32	123			KAI4001161.1	BAG35670.1	30.323	310	187	7	48	343	88	382	1.25e-37	142
SpurKPR7XP796690	pdb|7L1V|R	31.058	293	179	9	35	313	72	355	4.41e-37	138			NP_005277.2	XP_030833253.1	26.282	312	208	9	29	331	37	335	4.01e-26	106			KAI4001161.1	pdb|7L1V|R	31.023	303	189	7	54	348	67	357	2.25e-37	140
SpurKPR7XP796690	KAI4051682.1	27.405	343	236	7	11	349	9	342	5.63e-37	138			NP_005277.2	XP_011680942.1	28.669	293	174	11	55	325	66	345	9.51e-26	106			KAI4001161.1	BAG37605.1	29.814	322	209	7	40	359	66	372	3.34e-37	140
SpurKPR7XP796690	CAD79723.1	28.261	276	180	4	32	306	14	272	6.65e-37	136			NP_005277.2	XP_030838918.1	27.439	328	192	8	47	333	54	376	4.96e-25	104			KAI4001161.1	pdb|7X9B|R	30.547	311	204	7	39	347	42	342	5.2e-35	134
SpurKPR7XP796690	KAI4025691.1	26.149	348	233	7	21	348	143	486	7.53e-37	140			NP_005277.2	XP_030832153.1	28.438	320	186	10	46	330	37	348	8.44e-25	103			KAI4001161.1	KAI4046789.1	31.776	321	197	9	43	360	30	331	5.99e-35	133
SpurKPR7XP796690	EAX10169.1	32.095	296	186	8	18	310	41	324	3.07e-36	136			NP_005277.2	XP_783326.1	26.791	321	206	10	25	332	20	324	2.5e-24	102			KAI4001161.1	CAD79723.1	29.375	320	190	11	42	356	1	289	7.71e-35	132
SpurKPR7XP796690	XP_047295501.1	40.984	183	105	2	33	215	52	231	3.83e-36	137			NP_005277.2	XP_003725178.2	27.666	347	225	10	1	331	1	337	1.36e-22	97.4			KAI4001161.1	XP_016866287.1	28.182	330	194	7	54	348	61	382	2.97e-34	133
SpurKPR7XP796690	KAI4020330.1	30.435	299	193	7	19	311	63	352	4.81e-36	136			NP_005277.2	XP_787355.2	25.309	324	194	9	45	333	22	332	2.62e-22	95.5			KAI4001161.1	KAI4026851.1	26.409	337	231	9	42	368	41	370	3.08e-34	132
SpurKPR8XP796286	KAI4039188.1	34.756	328	190	7	27	349	30	338	5.6e-54	184			KAI4060674.1	XP_011665623.1	41.751	297	153	5	52	337	26	313	1.12e-70	227			KAI4001161.1	CAD69521.1	26.347	334	223	9	42	368	41	358	2.08e-33	131
SpurKPR8XP796286	XP_047295501.1	30.548	383	193	9	27	349	30	399	3.75e-47	168			KAI4060674.1	XP_011670235.1	36.332	289	174	3	52	333	38	323	7.68e-60	199			KAI4001161.1	CAC42576.1	30.12	332	193	10	39	341	33	354	2.51e-33	130
SpurKPR8XP796286	KAI4051682.1	31.445	353	203	8	34	380	23	342	1.23e-43	157			KAI4060674.1	XP_030846418.1	32.302	291	180	6	60	336	36	323	6.02e-49	169			KAI4002918.1	KAI4002918.1	100	368	0	0	1	368	1	368	0	719
SpurKPR8XP796286	KAI4001161.1	30.982	397	235	12	8	391	18	388	1.48e-40	149			KAI4060674.1	XP_030845848.1	32.476	311	188	9	60	351	46	353	2.5e-48	168			KAI4002918.1	KAI4051682.1	64.706	289	95	2	17	305	25	306	3.18e-125	366
SpurKPR8XP796286	KAI4052706.1	31.402	328	184	10	50	373	54	344	9.54e-38	140			KAI4060674.1	XP_030830676.1	32.298	322	197	6	37	341	5	322	3.62e-46	162			KAI4002918.1	KAI4046789.1	37.342	316	187	5	22	333	38	346	1.51e-61	202
SpurKPR8XP796286	CAC42576.1	30.887	327	198	10	37	348	44	357	1.63e-36	139			KAI4060674.1	XP_030846538.1	32.877	292	178	6	60	336	43	331	7.46e-44	156			KAI4002918.1	KAI4039188.1	37.771	323	176	7	2	308	27	340	2.97e-44	158
SpurKPR8XP796286	XP_016866287.1	28.125	320	210	6	43	346	61	376	4.45e-36	138			KAI4060674.1	XP_011678514.1	31.142	289	188	7	59	338	43	329	1.32e-42	153			KAI4002918.1	NP_001305426.1	29.467	319	208	6	18	330	60	367	1.62e-38	143
SpurKPR8XP796286	KAI4002918.1	29.781	319	188	6	36	348	17	305	2.01e-35	134			KAI4060674.1	XP_003730470.1	32.727	275	171	6	70	331	16	289	3.41e-38	139			KAI4002918.1	KAI4020330.1	28.399	331	211	11	11	332	64	377	8.13e-38	142
SpurKPR8XP796286	NP_002502.2	29.086	361	220	11	38	391	45	376	2.11e-35	135			KAI4060674.1	XP_030855708.1	32.234	273	173	7	68	331	43	312	5.2e-36	134			KAI4002918.1	CAC42576.1	30.495	364	198	10	18	337	44	396	1.01e-37	142
SpurKPR8XP796286	KAI4025691.1	28.333	360	216	10	20	360	130	466	9.62e-35	135			KAI4060674.1	XP_030836000.1	27.393	303	196	6	59	339	57	357	7.25e-33	127			KAI4002918.1	NP_001138751.1	28.399	331	211	11	11	332	157	470	1.43e-37	142
SpurKPR8XP796286	pdb|7L1V|R	27.616	344	213	7	7	346	40	351	1.33e-34	132			KAI4060674.1	XP_030832153.1	25.949	316	197	7	57	337	35	348	3.66e-31	122			KAI4002918.1	EAX10169.1	35.495	293	173	6	16	305	46	325	5.12e-36	136
SpurKPR8XP796286	KAI4046789.1	31.268	339	195	7	32	365	29	334	3.27e-34	130			KAI4060674.1	XP_003723464.2	29.693	293	184	8	70	342	67	357	1.44e-30	120			KAI4002918.1	KAI2515935.1	30.606	330	207	9	17	335	49	367	9.35e-36	135
SpurKPR8XP796286	NP_001305426.1	30.599	317	187	9	37	350	60	346	2.05e-33	130			KAI4060674.1	XP_030835433.1	22.928	362	239	8	38	388	16	348	4.42e-30	119			KAI4002918.1	BAG37920.1	28.76	379	224	10	2	362	13	363	1.78e-35	134
SpurKPR8XP796286	CAC42558.1	28.406	345	223	10	26	363	39	366	2.71e-33	129			KAI4060674.1	XP_030833167.1	32.432	222	123	7	148	350	12	225	4.44e-30	116			KAI4002918.1	NP_001305782.1	32.215	298	186	7	31	324	65	350	4.25e-34	131
SpurKPR8XP796286	KAI4039189.1	44.286	140	74	2	27	163	30	168	1.09e-32	123			KAI4060674.1	XP_003729750.1	29.225	284	188	8	63	335	94	375	6.85e-30	119			KAI4002918.1	pdb|4EA3|B	32.616	279	174	6	31	305	139	407	1.14e-33	130
SpurKPR9XP793873	KAI4039188.1	36.667	330	178	6	39	354	20	332	5.53e-50	175			KAI4052706.1	XP_011665623.1	42.244	303	165	5	46	342	38	336	3.12e-65	212			KAI4002918.1	NP_001305784.1	32.404	287	182	7	43	324	42	321	4.97e-33	127
SpurKPR9XP793873	KAI4051682.1	32.353	340	198	8	50	377	10	329	6.58e-44	158			KAI4052706.1	XP_030845848.1	38.138	333	174	9	42	357	46	363	7.27e-64	207			KAI4002918.1	KAI4001161.1	28.44	327	196	10	10	312	40	352	5.35e-33	128
SpurKPR9XP793873	pdb|7L1V|R	30.847	295	191	5	70	360	69	354	6.89e-37	139			KAI4052706.1	XP_011670235.1	32.754	345	209	7	15	347	15	348	1.38e-58	194			KAI4020330.1	KAI4020330.1	100	446	0	0	1	446	1	446	0	916
SpurKPR9XP793873	XP_047295501.1	41.667	168	98	0	39	206	20	187	1.74e-35	137			KAI4052706.1	XP_030846418.1	33.731	335	200	8	32	347	26	357	9.9e-53	178			KAI4020330.1	NP_001138751.1	100	388	0	0	1	388	94	481	0	800
SpurKPR9XP793873	KAI4039189.1	41.772	158	92	0	30	187	11	168	4.71e-35	130			KAI4052706.1	XP_030846538.1	30.769	351	223	8	31	362	27	376	3.22e-50	172			KAI4020330.1	NP_001305426.1	58.808	386	143	6	18	399	17	390	1.8e-144	419
SpurKPR9XP793873	NP_002502.2	30	340	218	7	63	389	45	377	1.01e-33	131			KAI4052706.1	XP_030830676.1	33.52	358	216	6	26	362	16	372	5.51e-50	172			KAI4020330.1	KAI2515935.1	62.707	362	130	4	23	381	2	361	2.15e-141	410
SpurKPR9XP793873	KAI4002918.1	32	300	182	5	60	353	16	299	3.74e-33	129			KAI4052706.1	XP_030832153.1	31.18	356	203	11	26	344	23	373	1.27e-42	152			KAI4020330.1	pdb|6PT3|B	69.863	292	87	1	63	353	158	449	8.91e-133	391
SpurKPR9XP793873	NP_001305426.1	30.921	304	195	8	52	354	50	339	9.42e-33	129			KAI4052706.1	XP_011678514.1	31.046	306	196	8	25	319	28	329	3.22e-36	135			KAI4020330.1	NP_001305782.1	54.52	354	156	3	35	384	16	368	3.14e-122	362
SpurKPR9XP793873	KAI4001161.1	27.09	299	197	5	66	354	52	339	9.63e-33	128			KAI4052706.1	XP_030848407.1	29.917	361	193	17	54	364	37	387	6.29e-35	132			KAI4020330.1	pdb|4EA3|B	60.777	283	111	0	71	353	126	408	4.22e-119	355
SpurKPR9XP793873	XP_016866287.1	28.528	326	189	7	70	360	63	379	1.64e-32	129			KAI4052706.1	XP_030833253.1	29.102	323	199	9	41	344	51	362	2.27e-34	129			KAI4020330.1	KAI2515936.1	51.934	362	121	5	23	381	2	313	5.04e-117	346
SpurKPR9XP793873	pdb|4EA3|B	31.449	283	178	8	71	353	135	401	7.07e-32	126			KAI4052706.1	XP_030855708.1	30.208	288	178	8	47	320	40	318	2.86e-34	129			KAI4020330.1	AXN91726.1	62.295	305	90	4	23	304	2	304	5.43e-112	333
SpurKPR9XP793873	EAX10169.1	28.428	299	194	5	56	354	42	320	7.77e-32	125			KAI4052706.1	XP_030835433.1	30.476	315	181	11	28	316	15	317	4.12e-32	124			KAI4020330.1	NP_001305784.1	56.122	294	126	1	94	384	46	339	1.16e-109	328
SpurKPR9XP793873	NP_001305782.1	31.095	283	179	7	71	353	61	327	1.02e-31	125			KAI4052706.1	XP_011674709.1	28.463	397	186	12	14	336	93	465	7.88e-32	125			KAI4020330.1	pdb|4DJH|B	65.333	225	72	4	50	270	3	225	1.87e-92	288
SpurKPR9XP793873	KAI4046789.1	32.646	291	178	6	66	354	38	312	1.61e-31	124			KAI4052706.1	XP_030836000.1	27.564	312	198	7	41	328	57	364	1.29e-31	122			KAI4020330.1	pdb|7T11|R	43.631	314	168	3	76	380	88	401	2.59e-85	268
SpurKPR9XP793873	NP_005277.2	31.333	300	181	7	61	354	45	325	2.64e-31	123			KAI4052706.1	XP_003725178.2	31.071	280	164	9	58	319	69	337	3.46e-31	122			KAI4020330.1	KAI4060674.1	41.987	312	175	3	54	363	42	349	3.56e-77	246
SpurKPR3.2XP787561	KAI4039188.1	40.294	340	191	4	26	356	33	369	5.45e-73	233			KAI4051682.1	XP_030845848.1	39.262	298	169	4	17	304	36	331	5.09e-67	216			KAI4020330.1	EAX10169.1	37.047	359	209	6	63	418	40	384	7.5e-74	238
SpurKPR3.2XP787561	KAI4051682.1	33.028	327	201	7	36	357	27	340	1.15e-52	180			KAI4051682.1	XP_030846538.1	35.443	316	181	7	7	308	28	334	9.44e-61	201			KAI4020330.1	KAI4052706.1	37.5	352	198	7	46	387	24	363	3.49e-71	230
SpurKPR3.2XP787561	KAI4046789.1	36.545	301	179	4	40	337	39	330	9.97e-50	171			KAI4051682.1	XP_011678514.1	36.156	307	182	7	26	321	43	346	3.2e-54	184			KAI4020330.1	pdb|4DJH|B	65.625	96	33	0	271	366	385	480	1.76e-31	127
SpurKPR3.2XP787561	pdb|7T11|R	32.312	359	221	10	11	366	58	397	1.78e-49	172			KAI4051682.1	XP_030846418.1	33.028	327	201	7	27	340	36	357	4.46e-53	180			KAI4025691.1	KAI4025691.1	100	522	0	0	1	522	1	522	0	1087
SpurKPR3.2XP787561	XP_047295501.1	44.643	224	120	2	26	248	33	253	5.75e-49	172			KAI4051682.1	XP_030832153.1	31.445	353	203	8	23	342	34	380	3.63e-44	157			KAI4025691.1	XP_011529856.2	96.923	325	3	1	198	522	95	412	0	640
SpurKPR3.2XP787561	KAI4052706.1	33.731	335	200	8	26	357	32	347	2.67e-48	168			KAI4051682.1	XP_011670235.1	32.381	315	199	8	28	334	47	355	2.29e-43	155			KAI4025691.1	CAD69475.1	56.936	346	146	3	122	466	29	372	7.78e-130	386
SpurKPR3.2XP787561	KAI4039189.1	58.088	136	56	1	25	159	32	167	4.36e-47	160			KAI4051682.1	XP_030836000.1	26.074	326	209	7	32	337	63	376	1.82e-36	136			KAI4025691.1	KAI4025692.1	88.696	115	10	1	1	115	1	112	3.21e-68	216
SpurKPR3.2XP787561	pdb|7L1V|R	31.922	307	192	5	28	325	56	354	7.15e-47	164			KAI4051682.1	XP_030838918.1	27.479	353	206	8	31	340	58	403	4.19e-36	136			KAI4025691.1	pdb|7L1V|R	32.955	352	218	5	108	451	14	355	1.02e-56	194
SpurKPR3.2XP787561	EAX10169.1	33.214	280	175	4	40	319	53	320	1.98e-45	161			KAI4051682.1	XP_030855708.1	27.419	310	206	6	32	330	40	341	8.86e-35	131			KAI4025691.1	XP_016866287.1	31.565	377	219	5	108	450	8	379	1.03e-55	194
SpurKPR3.2XP787561	KAI4060674.1	32.302	291	180	6	36	323	60	336	3.28e-45	160			KAI4051682.1	XP_003729168.3	28.71	310	200	9	42	336	86	389	1.61e-34	132			KAI4025691.1	pdb|6TOT|B	35.463	313	192	4	140	451	15	318	2.95e-52	182
SpurKPR3.2XP787561	XP_016866287.1	29.909	331	194	5	31	325	51	379	3.65e-44	159			KAI4051682.1	XP_030833253.1	28.716	296	187	9	26	307	54	339	2.29e-34	130			KAI4025691.1	KAI4026851.1	32.407	324	204	5	150	466	48	363	3.17e-52	184
SpurKPR3.2XP787561	NP_001305426.1	34.234	333	199	8	12	336	37	357	1.43e-43	156			KAI4051682.1	XP_001200425.2	29.819	332	198	9	38	340	70	395	4.21e-33	130			KAI4025691.1	CAD79723.1	32.288	319	182	7	150	466	8	294	1.24e-48	171
SpurKPR3.2XP787561	pdb|4EA3|B	35.789	285	173	6	40	323	131	406	1.14e-42	155			KAI4051682.1	XP_030835433.1	31.379	290	179	10	26	304	37	317	2.28e-32	125			KAI4025691.1	BAG37605.1	33.333	324	196	6	142	463	66	371	1.38e-48	174
SpurKPR3.2XP787561	NP_001305782.1	35.906	298	179	6	40	335	57	344	1.47e-42	154			KAI4051682.1	XP_003727169.2	28.076	317	209	6	37	341	78	387	2.74e-32	125			KAI4025691.1	XP_024302373.1	32.584	356	205	4	129	454	27	377	1.86e-48	174
SpurKPR3.2XP787561	CAC42576.1	32.344	337	197	7	30	337	39	373	9.23e-42	152			KAI4051682.1	XP_011662370.1	28.571	308	199	6	10	306	33	330	7.76e-31	121			KAI4025691.1	CAD69521.1	30.96	323	198	4	150	466	48	351	1.24e-47	173
HsapKPR1AAK83235	KAI4039188.1	100	398	0	0	1	398	1	398	0	790			KAI4046789.1	XP_030845848.1	37.898	314	181	6	29	332	40	349	3.8e-66	213			KAI4025691.1	pdb|7VGX|R	31.467	375	230	10	122	486	21	378	3.67e-44	162
HsapKPR1AAK83235	XP_047295501.1	85.403	459	6	3	1	398	1	459	0	740			KAI4046789.1	XP_011678514.1	39.041	292	170	4	33	319	42	330	3.76e-64	209			KAI4025691.1	pdb|7X9B|R	32.609	322	185	10	145	458	48	345	3.94e-44	161
HsapKPR1AAK83235	KAI4039189.1	98.837	172	2	0	1	172	1	172	2.05e-119	347			KAI4046789.1	XP_030846418.1	36.335	322	191	5	6	318	9	325	1.2e-60	198			KAI4025691.1	AAL26488.1	30.938	320	176	7	150	466	110	387	1.58e-41	155
HsapKPR1AAK83235	KAI4051682.1	38.629	321	182	5	18	338	2	307	1.85e-57	193			KAI4046789.1	XP_030846538.1	32.927	328	196	7	8	320	17	335	4.44e-57	190			KAI4026851.1	AAL26488.1	89.791	431	6	2	1	431	63	455	0	781
HsapKPR1AAK83235	KAI4039187.1	98.78	82	1	0	1	82	1	82	6.69e-51	167			KAI4046789.1	XP_030832153.1	33.038	339	189	9	29	334	32	365	4.99e-44	155			KAI4026851.1	CAD69521.1	96.438	393	2	1	1	393	1	381	0	773
HsapKPR1AAK83235	KAI4046789.1	36.218	312	176	5	39	344	30	324	1.4e-47	166			KAI4046789.1	XP_003723464.2	32.162	370	216	11	1	349	32	387	1.99e-42	151			KAI4026851.1	CAD79723.1	88.728	346	10	3	41	386	1	317	0	612
HsapKPR1AAK83235	NP_001305426.1	33.129	326	188	11	44	357	61	368	3.81e-43	156			KAI4046789.1	XP_011670235.1	34.043	282	171	6	38	312	49	322	7.31e-42	150			KAI4026851.1	KAI4026851.1	100	431	0	0	1	431	1	431	0	894
HsapKPR1AAK83235	KAI4002918.1	36.111	324	182	6	27	341	2	309	1.4e-42	154			KAI4046789.1	XP_030836000.1	29.283	321	205	6	33	335	56	372	3.59e-41	148			KAI4026851.1	KAI4025691.1	32.407	324	204	5	48	363	150	466	2.62e-52	184
HsapKPR1AAK83235	CAC42576.1	30.688	378	229	11	31	382	33	403	1.84e-41	152			KAI4046789.1	XP_011665623.1	31.41	312	193	10	39	341	38	337	1.6e-39	144			KAI4026851.1	pdb|7L1V|R	28.286	350	229	7	4	350	27	357	1.12e-46	166
HsapKPR1AAK83235	pdb|4EA3|B	36.634	303	170	9	56	353	139	424	1.15e-40	150			KAI4046789.1	XP_030833253.1	31.293	294	176	9	42	321	59	340	5.45e-38	139			KAI4026851.1	XP_016866287.1	27.419	372	235	8	4	350	21	382	8.41e-45	162
HsapKPR1AAK83235	NP_001305782.1	35.987	314	180	9	28	338	39	334	1.68e-40	149			KAI4046789.1	XP_030838918.1	31.118	331	183	10	31	320	50	376	3.17e-36	135			KAI4026851.1	pdb|7X9B|R	31.875	320	189	8	38	346	38	339	4.27e-43	156
HsapKPR1AAK83235	NP_001138751.1	29.919	371	219	12	25	373	138	489	7.62e-40	149			KAI4046789.1	XP_001200425.2	29.758	289	182	7	44	314	68	353	1.92e-33	130			KAI4026851.1	pdb|7VGX|R	29.126	309	202	6	46	350	53	348	1.97e-42	155
HsapKPR1AAK83235	KAI4020330.1	31.098	328	193	10	25	338	45	353	1.66e-39	147			KAI4046789.1	XP_030835433.1	29.693	293	187	8	37	320	40	322	4.77e-32	124			KAI4026851.1	CAD10338.1	100	64	0	0	165	228	1	64	1.42e-40	140
HsapKPR1AAK83235	KAI4052706.1	34.049	326	179	7	56	366	54	358	6.6e-39	144			KAI4046789.1	XP_011662370.1	31.469	286	176	7	46	320	57	333	1.62e-31	122			KAI4026851.1	pdb|6TOT|B	29.897	291	191	5	62	349	39	319	2.6e-39	145
HsapKPR1AAK83235	KAI4060674.1	33.019	318	185	9	26	337	42	337	8.48e-39	144			KAI4046789.1	XP_030833167.1	34.579	214	123	4	117	318	3	211	1.05e-30	117			KAI4026851.1	XP_024302373.1	28.076	317	199	6	62	351	63	377	2.87e-39	147
														KAI4039189.1	XP_030845848.1	57.895	133	56	0	39	171	41	173	8.2e-50	166			KAI4026851.1	CAC42561.1	26.287	369	233	10	55	410	47	389	6.7e-38	143
														KAI4039189.1	XP_030846418.1	58.088	136	56	1	32	167	25	159	3.83e-48	162			KAI4026851.1	CAD69475.1	30.132	302	194	5	53	346	62	354	1.39e-37	142
														KAI4039189.1	XP_030846538.1	46.707	167	87	1	1	167	2	166	4.48e-44	152			KAI4026851.1	pdb|7X9C|R	30.263	304	184	7	58	350	54	340	1.02e-36	139
														KAI4039189.1	XP_030832153.1	44.056	143	76	2	30	171	27	166	6.51e-34	125			KAI4039187.1	KAI4039187.1	100	97	0	0	1	97	1	97	1.15e-67	198
														KAI4039189.1	XP_030833253.1	42.063	126	66	3	52	175	60	180	3.91e-25	101			KAI4039187.1	KAI4039189.1	100	81	0	0	1	81	1	81	3.57e-53	166
														KAI4039189.1	XP_030832852.1	40.179	112	67	0	11	122	30	141	5.98e-22	87.8			KAI4039187.1	KAI4039188.1	98.78	82	1	0	1	82	1	82	1.63e-51	167
														KAI4039188.1	XP_030845848.1	43.125	320	172	5	39	356	41	352	7.48e-86	265			KAI4039187.1	XP_047295501.1	100	81	0	0	1	81	1	81	7.72e-51	166
														KAI4039188.1	XP_030846418.1	40.294	340	191	4	33	369	26	356	8.64e-82	255			KAI4039188.1	KAI4039188.1	100	398	0	0	1	398	1	398	0	790
														KAI4039188.1	XP_030846538.1	38.953	344	196	8	1	340	2	335	2.77e-78	246			KAI4039188.1	XP_047295501.1	85.403	459	6	3	1	398	1	459	0	740
														KAI4039188.1	XP_030832153.1	33.06	366	217	9	30	376	27	383	5.12e-62	204			KAI4039188.1	KAI4039189.1	98.837	172	2	0	1	172	1	172	2.05e-119	347
														KAI4039188.1	XP_030833253.1	35.294	289	170	7	52	337	60	334	5.24e-54	182			KAI4039188.1	KAI4051682.1	38.629	321	182	5	18	338	2	307	1.85e-57	193
														KAI4039188.1	XP_011678514.1	32.056	287	178	5	54	336	54	327	4.66e-43	155			KAI4039188.1	KAI4039187.1	98.78	82	1	0	1	82	1	82	6.69e-51	167
														KAI4039188.1	XP_011670235.1	30.579	363	227	11	37	387	36	385	7.76e-43	154			KAI4039188.1	KAI4046789.1	36.218	312	176	5	39	344	30	324	1.4e-47	166
														KAI4039188.1	XP_030838918.1	30.372	349	209	10	37	354	48	393	2.47e-40	148			KAI4039188.1	NP_001305426.1	33.129	326	188	11	44	357	61	368	3.81e-43	156
														KAI4039188.1	XP_030835433.1	27.954	347	217	9	35	364	19	349	3.03e-37	139			KAI4039188.1	KAI4002918.1	36.111	324	182	6	27	341	2	309	1.4e-42	154
														KAI4039188.1	XP_030833167.1	35.484	217	130	3	123	337	2	210	6.15e-36	132			KAI4039188.1	CAC42576.1	30.688	378	229	11	31	382	33	403	1.84e-41	152
														KAI4039188.1	XP_011665623.1	27.759	299	186	6	54	344	44	320	3.27e-34	130			KAI4039188.1	pdb|4EA3|B	36.634	303	170	9	56	353	139	424	1.15e-40	150
														KAI4039188.1	XP_783326.1	30.233	301	185	8	43	335	37	320	5.43e-33	127			KAI4039188.1	NP_001305782.1	35.987	314	180	9	28	338	39	334	1.68e-40	149
														KAI4039188.1	XP_030836000.1	29.773	309	194	8	49	344	63	361	1.16e-31	123			KAI4039188.1	NP_001138751.1	29.919	371	219	12	25	373	138	489	7.62e-40	149
														KAI4039188.1	XP_030833857.1	27.792	403	223	12	42	382	58	454	1.67e-30	121			KAI4039188.1	KAI4020330.1	31.098	328	193	10	25	338	45	353	1.66e-39	147
														KAI4039188.1	XP_030836990.1	24.932	365	215	8	24	333	20	380	1.81e-29	118			KAI4039188.1	KAI4052706.1	34.049	326	179	7	56	366	54	358	6.6e-39	144
														KAI4026851.1	XP_030836000.1	42.122	311	176	2	39	348	50	357	7.46e-79	249			KAI4039188.1	KAI4060674.1	33.019	318	185	9	26	337	42	337	8.48e-39	144
														KAI4026851.1	XP_783326.1	29.379	354	219	8	54	395	48	382	2.71e-43	156			KAI4039189.1	KAI4039189.1	100	226	0	0	1	226	1	226	1.25e-161	446
														KAI4026851.1	XP_030838918.1	27.666	347	212	8	54	365	61	403	2.69e-40	149			KAI4039189.1	KAI4039188.1	98.837	172	2	0	1	172	1	172	1.17e-119	347
														KAI4026851.1	XP_011678514.1	26.542	373	241	9	58	429	55	395	3.32e-40	148			KAI4039189.1	XP_047295501.1	98.837	172	2	0	1	172	1	172	1.74e-118	346
														KAI4026851.1	XP_030846538.1	27.356	329	219	8	54	376	50	364	6.69e-39	144			KAI4039189.1	KAI4039187.1	100	81	0	0	1	81	1	81	8.31e-53	166
														KAI4026851.1	XP_030835433.1	28.144	334	210	9	41	365	32	344	1.3e-37	140			KAI4039189.1	KAI4051682.1	44	150	83	1	18	167	2	150	5.46e-32	120
														KAI4026851.1	XP_011680942.1	29.299	314	204	8	38	344	46	348	2.12e-36	138			KAI4039189.1	KAI4002918.1	40.136	147	83	1	27	168	2	148	3.92e-25	102
														KAI4026851.1	XP_030845848.1	30.255	314	198	9	54	365	53	347	5.31e-36	136			KAI4039189.1	CAC42576.1	38.583	127	76	2	31	157	33	157	1.28e-23	99
														KAI4026851.1	XP_030837103.1	25.745	369	255	10	45	412	76	426	5.99e-34	131			KAI4039189.1	KAI4046789.1	46.296	108	56	1	40	145	31	138	2.61e-23	97.1
														KAI4026851.1	XP_780668.3	28.239	301	192	5	54	348	72	354	1.53e-33	129			KAI4039189.1	NP_001305426.1	34.32	169	102	5	9	172	24	188	3.08e-22	94.7
														KAI4026851.1	XP_003725178.2	30.392	306	193	6	38	341	44	331	1.96e-33	129			KAI4039189.1	pdb|4DJH|B	37.209	129	80	1	44	172	24	151	4.39e-22	94.7
														KAI4026851.1	XP_030836990.1	28.161	348	194	7	48	346	44	384	4.9e-33	129			KAI4039189.1	KAI4060674.1	38.462	143	87	1	26	168	42	183	5.74e-22	94
														KAI4026851.1	XP_003723464.2	28.704	324	183	12	47	346	53	352	2.32e-32	126			KAI4039189.1	XP_047297429.1	41.06	151	82	3	6	155	12	156	9.89e-22	93.6
														KAI4026851.1	XP_030838576.1	31.818	220	144	1	23	242	9	222	3.13e-32	128			KAI4039189.1	pdb|7X9B|R	41.27	126	65	3	33	150	34	158	1.69e-21	92.8
														KAI4026851.1	XP_030832153.1	28	325	210	9	41	349	34	350	4.69e-32	125			KAI4046789.1	KAI4046789.1	100	349	0	0	1	349	1	349	0	715
														KAI4025691.1	XP_030835433.1	33.542	319	189	5	139	455	28	325	1.26e-53	186			KAI4046789.1	KAI4051682.1	41.905	315	167	6	6	317	5	306	2.22e-78	246
														KAI4025691.1	XP_030838918.1	29.661	354	215	9	144	471	48	393	5.41e-48	172			KAI4046789.1	KAI4002918.1	39.31	290	166	4	38	320	22	308	1.54e-66	215
														KAI4025691.1	XP_011680942.1	30.448	335	223	5	152	485	58	383	1.42e-46	167			KAI4046789.1	KAI4039188.1	35.277	343	182	7	9	320	7	340	2.88e-51	176
														KAI4025691.1	XP_783326.1	32.166	314	192	6	140	452	32	325	2.49e-46	166			KAI4046789.1	pdb|7T11|R	33.537	328	196	9	32	347	81	398	1.75e-49	171
														KAI4025691.1	XP_030836000.1	30.086	349	213	9	122	458	31	360	5.17e-46	165			KAI4046789.1	KAI4052706.1	33.981	309	184	6	45	343	52	350	3.5e-48	167
														KAI4025691.1	XP_003723464.2	30.625	320	197	6	151	460	59	363	3.15e-43	158			KAI4046789.1	CAD79723.1	32.967	273	167	6	42	312	14	272	8.27e-44	154
														KAI4025691.1	XP_030845848.1	31.818	308	189	6	154	457	51	341	8.33e-42	153			KAI4046789.1	KAI4026851.1	32.45	302	174	8	35	312	46	341	6.78e-42	152
														KAI4025691.1	XP_011678514.1	30.476	315	197	5	140	451	35	330	1.71e-39	148			KAI4046789.1	EAX10169.1	34.397	282	175	6	39	318	53	326	9.56e-42	150
														KAI4025691.1	XP_030833857.1	29.412	340	180	8	165	455	76	404	1.72e-39	149			KAI4046789.1	NP_001305426.1	32.558	301	195	5	39	334	65	362	1.75e-40	148
														KAI4025691.1	XP_003729168.3	30.154	325	202	6	152	472	74	377	5.68e-38	144			KAI4046789.1	KAI4001161.1	30.973	339	204	10	12	331	33	360	3.22e-40	147
														KAI4025691.1	XP_003725178.2	27.729	339	225	5	165	503	69	387	1.73e-37	142			KAI4046789.1	CAD69521.1	31.013	316	175	8	16	312	38	329	5.92e-40	148
														KAI4025691.1	XP_030836990.1	28.75	400	208	10	149	489	43	424	5.8e-37	142			KAI4046789.1	NP_001305782.1	34.106	302	185	8	37	330	52	347	1.31e-39	145
														KAI4025691.1	XP_030846538.1	30.345	290	181	7	164	448	58	331	1.42e-36	139			KAI4046789.1	KAI4020330.1	29.558	362	218	10	7	345	33	380	1.04e-38	144
														KAI4025691.1	XP_003729750.1	27.528	356	230	7	149	504	91	418	4.02e-36	139			KAI4046789.1	pdb|7L1V|R	33.115	305	179	10	33	320	60	356	1.17e-38	142
														KAI4025691.1	XP_030837103.1	27.198	364	248	6	146	506	75	424	7.72e-36	138			KAI4051682.1	KAI4051682.1	100	387	0	0	1	387	1	387	0	778
														KAI4020330.1	XP_011665623.1	37.072	321	191	5	75	390	37	351	6.54e-55	187			KAI4051682.1	KAI4002918.1	63.668	289	98	2	25	306	17	305	3.91e-116	343
														KAI4020330.1	XP_011670235.1	34.615	312	185	7	71	374	45	345	9.26e-53	181			KAI4051682.1	KAI4046789.1	42.907	289	156	5	24	306	32	317	1.41e-66	216
														KAI4020330.1	XP_030845848.1	33.025	324	205	6	75	388	49	370	4.29e-47	166			KAI4051682.1	KAI4039188.1	38.629	321	182	5	2	307	18	338	1.98e-52	180
														KAI4020330.1	XP_030846418.1	33.333	336	199	10	57	375	20	347	2.88e-44	158			KAI4051682.1	NP_001138751.1	29.917	361	236	6	7	354	137	493	1.01e-44	162
														KAI4020330.1	XP_030846538.1	32.872	289	181	5	76	353	47	333	1.05e-41	152			KAI4051682.1	EAX10169.1	38.835	309	161	9	8	307	38	327	1.87e-44	159
														KAI4020330.1	XP_011678514.1	30.357	336	219	9	56	380	28	359	2.28e-39	146			KAI4051682.1	KAI4020330.1	30.347	346	223	7	4	343	57	390	2.69e-44	160
														KAI4020330.1	XP_030830676.1	31.724	290	183	4	75	353	35	320	2.45e-37	140			KAI4051682.1	CAC42576.1	33.923	339	180	9	26	327	44	375	3.46e-44	159
														KAI4020330.1	XP_030832153.1	29.178	353	215	10	62	381	27	377	3.79e-34	131			KAI4051682.1	NP_001305426.1	30.12	332	214	5	7	322	31	360	3.33e-43	156
														KAI4020330.1	XP_030833253.1	29.487	312	200	7	79	377	59	363	5.16e-34	130			KAI4051682.1	NP_001305782.1	33.673	294	188	5	39	328	65	355	1.83e-41	151
														KAI4020330.1	XP_003729750.1	27.134	328	212	9	76	388	95	410	1.07e-31	125			KAI4051682.1	pdb|7T11|R	33.113	302	188	6	27	321	84	378	4.42e-41	150
														KAI4020330.1	XP_030836000.1	27.027	296	199	4	71	349	57	352	1.23e-31	124			KAI4051682.1	KAI4060674.1	31.322	348	223	8	11	353	44	380	4.45e-41	150
														KAI4020330.1	XP_011680942.1	27.515	338	219	9	33	347	11	345	8.53e-31	122			KAI4051682.1	pdb|4EA3|B	35	280	174	6	39	313	139	415	8.45e-41	150
														KAI4020330.1	XP_011662370.1	27.368	285	181	7	82	351	56	329	2.21e-30	120			KAI4051682.1	KAI4052706.1	36.531	271	163	5	39	306	54	318	1.42e-40	148
														KAI4020330.1	XP_011664179.1	28.421	285	190	5	76	353	34	311	1.12e-29	118			KAI4051682.1	pdb|7L1V|R	32.056	287	179	7	32	304	67	351	7.92e-38	141
														KAI4020330.1	XP_030835433.1	25.839	298	198	8	71	355	37	324	6.55e-29	117			KAI4052706.1	KAI4052706.1	100	364	0	0	1	364	1	364	0	730
														KAI4002918.1	XP_011678514.1	35.577	312	178	9	11	309	32	333	1.63e-55	187			KAI4052706.1	CBX54035.1	100	215	0	0	1	215	1	215	9.29e-150	424
														KAI4002918.1	XP_030845848.1	33.121	314	199	4	14	321	41	349	2.97e-53	180			KAI4052706.1	CBX54036.1	95.96	198	5	1	1	195	1	198	2.97e-130	372
														KAI4002918.1	XP_030846538.1	30.183	328	210	7	10	323	32	354	3.62e-50	172			KAI4052706.1	pdb|7T11|R	53.869	336	147	4	32	362	75	407	4.48e-128	374
														KAI4002918.1	XP_030846418.1	32.903	310	192	6	20	320	37	339	1.61e-49	170			KAI4052706.1	XP_047297429.1	58.739	349	132	7	1	339	1	347	3.65e-110	329
														KAI4002918.1	XP_011670235.1	32.177	317	197	8	17	324	44	351	1.09e-42	152			KAI4052706.1	EAX10169.1	55.627	311	122	6	31	331	38	342	5.92e-106	317
														KAI4002918.1	XP_030832153.1	30.702	342	199	8	17	328	36	369	1.22e-41	150			KAI4052706.1	KAI4060674.1	51.42	317	141	5	24	335	42	350	8.23e-102	306
														KAI4002918.1	XP_030833253.1	27.273	308	201	9	8	307	44	336	1.29e-32	125			KAI4052706.1	KAI4020330.1	37.5	352	198	7	24	363	46	387	5.34e-70	227
														KAI4002918.1	XP_030855708.1	27.852	298	193	8	24	313	40	323	8.09e-30	117			KAI4052706.1	NP_001138751.1	37.5	352	198	7	24	363	139	480	1.27e-69	227
														KAI4002918.1	XP_030836000.1	24.92	313	207	8	24	317	63	366	3.61e-29	116			KAI4052706.1	NP_001305782.1	40.563	355	177	9	1	329	1	347	1.87e-66	216
														KAI4002918.1	XP_030835433.1	27.273	341	215	11	18	337	37	365	3.79e-29	116			KAI4052706.1	pdb|4EA3|B	43.972	282	148	4	46	320	131	409	4.99e-65	213
														KAI4002918.1	XP_030838918.1	24.233	326	200	8	23	308	58	376	1.04e-28	115			KAI4052706.1	NP_005277.2	43.791	306	162	4	21	319	29	331	5.17e-65	210
														KAI4002918.1	XP_011662370.1	25.625	320	221	5	6	318	34	343	2.92e-28	113			KAI4052706.1	KAI2515935.1	39.093	353	193	9	3	347	14	352	2.53e-61	202
														KAI4002918.1	XP_030846776.1	27.577	359	218	9	2	355	8	329	2.94e-27	110			KAI4052706.1	NP_001305426.1	36.792	318	186	5	10	317	31	343	3.53e-61	202
														KAI4002918.1	XP_030833167.1	30.841	214	132	7	104	306	3	211	4.16e-27	107			KAI4052706.1	KAI4010622.1	39.009	323	180	6	13	325	13	328	2.17e-59	196
														KAI4002918.1	XP_030846526.1	29.72	286	181	8	31	306	80	355	8.67e-27	109			KAI4060674.1	KAI4060674.1	100	391	0	0	1	391	1	391	0	799
														KAI4001161.1	XP_030846538.1	29.429	350	212	9	10	348	11	336	1.54e-48	169			KAI4060674.1	EAX10169.1	68.608	309	89	3	59	361	48	354	1.42e-143	414
														KAI4001161.1	XP_030845848.1	28.902	346	227	6	15	352	7	341	6.9e-48	167			KAI4060674.1	pdb|7T11|R	54.861	288	126	1	57	340	81	368	3.39e-113	337
														KAI4001161.1	XP_011662370.1	31.138	334	207	8	19	348	19	333	4.45e-44	157			KAI4060674.1	KAI4052706.1	48.76	363	145	8	1	350	1	335	1.23e-103	311
														KAI4001161.1	XP_030838918.1	29.825	342	199	8	54	361	59	393	2.38e-43	156			KAI4060674.1	XP_047297429.1	51.987	302	133	4	57	350	43	340	4.54e-81	255
														KAI4001161.1	XP_785425.3	38.298	235	137	4	56	289	54	281	3.76e-43	152			KAI4060674.1	NP_001138751.1	39.842	379	209	7	11	375	114	487	2.35e-79	253
														KAI4001161.1	XP_030832153.1	30.982	397	235	12	18	388	8	391	2.96e-42	152			KAI4060674.1	KAI4020330.1	41.092	348	191	5	11	349	21	363	3.61e-79	251
														KAI4001161.1	XP_030835433.1	30.247	324	202	9	36	354	27	331	1.29e-40	148			KAI4060674.1	NP_001305426.1	41.033	329	187	4	14	335	14	342	1.06e-76	244
														KAI4001161.1	XP_030836709.1	33.11	299	187	5	56	352	39	326	1.31e-39	144			KAI4060674.1	KAI2515935.1	42.398	342	168	6	1	337	15	332	2.95e-75	239
														KAI4001161.1	XP_030833253.1	30.293	307	195	8	50	352	52	343	1.95e-38	141			KAI4060674.1	pdb|4EA3|B	43.793	290	158	2	56	341	123	411	6.36e-72	232
														KAI4001161.1	XP_003724609.1	29.299	314	207	6	60	373	61	359	1.47e-37	139			KAI4060674.1	NP_001305782.1	43.377	302	164	3	44	341	39	337	9.33e-72	231
														KAI4001161.1	XP_030846418.1	29.932	294	189	7	54	342	41	322	1.93e-37	139			KAI4060674.1	pdb|6PT3|B	43.45	313	169	4	32	337	137	448	8.31e-69	224
														KAI4001161.1	XP_011678514.1	29.102	323	210	8	39	354	28	338	4.29e-36	136			KAI4060674.1	KAI4010622.1	37.906	277	165	3	68	338	47	322	3.08e-66	214
														KAI4001161.1	XP_003731093.1	31.058	293	182	7	61	347	53	331	2.54e-35	133			KAI4060674.1	NP_005277.2	41.613	310	168	5	42	338	22	331	2.38e-64	209
														KAI4001161.1	XP_011680942.1	27.298	359	234	10	13	354	12	360	4.66e-35	134			KAI4060674.1	NP_001305784.1	43.077	260	143	2	86	341	50	308	9.05e-63	206
														KAI4001161.1	XP_011670235.1	27.301	326	220	7	49	374	46	354	1.83e-34	131			NP_001138751.1	KAI4020330.1	100	388	0	0	94	481	1	388	0	800
														NP_001305782.1	XP_011665623.1	37.188	320	185	7	57	368	38	349	6.03e-52	178			NP_001138751.1	NP_001138751.1	100	493	0	0	1	493	1	493	0	1022
														NP_001305782.1	XP_030845848.1	36.713	286	170	5	56	332	49	332	8.38e-51	174			NP_001138751.1	NP_001305426.1	64.307	339	114	5	146	480	43	378	2.96e-144	421
														NP_001305782.1	XP_030846538.1	33.439	314	192	6	61	359	51	362	4.62e-48	168			NP_001138751.1	KAI2515935.1	62.707	362	130	4	116	474	2	361	7.64e-141	410
														NP_001305782.1	XP_030846418.1	35.906	298	179	6	57	344	40	335	6.22e-47	164			NP_001138751.1	pdb|6PT3|B	70.103	291	86	1	157	446	159	449	4.55e-133	394
														NP_001305782.1	XP_011670235.1	33.451	284	178	6	57	334	50	328	1.34e-44	159			NP_001138751.1	NP_001305782.1	54.52	354	156	3	128	477	16	368	6.9e-122	363
														NP_001305782.1	XP_030830676.1	33.779	299	180	7	56	342	35	327	2.42e-41	150			NP_001138751.1	pdb|4EA3|B	60.777	283	111	0	164	446	126	408	3.43e-119	357
														NP_001305782.1	XP_030833253.1	30.897	301	189	6	50	338	49	342	6.02e-36	135			NP_001138751.1	KAI2515936.1	51.934	362	121	5	116	474	2	313	8.14e-117	347
														NP_001305782.1	XP_011678514.1	29.856	278	187	6	61	332	52	327	8.23e-36	135			NP_001138751.1	AXN91726.1	62.295	305	90	4	116	397	2	304	6.91e-112	334
														NP_001305782.1	XP_030832153.1	27.273	330	207	8	37	334	21	349	6.3e-33	127			NP_001138751.1	NP_001305784.1	56.122	294	126	1	187	477	46	339	2.61e-109	329
														NP_001305782.1	XP_030855708.1	29.492	295	195	8	54	341	36	324	8.4e-32	123			NP_001138751.1	XP_016866396.1	89.024	164	18	0	48	211	17	180	5.09e-100	299
														NP_001305782.1	XP_011662370.1	29.936	314	191	10	46	341	41	343	1.3e-31	123			NP_001138751.1	XP_047274793.1	99.301	143	1	0	48	190	17	159	6.93e-97	293
														NP_001305782.1	XP_030833167.1	34.742	213	112	8	140	334	11	214	9.54e-30	115			NP_001138751.1	pdb|4DJH|B	65.778	225	71	4	143	363	3	225	7.52e-93	291
														NP_001305782.1	XP_030846179.1	28.571	287	188	6	57	332	38	318	2.89e-29	117			NP_001138751.1	pdb|7T11|R	43.21	324	178	3	169	490	88	407	1.65e-86	273
														NP_001305782.1	XP_003729750.1	27.869	305	192	9	48	331	78	375	1.86e-28	115			NP_001138751.1	KAI4060674.1	40.525	343	193	5	147	487	42	375	5e-77	248
														NP_001305782.1	XP_783326.1	27.622	286	188	7	57	332	45	321	1.96e-28	115			NP_001138751.1	pdb|4DJH|B	65.625	96	33	0	364	459	385	480	4.74e-31	126
														NP_001305426.1	XP_011670235.1	34.347	329	184	9	48	363	37	346	2.31e-55	187			NP_001305426.1	NP_001305426.1	100	409	0	0	1	409	1	409	0	835
														NP_001305426.1	XP_011665623.1	39.437	284	160	5	64	343	37	312	1.83e-54	185			NP_001305426.1	pdb|4DJH|B	98.198	222	4	0	41	262	4	225	3.29e-153	442
														NP_001305426.1	XP_030845848.1	33.232	328	196	9	61	375	46	363	9.63e-49	169			NP_001305426.1	NP_001138751.1	64.307	339	114	5	43	378	146	480	1.57e-145	424
														NP_001305426.1	XP_030846418.1	34.234	333	199	8	37	357	12	336	1.03e-48	169			NP_001305426.1	KAI4020330.1	62.393	351	125	5	43	390	53	399	1.7e-145	422
														NP_001305426.1	XP_030846538.1	32.831	332	195	9	30	345	14	333	1.32e-45	161			NP_001305426.1	KAI2515935.1	59.409	372	127	8	11	368	2	363	8.27e-130	379
														NP_001305426.1	XP_030830676.1	29.31	348	211	7	32	359	5	337	1.83e-42	153			NP_001305426.1	NP_001305782.1	55.114	352	153	4	57	406	49	397	1.03e-122	362
														NP_001305426.1	XP_030832153.1	30.599	317	187	9	60	346	37	350	1.94e-38	142			NP_001305426.1	pdb|6PT3|B	67.466	292	91	3	55	345	161	449	1.78e-121	361
														NP_001305426.1	XP_011678514.1	30.793	328	208	9	30	343	5	327	3.41e-38	142			NP_001305426.1	pdb|4EA3|B	60.884	294	112	2	52	345	118	408	3.57e-118	352
														NP_001305426.1	XP_011680942.1	30.124	322	196	8	38	339	33	345	1.63e-36	138			NP_001305426.1	NP_001305784.1	59.79	286	112	2	83	368	46	328	1.74e-112	334
														NP_001305426.1	XP_030833253.1	30.868	311	188	10	71	366	62	360	5.44e-36	135			NP_001305426.1	KAI2515936.1	49.465	374	113	11	11	368	2	315	3.53e-104	312
														NP_001305426.1	XP_030838918.1	27.35	351	209	13	62	371	55	400	1.4e-32	127			NP_001305426.1	AXN91726.1	59.425	313	90	7	11	296	2	304	3.54e-102	306
														NP_001305426.1	XP_003730470.1	29.45	309	191	10	61	357	6	299	6.18e-31	120			NP_001305426.1	pdb|7T11|R	41.092	348	192	5	37	374	59	403	5.76e-84	263
														NP_001305426.1	XP_030855708.1	30.282	284	184	7	62	338	36	312	3.3e-30	119			NP_001305426.1	KAI4060674.1	42.765	311	166	5	32	342	37	335	2.32e-77	246
														NP_001305426.1	XP_030846179.1	28.472	288	180	8	71	343	42	318	6.82e-30	119			NP_001305426.1	EAX10169.1	42.466	292	161	2	51	342	39	323	1.13e-71	231
														NP_001305426.1	XP_003729750.1	26.989	352	235	9	36	379	67	404	1.08e-29	119			NP_001305426.1	KAI4052706.1	36.792	318	186	5	31	343	10	317	6.22e-63	207
														EAX10169.1	XP_011665623.1	40.356	337	166	8	53	378	38	350	3.14e-72	231			NP_001305426.1	pdb|4DJH|B	100	96	0	0	263	358	385	480	3.28e-60	203
														EAX10169.1	XP_011670235.1	35.915	284	165	4	48	320	45	322	7.32e-57	191			NP_001305782.1	NP_001305782.1	100	399	0	0	1	399	1	399	0	808
														EAX10169.1	XP_030845848.1	35.463	313	172	8	53	344	50	353	1.42e-51	176			NP_001305782.1	NP_001305784.1	100	292	0	0	79	370	50	341	0	591
														EAX10169.1	XP_030846538.1	30.469	384	227	12	1	358	2	371	8.25e-51	175			NP_001305782.1	pdb|4EA3|B	98.68	303	4	0	43	345	117	419	0	608
														EAX10169.1	XP_030846418.1	33.214	280	175	4	53	320	40	319	1.63e-50	173			NP_001305782.1	KAI4020330.1	54.52	354	156	3	16	368	35	384	2.21e-124	367
														EAX10169.1	XP_030830676.1	33.447	293	162	5	55	325	38	319	3.64e-47	165			NP_001305782.1	NP_001138751.1	54.52	354	156	3	16	368	128	477	3.06e-124	369
														EAX10169.1	XP_003730470.1	33.808	281	169	7	52	319	13	289	1.64e-41	148			NP_001305782.1	NP_001305426.1	55.114	352	153	4	49	397	57	406	9.18e-123	362
														EAX10169.1	XP_011678514.1	30.592	304	196	8	53	343	48	349	9.38e-41	148			NP_001305782.1	KAI2515935.1	57.053	319	135	2	48	364	46	364	1.88e-113	337
														EAX10169.1	XP_030855708.1	33.333	267	167	6	57	314	43	307	2.67e-38	140			NP_001305782.1	pdb|6PT3|B	59.375	288	116	1	48	334	162	449	8.1e-109	328
														EAX10169.1	XP_030836000.1	27.95	322	210	6	42	342	52	372	4.86e-37	138			NP_001305782.1	KAI2515936.1	46.082	319	122	3	48	364	46	316	1.37e-91	280
														EAX10169.1	XP_030832153.1	29.375	320	184	8	48	329	37	352	2.45e-36	136			NP_001305782.1	AXN91726.1	56.589	258	91	1	48	284	46	303	4.83e-87	267
														EAX10169.1	XP_030833167.1	34.389	221	124	7	137	343	12	225	2.08e-34	127			NP_001305782.1	pdb|7T11|R	38.718	390	196	8	15	365	10	395	1.11e-81	257
														EAX10169.1	XP_030833253.1	27.517	298	194	8	56	339	59	348	2.46e-34	130			NP_001305782.1	pdb|4DJH|B	51.915	235	100	3	20	251	1	225	1.15e-75	243
														EAX10169.1	XP_003725178.2	30.851	282	180	6	65	335	69	346	2.95e-34	131			NP_001305782.1	KAI4060674.1	43.377	302	164	3	39	337	44	341	3.74e-73	234
														EAX10169.1	XP_011666026.1	27.551	294	199	7	47	330	123	412	2.03e-30	122			NP_001305782.1	KAI4052706.1	41.193	352	179	9	1	347	1	329	2.52e-69	224
														EAW54325.1	XP_783326.1	34.646	381	220	6	13	384	10	370	1.46e-65	214			NP_001305782.1	EAX10169.1	44.056	286	152	4	52	335	48	327	5.44e-69	223
														EAW54325.1	XP_030835433.1	35.736	333	194	3	16	334	5	331	2.94e-60	200			NP_001305782.1	pdb|4DJH|B	65.591	93	32	0	252	344	385	477	3.72e-27	113
														EAW54325.1	XP_011680942.1	32.329	365	215	9	39	382	59	412	1.15e-46	165			NP_002502.2	NP_002502.2	100	390	0	0	1	390	1	390	0	803
														EAW54325.1	XP_003729750.1	29.296	355	207	9	40	378	96	422	1.72e-40	149			NP_002502.2	BAG36357.1	59.49	353	138	4	30	381	28	376	2.78e-134	390
														EAW54325.1	XP_030845848.1	33.636	330	195	11	8	326	21	337	9.71e-39	142			NP_002502.2	KAI4001161.1	49.457	368	175	5	23	386	34	394	1.46e-117	348
														EAW54325.1	XP_003723464.2	34.983	303	177	9	39	326	61	358	6.98e-37	138			NP_002502.2	KAI4063566.1	31.564	358	225	6	3	349	153	501	6.04e-53	185
														EAW54325.1	XP_030846538.1	31.173	324	201	12	13	326	25	336	1.85e-36	137			NP_002502.2	BAG35670.1	31.928	332	208	6	53	371	90	416	1.12e-42	155
														EAW54325.1	XP_030846418.1	30.619	307	192	12	29	323	28	325	2.89e-36	135			NP_002502.2	pdb|7L1V|R	30.435	299	192	9	50	341	67	356	2.26e-38	142
														EAW54325.1	XP_030838918.1	28.022	364	214	10	40	360	59	417	1.86e-34	132			NP_002502.2	KAI4026851.1	27.517	298	206	4	51	340	53	348	6.72e-35	134
														EAW54325.1	XP_030833253.1	29.524	315	202	10	19	326	37	338	7.93e-32	124			NP_002502.2	BAG37920.1	29.379	354	224	9	45	387	30	368	9.22e-35	133
														EAW54325.1	XP_030833857.1	26.276	392	217	12	51	382	76	455	1.71e-31	124			NP_002502.2	XP_016866287.1	27.473	364	216	12	50	372	61	417	4.32e-34	132
														EAW54325.1	XP_003725178.2	26.797	306	204	7	51	350	69	360	6.43e-30	119			NP_002502.2	pdb|6TOT|B	29.682	283	188	7	60	337	39	315	7.67e-34	129
														EAW54325.1	XP_011678514.1	27.619	315	205	9	43	343	52	357	3.25e-29	117			NP_002502.2	KAI4025691.1	28.532	361	232	9	50	390	154	508	2.67e-33	131
														EAW54325.1	XP_011670235.1	26.142	394	261	16	1	380	8	385	1.33e-28	115			NP_002502.2	KAI4051682.1	28.477	302	193	9	45	342	27	309	3.75e-33	129
														EAW54325.1	XP_030837103.1	28.231	294	185	8	39	317	82	364	8.14e-28	113			NP_002502.2	CAD69521.1	27.517	298	194	6	51	340	53	336	5.01e-33	130
														CAC42576.1	XP_030845848.1	31.818	374	205	10	45	415	46	372	6.39e-46	163			NP_002502.2	XP_024302373.1	26.79	377	224	10	7	341	9	375	8.17e-33	128
														CAC42576.1	XP_030846418.1	32.344	337	197	7	39	373	30	337	6.83e-43	154			NP_002502.2	CAD79723.1	26.552	290	190	5	51	340	13	279	1.12e-32	125
														CAC42576.1	XP_030846538.1	31.949	313	184	6	45	354	43	329	4.19e-41	150			NP_005277.2	NP_005277.2	100	333	0	0	1	333	1	333	0	672
														CAC42576.1	XP_011678514.1	28	400	236	12	39	422	38	401	2.98e-39	145			NP_005277.2	KAI4010622.1	61.078	334	119	3	1	333	1	324	3.91e-132	380
														CAC42576.1	XP_030832153.1	31.193	327	197	10	44	357	37	348	6.55e-39	144			NP_005277.2	pdb|7T11|R	41.049	324	176	5	9	331	57	366	2.05e-77	243
														CAC42576.1	XP_030836000.1	25.387	323	212	6	43	358	56	356	4.12e-32	125			NP_005277.2	KAI4060674.1	41.613	310	168	5	22	331	42	338	4.66e-70	224
														CAC42576.1	XP_030838918.1	28.213	319	210	10	49	354	58	370	1.73e-29	119			NP_005277.2	KAI4052706.1	43.791	306	162	4	29	331	21	319	5.67e-69	220
														CAC42576.1	XP_011670235.1	26.203	374	232	12	44	406	45	385	4.96e-29	117			NP_005277.2	KAI2515935.1	40.694	317	179	4	17	332	26	334	2.35e-66	214
														CAC42576.1	XP_030833253.1	30.678	339	184	13	31	357	35	334	5.31e-28	114			NP_005277.2	KAI4020330.1	40.714	280	163	2	50	329	75	351	1.25e-64	211
														CAC42576.1	XP_011680942.1	27.937	315	196	7	50	357	60	350	5.54e-28	115			NP_005277.2	NP_001305426.1	38.994	318	177	6	19	329	36	343	1.74e-64	210
														CAC42576.1	XP_030835433.1	26.471	306	192	8	50	354	43	316	9.32e-27	110			NP_005277.2	NP_001138751.1	40.714	280	163	2	50	329	168	444	2.92e-64	212
														CAC42576.1	XP_001200425.2	27.419	310	188	10	56	354	70	353	3.41e-25	108			NP_005277.2	EAX10169.1	42.955	291	155	5	46	333	48	330	1.07e-61	202
														CAC42576.1	XP_783326.1	25.478	314	201	6	49	361	45	326	8.75e-24	102			NP_005277.2	pdb|6PT3|B	41.034	290	167	3	44	332	164	450	1.03e-59	199
														CAC42576.1	XP_030836990.1	25.956	366	213	11	34	355	31	382	2.7e-23	101			NP_005277.2	NP_001305782.1	39.394	297	176	3	34	329	39	332	4.51e-59	196
														CAC42576.1	XP_030846605.1	24.917	301	196	9	55	351	319	593	1.27e-21	97.8			NP_005277.2	pdb|4EA3|B	39.51	286	170	2	44	329	124	406	2.46e-58	195
														CAC42558.1	XP_783326.1	28.571	315	203	4	37	349	30	324	1.42e-38	142			NP_005277.2	XP_047297429.1	42.561	289	158	3	46	331	45	328	2.21e-55	187
														CAC42558.1	XP_030835433.1	25.434	346	233	7	36	378	26	349	8.45e-36	135			NP_005277.2	KAI2515936.1	34.385	317	151	5	17	332	26	286	6.92e-55	183
														CAC42558.1	XP_030832153.1	28.406	345	223	10	39	366	26	363	7.38e-34	130			pdb|4EA3|B	NP_001305782.1	98.68	303	4	0	117	419	43	345	0	608
														CAC42558.1	XP_003729750.1	26.316	304	199	7	48	345	91	375	6.91e-30	120			pdb|4EA3|B	NP_001305784.1	98.502	267	4	0	153	419	50	316	0	537
														CAC42558.1	XP_030838918.1	24.194	372	249	9	52	397	58	422	1e-29	119			pdb|4EA3|B	pdb|4EA3|B	100	434	0	0	1	434	1	434	0	897
														CAC42558.1	XP_030846418.1	22.063	349	250	8	39	382	24	355	9.32e-29	115			pdb|4EA3|B	pdb|6PT3|B	69.424	399	121	1	11	408	51	449	0	543
														CAC42558.1	XP_003725178.2	26.885	305	194	5	64	365	69	347	1.03e-28	115			pdb|4EA3|B	NP_001138751.1	60.777	283	111	0	126	408	164	446	5e-120	359
														CAC42558.1	XP_030845848.1	24.183	306	202	9	52	350	50	332	2.45e-27	111			pdb|4EA3|B	KAI4020330.1	60.777	283	111	0	126	408	71	353	1.4e-119	357
														CAC42558.1	XP_030833857.1	25.298	336	204	10	64	356	76	407	1.11e-26	110			pdb|4EA3|B	NP_001305426.1	61.592	289	108	2	123	408	57	345	4.75e-118	351
														CAC42558.1	XP_011680942.1	25.786	318	216	6	53	364	60	363	1.91e-26	109			pdb|4EA3|B	pdb|6WWZ|R	40.649	524	210	13	1	434	17	529	6.67e-116	350
														CAC42558.1	XP_011678514.1	24.923	325	212	7	33	352	36	333	5.16e-26	108			pdb|4EA3|B	KAI2515935.1	59.797	296	117	2	122	416	46	340	1.31e-111	333
														CAC42558.1	XP_030837103.1	26.761	284	196	4	62	343	92	365	8.85e-24	102			pdb|4EA3|B	pdb|7WVY|R	42.857	490	202	13	8	429	1	480	3.09e-106	325
														CAC42558.1	XP_030846538.1	21.875	320	230	7	33	346	26	331	6.33e-23	99.4			pdb|4EA3|B	pdb|7F9Z|R	43.596	445	198	8	11	405	27	468	2.22e-104	325
														CAC42558.1	XP_030833312.1	25.982	331	218	8	26	346	40	353	1.15e-22	99			pdb|4EA3|B	pdb|7EIB|A	44.131	426	202	8	11	401	1	425	7.28e-103	319
														CAC42558.1	XP_030833305.1	25.648	386	246	16	2	368	24	387	3.83e-21	94.7			pdb|4EA3|B	pdb|7F2O|R	46.472	411	196	8	11	401	1	407	1.32e-99	310
														CAD79723.1	XP_030836000.1	37.888	322	170	3	4	298	55	373	6.55e-71	224			pdb|4EA3|B	pdb|7W57|R	43.723	462	189	11	11	406	40	496	1.52e-99	309
														CAD79723.1	XP_783326.1	29.012	324	202	6	14	315	48	365	2.16e-39	142			pdb|4EA3|B	KAI2515936.1	47.973	296	104	3	122	416	46	292	8.47e-90	276
														CAD79723.1	XP_030846538.1	26.935	323	199	8	14	307	50	364	1.79e-36	134			pdb|6TOT|B	pdb|6TOT|B	100	336	0	0	1	336	1	336	0	686
														CAD79723.1	XP_011680942.1	30.293	307	181	8	4	281	52	354	7.57e-36	134			pdb|6TOT|B	pdb|7L1V|R	76.266	316	74	1	3	318	41	355	0	512
														CAD79723.1	XP_011678514.1	26.563	320	213	6	18	317	55	372	8.5e-35	130			pdb|6TOT|B	XP_024302373.1	87.571	354	12	1	4	325	28	381	0	615
														CAD79723.1	XP_030838918.1	26.124	356	177	9	14	296	61	403	1.29e-34	130			pdb|6TOT|B	XP_016866287.1	67.403	362	85	2	3	334	35	393	1e-178	504
														CAD79723.1	XP_030845848.1	28.289	304	194	5	14	299	53	350	1.48e-34	129			pdb|6TOT|B	pdb|6V9S|A	96.347	219	8	0	4	222	36	254	3.62e-150	434
														CAD79723.1	XP_030835433.1	28.173	323	195	9	1	296	32	344	7.96e-34	127			pdb|6TOT|B	EAX07601.1	83.966	237	6	1	103	307	41	277	2.13e-134	384
														CAD79723.1	XP_030837103.1	26.28	293	191	5	5	274	76	366	1.21e-33	127			pdb|6TOT|B	pdb|6TPN|A	72.727	220	60	0	3	222	46	265	2.7e-115	346
														CAD79723.1	XP_780668.3	28.041	296	170	6	14	279	72	354	3.68e-33	125			pdb|6TOT|B	pdb|6V9S|A	92.381	105	5	1	232	336	451	552	1.35e-59	201
														CAD79723.1	XP_030838576.1	33	200	133	1	5	204	31	229	4.92e-32	124			pdb|6TOT|B	KAI4025691.1	35.463	313	192	4	15	318	140	451	1.48e-56	192
														CAD79723.1	XP_003725178.2	29.74	269	164	5	23	272	69	331	1.88e-31	121			pdb|6TOT|B	CAD69475.1	36.656	311	187	5	15	317	47	355	2.82e-50	174
														CAD79723.1	XP_001200425.2	25.89	309	200	7	17	296	69	377	1.3e-30	121			pdb|6TOT|B	pdb|6TPN|A	82.796	93	16	0	232	324	462	554	3.2e-45	163
														CAD79723.1	XP_003729168.3	27.437	277	182	3	20	279	84	358	3.08e-30	118			pdb|6TOT|B	KAI4026851.1	29.808	312	206	5	18	319	41	349	1.96e-42	153
														CAD79723.1	XP_011670235.1	27.875	287	189	5	9	281	49	331	3.52e-30	117			pdb|6TOT|B	CAD69521.1	29.487	312	195	6	18	319	41	337	1.12e-40	149
														pdb|7T11|R	XP_011665623.1	42.321	293	137	7	88	365	38	313	4.12e-61	202			pdb|6TOT|B	pdb|7X9B|R	32.107	299	188	5	24	317	52	340	2.52e-39	144
														pdb|7T11|R	XP_030845848.1	36.418	335	190	10	81	398	43	371	6.83e-59	196			pdb|6TOT|B	KAI4026509.1	32.288	319	191	9	5	319	76	373	1.44e-38	143
														pdb|7T11|R	XP_011670235.1	33.828	337	204	8	61	383	16	347	7.33e-58	194			pdb|6TOT|B	CAD79723.1	29.801	302	184	7	18	316	1	277	1.32e-37	137
														pdb|7T11|R	XP_030846418.1	32.312	359	221	10	58	397	11	366	7.29e-50	172			pdb|6TOT|B	KAI4051682.1	32.573	307	183	9	29	328	32	321	2.97e-36	135
														pdb|7T11|R	XP_030846538.1	31.063	367	229	9	55	399	13	377	6e-49	170			pdb|7L1V|R	pdb|7L1V|R	100	374	0	0	1	374	1	374	0	778
														pdb|7T11|R	XP_011678514.1	30.448	335	217	8	71	394	29	358	9.11e-43	154			pdb|7L1V|R	XP_016866287.1	90.793	391	5	1	9	368	3	393	0	724
														pdb|7T11|R	XP_030830676.1	33.115	305	193	5	91	387	39	340	7.09e-42	151			pdb|7L1V|R	XP_024302373.1	70.685	365	73	2	30	361	17	380	0	512
														pdb|7T11|R	XP_030833253.1	30.07	286	181	9	91	366	59	335	1.47e-35	134			pdb|7L1V|R	pdb|6TOT|B	76.266	316	74	1	41	355	3	318	5.81e-175	491
														pdb|7T11|R	XP_003730470.1	31.338	284	175	7	89	358	11	288	2.41e-35	132			pdb|7L1V|R	pdb|6TPN|A	94.444	252	14	0	9	260	14	265	2.78e-174	498
														pdb|7T11|R	XP_030835433.1	26.912	353	229	11	59	396	11	349	5.81e-34	130			pdb|7L1V|R	pdb|6V9S|A	69.732	261	71	3	1	260	1	254	2.12e-119	357
														pdb|7T11|R	XP_030855708.1	29.412	289	192	7	78	359	29	312	1.69e-33	128			pdb|7L1V|R	EAX07601.1	65.863	249	49	2	132	344	29	277	2.68e-109	322
														pdb|7T11|R	XP_030848407.1	29.31	348	207	13	77	397	18	353	1.23e-32	127			pdb|7L1V|R	KAI4025691.1	32.955	352	218	5	14	355	108	451	1.02e-56	194
														pdb|7T11|R	XP_003723852.2	33.607	244	144	8	172	407	49	282	1.83e-30	118			pdb|7L1V|R	CAD69475.1	34.795	365	215	8	1	354	3	355	1e-50	176
														pdb|7T11|R	XP_011662370.1	24.934	381	245	12	33	395	3	360	3.46e-30	119			pdb|7L1V|R	pdb|6TPN|A	92.857	98	7	0	269	366	462	559	2.26e-49	176
														pdb|7T11|R	XP_030836000.1	25.153	326	218	6	77	378	49	372	5.03e-30	119			pdb|7L1V|R	KAI4026851.1	28.286	350	229	7	27	357	4	350	7.98e-47	166
														pdb|7L1V|R	XP_030838918.1	40.395	354	174	9	39	358	30	380	2.29e-86	268			pdb|7L1V|R	pdb|6V9S|A	83.673	98	16	0	269	366	451	548	7.56e-46	166
														pdb|7L1V|R	XP_030833857.1	40.437	366	168	7	41	358	40	403	1.43e-79	251			pdb|7L1V|R	CAD69521.1	28	350	218	8	27	357	4	338	5.2e-44	159
														pdb|7L1V|R	XP_783326.1	33.795	361	199	13	12	366	8	334	5.44e-54	182			pdb|7L1V|R	pdb|7X9B|R	34.211	304	186	5	58	356	48	342	7.37e-42	152
														pdb|7L1V|R	XP_030835433.1	32.53	332	205	5	28	356	7	322	3.39e-49	170			pdb|7L1V|R	BAG37605.1	33.223	301	186	6	62	357	73	363	1.59e-41	151
														pdb|7L1V|R	XP_030845848.1	33.66	306	183	6	60	357	44	337	2.37e-48	167			pdb|7L1V|R	CAD79723.1	28.852	305	190	6	56	357	1	281	1.21e-40	147
														pdb|7L1V|R	XP_030846418.1	30.178	338	205	6	56	371	28	356	1.03e-47	166			pdb|7L1V|R	CAC42561.1	29.532	342	213	7	22	356	8	328	4.57e-40	147
														pdb|7L1V|R	XP_030846538.1	30.323	310	190	7	60	357	41	336	1.61e-45	160			pdb|7T11|R	pdb|7T11|R	100	408	0	0	1	408	1	408	0	842
														pdb|7L1V|R	XP_030836000.1	29.573	328	206	6	41	350	32	352	1.43e-44	157			pdb|7T11|R	KAI4052706.1	55.205	317	135	3	93	407	51	362	6.19e-126	369
														pdb|7L1V|R	XP_003723464.2	32.514	366	205	11	28	364	14	366	2.31e-41	149			pdb|7T11|R	KAI4060674.1	54.861	288	126	1	81	368	57	340	3.38e-109	327
														pdb|7L1V|R	XP_011680942.1	29.514	288	197	3	66	348	59	345	7.02e-39	143			pdb|7T11|R	EAX10169.1	54.417	283	120	4	88	368	53	328	1.46e-102	310
														pdb|7L1V|R	XP_030833253.1	33.221	298	176	7	68	358	58	339	9.91e-39	142			pdb|7T11|R	XP_047297429.1	51.343	335	150	5	35	366	4	328	5.14e-96	294
														pdb|7L1V|R	XP_011678514.1	31.894	301	188	7	61	357	45	332	2.71e-37	139			pdb|7T11|R	NP_001138751.1	43.21	324	178	3	88	407	169	490	2.63e-81	259
														pdb|7L1V|R	XP_030836990.1	28.429	401	192	9	20	355	16	386	3.13e-36	137			pdb|7T11|R	KAI4020330.1	43.631	314	168	3	88	401	76	380	5.57e-80	254
														pdb|7L1V|R	XP_030828576.1	27.54	374	225	10	21	357	7	371	4.51e-35	132			pdb|7T11|R	NP_001305426.1	41.092	348	192	5	59	403	37	374	2.21e-78	249
														pdb|7L1V|R	XP_003729750.1	30.667	300	191	6	62	355	91	379	6.73e-35	133			pdb|7T11|R	pdb|4EA3|B	45.196	281	151	3	88	367	131	409	1.17e-75	243
														pdb|6TOT|B	XP_030838918.1	39.535	344	178	6	5	318	32	375	3.71e-84	261			pdb|7T11|R	NP_001305782.1	43.269	312	170	5	88	395	57	365	2.4e-75	241
														pdb|6TOT|B	XP_030833857.1	36.813	364	183	6	1	318	38	400	9.87e-71	227			pdb|7T11|R	KAI2515935.1	42.949	312	175	3	85	395	52	361	4.72e-71	229
														pdb|6TOT|B	XP_783326.1	34.915	295	176	5	32	324	49	329	2.99e-51	174			pdb|7T11|R	KAI4010622.1	38.628	277	167	2	92	366	47	322	6.64e-70	224
														pdb|6TOT|B	XP_030835433.1	34.967	306	181	5	17	317	28	320	6.02e-50	171			pdb|7T11|R	CBX54035.1	61.31	168	61	1	93	260	51	214	2.32e-69	221
														pdb|6TOT|B	XP_030845848.1	33.553	304	179	6	23	317	45	334	7.61e-46	159			pdb|7T11|R	NP_005277.2	41.049	324	176	5	57	366	9	331	5.38e-68	219
														pdb|6TOT|B	XP_030836000.1	30.816	331	201	8	2	313	31	352	1.85e-44	156			pdb|7T11|R	pdb|6PT3|B	44.014	284	156	3	85	367	168	449	3.97e-65	216
														pdb|6TOT|B	XP_030846418.1	28.481	316	208	5	21	331	33	335	1.18e-43	154			XP_016866287.1	pdb|7L1V|R	90.793	391	5	1	3	393	9	368	0	724
														pdb|6TOT|B	XP_011680942.1	31.359	287	194	1	28	311	59	345	4.72e-43	153			XP_016866287.1	XP_016866287.1	100	461	0	0	1	461	1	461	0	956
														pdb|6TOT|B	XP_030846538.1	29.904	311	195	7	22	322	41	338	8.97e-41	147			XP_016866287.1	XP_024302373.1	68.765	413	119	5	24	432	17	423	0	550
														pdb|6TOT|B	XP_030833253.1	32.18	289	178	5	34	318	62	336	2.37e-39	142			XP_016866287.1	pdb|6TPN|A	94.488	254	14	0	1	254	12	265	7.21e-175	503
														pdb|6TOT|B	XP_003723464.2	35.016	317	177	10	18	318	51	354	9.99e-37	136			XP_016866287.1	pdb|6TOT|B	69.653	346	75	1	35	380	3	318	6.83e-170	481
														pdb|6TOT|B	XP_011678514.1	32.209	326	195	9	3	316	17	328	3.12e-35	132			XP_016866287.1	pdb|6V9S|A	74.892	231	57	1	24	254	25	254	2.45e-116	353
														pdb|6TOT|B	XP_030836990.1	28.056	360	180	8	23	318	42	386	3.79e-34	130			XP_016866287.1	EAX07601.1	68.526	251	70	3	126	369	29	277	4.04e-116	343
														pdb|6TOT|B	XP_003729750.1	31.126	302	188	6	24	318	91	379	3.2e-33	127			XP_016866287.1	KAI4025691.1	31.565	377	219	5	8	379	108	450	9.13e-56	194
														pdb|6TOT|B	XP_003729168.3	29.225	284	188	5	37	317	84	357	5.65e-30	118			XP_016866287.1	pdb|6TPN|A	92.473	93	7	0	294	386	462	554	3.74e-49	177
														pdb|4EA3|B	XP_011665623.1	40.493	284	154	6	130	406	37	312	4.73e-52	179			XP_016866287.1	CAD69475.1	32.648	389	215	9	1	379	4	355	5e-47	169
														pdb|4EA3|B	XP_030845848.1	34.242	330	202	7	90	406	5	332	3.76e-51	176			XP_016866287.1	pdb|6V9S|A	82.796	93	16	0	294	386	451	543	2.06e-45	167
														pdb|4EA3|B	XP_030846418.1	34.688	320	190	9	131	434	40	356	2.18e-47	166			XP_016866287.1	KAI4026851.1	27.419	372	235	8	21	382	4	350	8.99e-45	162
														pdb|4EA3|B	XP_030846538.1	34.859	284	174	4	135	408	51	333	6.06e-47	166			XP_016866287.1	CAD69521.1	27.151	372	224	9	21	382	4	338	1.71e-41	155
														pdb|4EA3|B	XP_011670235.1	31.25	336	209	9	81	408	7	328	5.29e-46	163			XP_016866287.1	BAG37605.1	31.085	341	192	8	56	393	73	373	2.55e-38	145
														pdb|4EA3|B	XP_030830676.1	33.904	292	174	6	130	408	35	320	1.45e-40	149			XP_016866287.1	pdb|7F8W|R	27.793	367	204	8	51	373	59	408	5.23e-38	145
														pdb|4EA3|B	XP_011678514.1	29.073	313	206	7	135	432	52	363	4.33e-37	139			XP_016866287.1	pdb|7X9B|R	31.343	335	185	5	52	381	48	342	2.85e-37	141
														pdb|4EA3|B	XP_030833253.1	30.897	301	189	7	124	412	49	342	5.4e-36	135			XP_016866287.1	CAC42561.1	26.847	406	231	10	49	442	29	380	3.39e-37	142
														pdb|4EA3|B	XP_030832153.1	27.907	344	214	9	122	433	32	373	1.7e-33	129			XP_024302373.1	pdb|6TOT|B	87.571	354	12	1	28	381	4	325	0	615
														pdb|4EA3|B	XP_030855708.1	28.707	317	210	9	128	434	36	346	8e-32	124			XP_024302373.1	pdb|7L1V|R	70.685	365	73	2	17	380	30	361	0	532
														pdb|4EA3|B	XP_011662370.1	30.38	316	187	11	120	415	41	343	1.4e-31	124			XP_024302373.1	XP_016866287.1	68.765	413	119	5	17	423	24	432	0	571
														pdb|4EA3|B	XP_030846179.1	28.475	295	194	6	131	414	38	326	2.59e-30	120			XP_024302373.1	XP_024302373.1	100	425	0	0	1	425	1	425	0	872
														pdb|4EA3|B	XP_030833167.1	34.742	213	112	8	214	408	11	214	8.24e-30	116			XP_024302373.1	pdb|6V9S|A	99.593	246	1	0	1	246	9	254	6.65e-179	511
														pdb|4EA3|B	XP_783326.1	27.622	286	188	7	131	406	45	321	6.87e-29	117			XP_024302373.1	EAX07601.1	96.386	249	6	1	118	363	29	277	1.12e-172	485
														pdb|4EA3|B	XP_003729750.1	27.869	305	192	9	122	405	78	375	8.7e-29	117			XP_024302373.1	pdb|6TPN|A	70.996	231	66	1	17	246	35	265	5.06e-115	348
																												XP_024302373.1	pdb|6V9S|A	91.346	104	6	1	277	380	443	543	1.21e-55	194
																												XP_024302373.1	KAI4025691.1	32.584	356	205	4	27	377	129	454	2.14e-52	184
																												XP_024302373.1	CAD69475.1	32.865	356	193	5	48	399	56	369	4.34e-48	171
																												XP_024302373.1	KAI4026851.1	28.107	338	214	6	42	377	41	351	2.22e-42	155
																												XP_024302373.1	pdb|6TPN|A	77.551	98	19	1	277	374	454	548	1.53e-41	155
																												XP_024302373.1	CAD69521.1	27.811	338	203	7	42	377	41	339	1.24e-39	149
																												XP_024302373.1	pdb|7X9B|R	29.412	357	198	8	25	375	34	342	1.23e-37	142
																												XP_024302373.1	pdb|7MBX|R	28.756	386	236	11	16	373	10	384	1.58e-36	139
																												XP_024302373.1	KAI4026509.1	28.989	376	211	11	4	376	52	374	2.89e-36	139
																												XP_024302373.1	EAW54325.1	29.805	359	191	10	52	398	39	348	2.87e-35	135
																												XP_047295501.1	KAI4039188.1	85.403	459	6	3	1	459	1	398	0	740
																												XP_047295501.1	XP_047295501.1	100	459	0	0	1	459	1	459	0	906
																												XP_047295501.1	KAI4039189.1	98.837	172	2	0	1	172	1	172	3.54e-118	346
																												XP_047295501.1	KAI4039187.1	100	81	0	0	1	81	1	81	3.65e-50	166
																												XP_047295501.1	CAC42576.1	28.571	427	235	13	31	443	33	403	1.8e-38	146
																												XP_047295501.1	KAI4051682.1	40.265	226	133	2	18	243	2	225	5.73e-37	140
																												XP_047295501.1	KAI4046789.1	41.5	200	110	3	40	233	31	229	2.02e-33	130
																												XP_047295501.1	XP_016866287.1	26.829	369	220	8	42	401	54	381	2.9e-32	129
																												XP_047295501.1	XP_024302373.1	29.462	353	199	8	59	401	63	375	1.59e-31	126
																												XP_047295501.1	CAC42565.1	24.728	368	230	10	47	396	14	352	3.24e-31	127
																												XP_047295501.1	KAI4060674.1	36.239	218	130	5	26	237	42	256	2.41e-28	117
																												XP_047295501.1	KAI4002918.1	37.441	211	125	3	27	231	2	211	3.01e-28	116
																												XP_047295501.1	EAX10169.1	35.468	203	127	2	38	237	43	244	3.27e-27	113
																												XP_047295501.1	KAI4026851.1	23.923	418	240	12	55	459	58	410	2.59e-26	111
																												XP_047295501.1	pdb|7F8W|R	29.006	362	221	11	48	394	69	409	5.42e-26	111

## Sheet: Mus musculus
BLASTP 2.2.31+														Reciprocal BLASTP 2.2.31+ vs S. purpuratus														Reciprocal BLASTP 2.2.31+ vs H. sapiens
Mus musculus														Mus musculus														Mus musculus
Query ID	Subject ID	% identity	Alignment length	Mismatches	Gap opens	Query start	Query end	Subject start	Subject end	e-value	Bit score			Query ID	Subject ID	% identity	Alignment length	Mismatches	Gap opens	Query start	Query end	Subject start	Subject end	e-value	Bit score			Query ID	Subject ID	% identity	Alignment length	Mismatches	Gap opens	Query start	Query end	Subject start	Subject end	e-value	Bit score
SpurKPR2XP003727259	BAC30404.1	42.308	338	182	6	42	368	40	375	1.53e-78	247			BAC28290.1	XP_783326.1	35.88	301	188	1	26	326	32	327	6.88e-64	209			BAC28290.1	BAG62337.1	78.158	380	51	1	1	380	1	348	0	600			>BAE23628.1 unnamed protein product [Mus musculus]
SpurKPR2XP003727259	BAC35518.1	38.462	299	172	4	36	332	16	304	7.58e-67	216			BAC28290.1	XP_030835433.1	34.675	323	199	2	26	341	29	346	2.1e-60	200			BAC28290.1	EAW54325.1	85.564	381	54	1	1	380	1	381	0	672			>BAE21145.1 unnamed protein product [Mus musculus]
SpurKPR2XP003727259	NP_001036071.1	35.556	360	202	12	22	371	20	359	4.95e-57	190			BAC28290.1	XP_011680942.1	30.79	367	220	7	39	379	59	417	2.68e-46	163			BAC28290.1	KAI4026509.1	52.368	359	162	3	26	378	78	433	5.58e-126	372			>BAE25901.1 unnamed protein product [Mus musculus]
SpurKPR2XP003727259	EDL09389.1	35.913	323	191	7	40	355	29	342	1.35e-52	178			BAC28290.1	XP_003729750.1	32.646	291	180	6	40	322	96	378	1.12e-40	149			BAC28290.1	pdb|7RMI|R	50.529	378	177	3	9	384	19	388	2.97e-122	360			>BAE20492.1 unnamed protein product [Mus musculus]
SpurKPR2XP003727259	BAC34552.1	35.238	315	170	9	50	353	50	341	3.1e-50	173			BAC28290.1	XP_030838918.1	27.937	383	228	10	40	379	59	436	4.45e-40	147			BAC28290.1	pdb|7P02|R	54.407	329	149	1	9	337	55	382	1.45e-118	350			>BAE24252.1 unnamed protein product [Mus musculus]
SpurKPR2XP003727259	XP_006513142.1	58.333	132	55	0	42	173	40	171	9.2e-49	167			BAC28290.1	XP_003723464.2	35.082	305	173	9	39	325	61	358	1.57e-39	145			BAC28290.1	AAA36395.1	52.646	359	161	3	26	378	53	408	3.14e-110	330			>BAE22196.1 unnamed protein product [Mus musculus]
SpurKPR2XP003727259	EDL14260.1	31.549	355	220	9	19	363	91	432	2.03e-48	169			BAC28290.1	XP_030846418.1	29.912	341	218	11	38	368	39	368	2.41e-39	144			BAC28290.1	pdb|6E59|A	53.917	217	100	0	9	225	8	224	1.32e-71	234			>BAC40989.1 unnamed protein product [Mus musculus]
SpurKPR2XP003727259	EDL22427.1	37.785	307	172	8	57	359	73	364	2.86e-48	168			BAC28290.1	XP_030845848.1	30.769	351	222	9	8	348	21	360	4.74e-38	140			BAC28290.1	pdb|6J21|A	52.995	217	102	0	9	225	7	223	2.8e-70	228			>BAC39824.1 unnamed protein product [Mus musculus]
SpurKPR2XP003727259	EDL07459.1	36.713	286	170	5	49	332	60	336	1.58e-46	163			BAC28290.1	XP_030846538.1	31.058	293	185	9	43	325	51	336	1.31e-34	131			BAC28290.1	CAC42572.1	31.884	345	215	5	24	354	52	390	1.93e-51	177			>BAC38181.1 unnamed protein product [Mus musculus]
SpurKPR2XP003727259	NP_056553.2	34	300	187	4	41	335	14	307	2.89e-46	162			BAC28290.1	XP_030833857.1	26.992	389	214	12	51	377	76	456	5.99e-34	130			BAC28290.1	CAC42567.1	34.564	298	177	6	37	326	15	302	2.07e-45	161			>BAC35518.1 unnamed protein product [Mus musculus]
SpurKPR2XP003727259	BAE24252.1	32.479	351	191	8	44	353	46	391	3.77e-46	163			BAC28290.1	XP_011678514.1	25.817	306	217	6	43	344	52	351	1.37e-31	123			BAC28290.1	CAC42561.1	30.286	350	229	5	38	377	42	386	9.53e-43	155			>BAC34552.1 unnamed protein product [Mus musculus]
SpurKPR2XP003727259	BAC33457.1	30.623	369	201	9	44	373	54	406	1.44e-45	162			BAC28290.1	XP_003725178.2	26.19	294	189	5	51	333	69	345	1.9e-30	120			BAC28290.1	KAI4025691.1	30.094	319	200	6	34	332	148	463	3.1e-41	153			>BAC34468.1 unnamed protein product [Mus musculus]
SpurKPR2XP003727259	BAC32742.1	32.476	311	188	9	46	353	60	351	1.18e-43	156			BAC28290.1	XP_011662370.1	27.778	306	198	10	30	324	40	333	4.87e-30	119			BAC28290.1	CAC42584.1	32.432	333	206	11	40	357	57	385	1.62e-38	144			>BAC33975.1 unnamed protein product [Mus musculus]
SpurKPR2XP003727259	BAC34468.1	31.699	306	189	5	51	340	52	353	4.84e-43	155			BAC28290.1	XP_011670235.1	26.425	386	257	14	7	379	14	385	9.09e-30	118			BAC28290.1	CAC42585.1	33.106	293	180	8	40	318	57	347	3.21e-38	143			>BAC33457.1 unnamed protein product [Mus musculus]
SpurKPR2XP003727259	EDL03559.1	34.615	286	176	5	49	332	73	349	2.47e-42	154			BAC28290.1	XP_001200425.2	25.51	294	205	6	46	326	70	362	1.16e-29	120			BAC28290.1	XP_016866287.1	29.261	352	200	8	39	347	60	405	2.7e-37	141			>BAC32742.1 unnamed protein product [Mus musculus]
SpurKPR3.1XP011680162	BAC30404.1	37.467	379	215	10	2	368	1	369	5.92e-72	231			BAC28307.1	XP_030846538.1	30.861	337	212	8	15	343	15	338	1.55e-49	171			BAC28290.1	pdb|6E59|A	60.784	102	40	0	240	341	424	525	4.57e-32	128			>BAC31688.1 unnamed protein product [Mus musculus]
SpurKPR3.1XP011680162	BAC35518.1	35.849	318	184	7	23	334	4	307	2.83e-62	204			BAC28307.1	XP_030845848.1	28.242	347	227	6	10	356	24	348	3.16e-45	159			BAC28290.1	pdb|6J21|A	62.245	98	37	0	240	337	344	441	1.68e-31	125			>BAC30404.1 unnamed protein product [Mus musculus]
SpurKPR3.1XP011680162	BAC34552.1	30.362	359	218	10	22	371	20	355	2.69e-47	166			BAC28307.1	XP_785425.3	40.316	253	138	5	29	281	40	279	4.36e-44	154			BAC28307.1	BAG36357.1	89.87	385	37	2	1	384	1	384	0	659			>BAC30064.1 unnamed protein product [Mus musculus]
SpurKPR3.1XP011680162	EDL09389.1	32.102	352	214	8	17	356	1	339	4.09e-47	164			BAC28307.1	XP_030846418.1	31.429	315	200	7	40	351	33	334	1.66e-42	152			BAC28307.1	NP_002502.2	62.654	324	118	2	43	364	45	367	1.66e-144	416			>BAC28307.1 unnamed protein product [Mus musculus]
SpurKPR3.1XP011680162	EDL14260.1	32.53	332	196	8	14	333	87	402	4.89e-46	164			BAC28307.1	XP_011662370.1	31.563	339	207	7	52	380	55	378	7.02e-41	148			BAC28307.1	KAI4001161.1	58.282	326	128	4	20	342	29	349	4.8e-128	375			>BAC28290.1 unnamed protein product [Mus musculus]
SpurKPR3.1XP011680162	BAC28307.1	30.861	337	212	8	15	338	15	343	3.23e-45	160			BAC28307.1	XP_003731093.1	29.73	333	213	7	50	377	48	364	6.31e-38	140			BAC28307.1	KAI4063566.1	34.278	353	213	8	25	366	173	517	8.81e-53	184			>EDL22427.1 mCG49768 [Mus musculus]
SpurKPR3.1XP011680162	BAC33457.1	28.889	360	206	9	41	356	54	407	5.46e-45	161			BAC28307.1	XP_030838918.1	28.052	385	222	11	42	378	53	430	6.53e-38	141			BAC28307.1	BAG35670.1	31.818	308	197	3	39	336	78	382	1.73e-47	168			>EDL14260.1 opioid receptor, kappa 1, isoform CRA_b, partial [Mus musculus]
SpurKPR3.1XP011680162	NP_001036071.1	30.471	361	225	9	22	377	21	360	9.2e-45	159			BAC28307.1	XP_003724609.1	28.863	343	221	6	46	381	53	379	6.97e-37	137			BAC28307.1	pdb|7L1V|R	29.714	350	228	7	4	345	22	361	4.85e-43	155			>EDL09389.1 galanin receptor 1, isoform CRA_a [Mus musculus]
SpurKPR3.1XP011680162	NP_034472.1	31.081	296	189	6	44	335	42	326	7.19e-44	155			BAC28307.1	XP_030832153.1	29.395	347	207	8	43	357	38	378	3.56e-36	135			BAC28307.1	XP_016866287.1	27.551	392	240	10	4	357	16	401	4.24e-40	149			>EDL07459.1 opioid receptor-like 1, isoform CRA_g, partial [Mus musculus]
SpurKPR3.1XP011680162	NP_056553.2	30.097	309	201	5	32	335	10	308	1.03e-43	156			BAC28307.1	XP_030836709.1	29.851	335	221	5	38	367	27	352	2.26e-35	132			BAC28307.1	BAG37920.1	28.161	348	234	7	28	368	17	355	2.62e-34	131			>EDL07458.1 opioid receptor-like 1, isoform CRA_i [Mus musculus]
SpurKPR3.1XP011680162	XP_006513142.1	47.929	169	82	2	2	166	1	167	3.72e-43	153			BAC28307.1	XP_030835433.1	30.06	336	200	10	20	340	7	322	3.57e-35	133			BAC28307.1	KAI4051682.1	25.072	347	235	9	36	380	21	344	2.24e-33	129			>EDL04586.1 melanin-concentrating hormone receptor 1, partial [Mus musculus]
SpurKPR3.1XP011680162	EDL07459.1	33.233	331	198	6	51	380	65	373	4.39e-43	154			BAC28307.1	XP_011678514.1	28.443	334	212	9	33	353	28	347	2.84e-34	130			BAC28307.1	KAI4046789.1	33.223	301	185	6	42	340	34	320	6.82e-33	127			>EDL03559.1 mCG6324, isoform CRA_a [Mus musculus]
SpurKPR3.1XP011680162	BAE24252.1	27.729	339	198	7	41	338	46	378	7.11e-42	152			BAC28307.1	XP_011670235.1	25.989	354	240	9	10	360	16	350	1.78e-33	128			BAC28307.1	CAC42576.1	29.245	318	191	8	43	334	45	354	1.12e-32	128			>EDL03484.1 neuromedin B receptor [Mus musculus]
SpurKPR3.1XP011680162	EDL03484.1	29.565	345	212	11	11	335	8	341	1.38e-41	150			BAC28307.1	XP_003729750.1	31.046	306	191	8	37	338	89	378	7.37e-32	125			BAC28307.1	pdb|6LRY|A	35.426	223	136	3	25	241	21	241	1.44e-32	129			>NP_034472.1 neuropeptides B/W receptor type 1 [Mus musculus]
SpurKPR3.1XP011680162	BAC30064.1	28.869	336	219	9	11	335	21	347	1.4e-41	151			BAC28307.1	XP_030830704.1	27.711	332	208	8	20	342	17	325	3.33e-31	122			BAC28307.1	pdb|6K1Q|A	35.426	223	136	3	25	241	21	241	2.71e-32	127			>XP_017169315.1 mu-type opioid receptor isoform X2 [Mus musculus]
SpurKPR5XP784787	BAC30404.1	35.69	297	175	8	60	343	52	345	8.68e-47	164			BAC30064.1	XP_011662370.1	30.667	300	183	3	60	352	57	338	1.47e-45	161			BAC28307.1	KAI4026851.1	27.645	293	197	6	50	332	54	341	3.3e-32	127			>XP_006513142.1 kiSS-1 receptor isoform X2 [Mus musculus]
SpurKPR5XP784787	EDL14260.1	31.429	315	189	10	62	364	128	427	2.47e-36	137			BAC30064.1	XP_030845848.1	29.48	346	226	7	15	352	7	342	6.19e-44	156			BAC28307.1	CAD79723.1	26.129	310	192	8	50	354	14	291	1.44e-31	122			>NP_056553.2 galanin receptor type 3 [Mus musculus]
SpurKPR5XP784787	BAE24252.1	28.15	373	211	11	34	359	34	396	8.6e-35	132			BAC30064.1	XP_030846538.1	28.869	336	219	9	21	347	11	335	2.54e-43	155			BAC30064.1	KAI4001161.1	85.427	398	58	0	1	398	1	398	0	684			>NP_001291884.1 mu-type opioid receptor isoform MOR-1U [Mus musculus]
SpurKPR5XP784787	BAC34552.1	29.31	290	182	9	59	339	53	328	1.82e-34	131			BAC30064.1	XP_030836709.1	33.893	298	183	5	57	352	40	325	5.24e-42	150			BAC30064.1	NP_002502.2	49.859	355	161	5	9	354	2	348	3.79e-115	342			>NP_001036071.1 somatostatin receptor type 2 isoform A [Mus musculus]
SpurKPR5XP784787	BAC30064.1	28.571	350	224	8	30	358	22	366	2.41e-34	130			BAC30064.1	XP_785425.3	37.991	229	135	3	61	289	60	281	8.61e-41	145			BAC30064.1	BAG36357.1	60.284	282	111	1	68	349	61	341	1.37e-111	333
SpurKPR5XP784787	BAC33457.1	29.552	335	185	9	58	347	62	390	3.28e-34	131			BAC30064.1	XP_030835433.1	30.96	323	201	7	36	355	27	330	9.25e-41	148			BAC30064.1	KAI4063566.1	32.441	299	188	5	57	347	201	493	1.54e-45	165
SpurKPR5XP784787	BAC35518.1	27.241	290	193	7	54	334	25	305	3.72e-33	127			BAC30064.1	XP_030838918.1	28.402	338	191	9	47	348	55	377	2.37e-38	143			BAC30064.1	BAG35670.1	30.861	337	203	9	48	370	88	408	4.75e-40	148
SpurKPR5XP784787	NP_001036071.1	28.235	340	203	10	5	335	20	327	3.42e-32	124			BAC30064.1	XP_003724609.1	29.966	297	191	6	60	354	61	342	3.11e-37	139			BAC30064.1	KAI4051682.1	28.418	373	217	14	28	394	9	337	4.93e-37	139
SpurKPR5XP784787	EDL07459.1	29.377	337	210	7	22	342	18	342	1.4e-31	123			BAC30064.1	XP_030846418.1	28.947	304	199	7	54	352	41	332	3.64e-37	138			BAC30064.1	pdb|7L1V|R	31.475	305	187	8	54	348	67	359	5.86e-37	139
SpurKPR5XP784787	BAE25901.1	27.329	322	197	10	62	360	53	360	7.37e-30	118			BAC30064.1	XP_030832153.1	30.547	311	189	10	57	346	45	349	7.03e-37	138			BAC30064.1	XP_016866287.1	28.614	332	192	8	54	348	61	384	4.53e-34	132
SpurKPR5XP784787	EDL09389.1	31.157	337	191	11	17	340	12	320	8.7e-30	117			BAC30064.1	XP_003731093.1	29.179	329	210	6	27	352	28	336	1.37e-36	137			BAC30064.1	XP_024302373.1	28.354	328	189	8	64	353	63	382	5.3e-34	132
SpurKPR5XP784787	XP_017169315.1	29.167	312	201	7	59	363	77	375	2.42e-29	118			BAC30064.1	XP_030833253.1	28.488	344	222	8	27	366	35	358	5.05e-35	132			BAC30064.1	CAC42576.1	30.476	315	182	9	54	341	50	354	7.75e-34	132
SpurKPR5XP784787	EDL03559.1	29.167	312	201	7	59	363	77	375	3.62e-29	117			BAC30064.1	XP_011680942.1	27.879	330	213	9	13	326	12	332	8.54e-35	133			BAC30064.1	CAD79723.1	26.797	306	196	7	42	346	1	279	1.33e-33	128
SpurKPR5XP784787	NP_001291884.1	29.167	312	201	7	59	363	77	375	5.29e-29	117			BAC30064.1	XP_783326.1	31.373	306	186	9	42	343	36	321	1.23e-33	129			BAC30064.1	BAG37605.1	29.938	324	210	6	40	361	66	374	5.7e-33	129
SpurKPR5XP784787	BAC28290.1	28.188	298	196	8	52	338	35	325	4.37e-28	113			BAC30064.1	XP_011678514.1	29.221	308	202	8	50	354	44	338	2.37e-33	128			BAC30064.1	KAI4025691.1	28.571	364	225	12	17	354	109	463	7.94e-33	130
SpurKPR6.1XP01669579	BAC30404.1	32.184	348	209	8	8	340	11	346	3.53e-42	152			BAC30404.1	XP_030845848.1	42.308	338	182	6	40	375	42	368	3.3e-87	269			BAC30064.1	pdb|6TOT|B	30.208	288	182	7	64	343	39	315	8.12e-33	127
SpurKPR6.1XP01669579	BAC34552.1	31.013	316	184	11	45	346	45	340	5.81e-41	149			BAC30404.1	XP_030846538.1	37.467	379	215	10	1	369	2	368	1.31e-79	250			BAC30064.1	KAI4026851.1	26.032	315	216	7	42	346	41	348	9.01e-33	129
SpurKPR6.1XP01669579	NP_001036071.1	31.081	370	220	14	15	371	20	367	1.18e-39	145			BAC30404.1	XP_030846418.1	38.416	341	198	4	32	369	25	356	2.67e-78	246			BAC30404.1	KAI4039188.1	82.412	398	68	1	1	396	1	398	0	601
SpurKPR6.1XP01669579	BAC35518.1	30.294	340	207	10	17	349	4	320	2.01e-39	144			BAC30404.1	XP_030832153.1	32.945	343	202	7	41	362	35	370	1.65e-57	192			BAC30404.1	XP_047295501.1	70.153	459	74	3	1	396	1	459	0	554
SpurKPR6.1XP01669579	EDL14260.1	28.075	374	239	11	5	369	84	436	7.88e-37	139			BAC30404.1	XP_030833253.1	34.68	297	178	6	52	345	60	343	1.32e-54	184			BAC30404.1	KAI4039189.1	88.69	168	19	0	1	168	1	168	5.85e-102	302
SpurKPR6.1XP01669579	BAC32742.1	28.406	345	209	11	19	346	27	350	8.38e-34	129			BAC30404.1	XP_011670235.1	31.111	360	219	10	27	370	22	368	2.15e-45	160			BAC30404.1	KAI4051682.1	35.584	385	214	9	18	387	2	367	1.3e-58	196
SpurKPR6.1XP01669579	BAE23628.1	26	350	220	10	40	366	68	401	1.25e-33	130			BAC30404.1	XP_030838918.1	30.108	372	212	11	37	363	48	416	6.92e-42	152			BAC30404.1	KAI4046789.1	34.557	327	190	6	49	369	40	348	7.51e-45	159
SpurKPR6.1XP01669579	EDL07459.1	28.931	318	194	11	34	335	37	338	7.56e-32	124			BAC30404.1	XP_011678514.1	31.615	291	184	5	54	341	54	332	3.68e-41	149			BAC30404.1	CAC42576.1	30.769	390	233	12	31	396	33	409	5.38e-43	156
SpurKPR6.1XP01669579	XP_017169315.1	30.422	332	205	11	42	364	66	380	4.98e-30	120			BAC30404.1	XP_030835433.1	28.793	323	211	8	44	361	38	346	4.43e-37	138			BAC30404.1	NP_001305426.1	32.312	359	217	10	2	351	17	358	4.45e-42	153
SpurKPR6.1XP01669579	EDL03559.1	30.422	332	205	11	42	364	66	380	4.99e-30	120			BAC30404.1	XP_783326.1	30.822	292	188	6	44	334	41	319	6.91e-35	132			BAC30404.1	KAI4002918.1	36.05	319	175	7	31	340	10	308	5.02e-41	149
SpurKPR6.1XP01669579	NP_001291884.1	30.422	332	205	11	42	364	66	380	7.42e-30	120			BAC30404.1	XP_030833167.1	33.036	224	144	1	123	346	2	219	2.03e-34	127			BAC30404.1	KAI4052706.1	33.636	330	180	8	56	381	54	348	3.33e-39	144
SpurKPR6.1XP01669579	BAC38181.1	28.344	314	199	11	56	355	83	384	9.31e-28	113			BAC30404.1	XP_030836000.1	29.677	310	194	8	49	345	63	361	1.61e-33	128			BAC30404.1	NP_001305782.1	34.65	329	193	9	37	362	47	356	1.68e-38	144
SpurKPR6.1XP01669579	BAC33457.1	26.786	336	179	8	53	336	63	383	3.54e-27	112			BAC30404.1	XP_011665623.1	27.647	340	201	8	54	385	44	346	2.07e-33	128			BAC30404.1	pdb|4EA3|B	35.738	305	176	8	37	338	121	408	2.92e-38	144
SpurKPR6.1XP01669579	BAC34468.1	26.73	318	208	8	53	349	54	367	6.18e-27	111			BAC30404.1	XP_030833857.1	28.977	352	192	12	60	357	76	423	1.19e-29	119			BAC30404.1	KAI4025691.1	26.97	330	216	7	52	365	157	477	5.39e-37	142
SpurKPR6.1XP01669579	BAE21145.1	25.97	335	218	12	47	362	42	365	1.2e-26	109			BAC30404.1	XP_003723852.2	30.833	240	157	4	125	362	41	273	4.12e-29	114			BAC30404.1	KAI4039187.1	76.829	82	19	0	1	82	1	82	5.67e-37	130
SpurKPR6.2XP011669580	BAC30404.1	32.184	348	209	8	8	340	11	346	4.06e-42	152			BAC31688.1	XP_011665623.1	36.364	319	177	8	54	356	37	345	1.22e-52	179			BAC30404.1	KAI4020330.1	30.11	362	214	14	25	371	45	382	1.03e-36	139
SpurKPR6.2XP011669580	BAC34552.1	31.013	316	184	11	45	346	45	340	6.15e-41	148			BAC31688.1	XP_030846418.1	33.129	326	204	9	17	331	1	323	2.64e-45	159			BAC30404.1	XP_016866287.1	28.453	362	218	9	42	364	54	413	1.64e-36	139
SpurKPR6.2XP011669580	BAC35518.1	30.294	340	207	10	17	349	4	320	1.88e-39	144			BAC31688.1	XP_030845848.1	33.125	320	194	8	52	357	47	360	4.01e-45	159			BAC31688.1	KAI2515935.1	93.28	372	25	0	1	372	1	372	0	653
SpurKPR6.2XP011669580	NP_001036071.1	31.988	347	198	14	15	345	20	344	3.22e-37	138			BAC31688.1	XP_011670235.1	31.962	316	201	6	48	356	43	351	1.23e-44	158			BAC31688.1	KAI2515936.1	78.226	372	33	3	1	372	1	324	0	561
SpurKPR6.2XP011669580	EDL14260.1	29.825	342	212	11	5	337	84	406	2.53e-36	137			BAC31688.1	XP_030846538.1	29.412	357	233	8	29	372	25	375	1.41e-43	155			BAC31688.1	pdb|6PT3|B	93.137	306	21	0	33	338	149	454	0	531
SpurKPR6.2XP011669580	BAC32742.1	28.406	345	209	11	19	346	27	350	9.18e-34	129			BAC31688.1	XP_030830676.1	27.711	332	217	5	54	367	35	361	7.05e-39	142			BAC31688.1	AXN91726.1	87.908	306	16	1	1	285	1	306	5.14e-169	474
SpurKPR6.2XP011669580	BAE23628.1	26.667	315	198	9	40	337	68	366	1.92e-32	127			BAC31688.1	XP_011678514.1	30.573	314	204	10	37	343	32	338	1.16e-37	139			BAC31688.1	NP_001138751.1	64.244	344	121	2	18	361	133	474	9.92e-147	425
SpurKPR6.2XP011669580	EDL07459.1	28.931	318	194	11	34	335	37	338	7.96e-32	124			BAC31688.1	XP_030832153.1	30.341	323	193	9	55	346	42	363	8.57e-37	137			BAC31688.1	KAI4020330.1	64.244	344	121	2	18	361	40	381	1.43e-146	423
SpurKPR6.2XP011669580	EDL03559.1	31.31	313	189	11	42	345	66	361	9.91e-30	119			BAC31688.1	XP_030836000.1	29.231	325	206	9	40	344	48	368	3.16e-30	119			BAC31688.1	NP_001305426.1	61.671	347	115	6	27	363	30	368	3.16e-138	400
SpurKPR6.2XP011669580	XP_017169315.1	31.31	313	189	11	42	345	66	361	1.11e-29	119			BAC31688.1	XP_003730470.1	32.53	249	152	8	87	326	48	289	1.31e-29	116			BAC31688.1	NP_001305782.1	57.325	314	126	3	46	359	48	353	1.5e-118	350
SpurKPR6.2XP011669580	NP_001291884.1	31.31	313	189	11	42	345	66	361	1.63e-29	119			BAC31688.1	XP_003723852.2	30.483	269	157	9	115	364	23	280	5.82e-29	113			BAC31688.1	pdb|4EA3|B	59.722	288	115	1	46	333	122	408	1.43e-117	348
SpurKPR6.2XP011669580	BAC34468.1	26.686	341	225	8	53	372	54	390	5.86e-28	114			BAC31688.1	XP_011680942.1	26.857	350	230	11	13	344	20	361	5.85e-29	116			BAC31688.1	NP_001305784.1	57.193	285	114	3	75	359	48	324	1.35e-106	317
SpurKPR6.2XP011669580	BAC38181.1	28.344	314	199	11	56	355	83	384	1.16e-27	113			BAC31688.1	XP_030833253.1	29.831	295	182	9	62	343	63	345	6.19e-29	115			BAC31688.1	pdb|4DJH|B	65.778	225	71	3	31	249	1	225	2.49e-95	293
SpurKPR6.2XP011669580	BAC33457.1	26.786	336	179	8	53	336	63	383	5e-27	112			BAC31688.1	XP_030833167.1	34.375	224	125	9	138	348	11	225	4.98e-28	110			BAC31688.1	pdb|7T11|R	41.667	312	179	3	52	361	85	395	4.13e-79	249
SpurKPR6.2XP011669580	BAE21145.1	26.71	307	196	11	47	335	42	337	6.77e-26	107			BAC31688.1	XP_030838918.1	26.496	351	182	14	52	343	55	388	1.42e-27	112			BAC31688.1	KAI4060674.1	43.131	313	166	4	21	332	36	337	6.63e-76	241
SpurKPR7XP796690	BAC30404.1	35.577	312	184	7	13	310	28	336	1.18e-51	176			BAC32742.1	XP_011665623.1	41.751	297	153	5	52	337	26	313	1.08e-70	227			BAC31688.1	EAX10169.1	43.73	311	162	5	37	344	38	338	8.37e-75	238
SpurKPR7XP796690	BAC32742.1	30.769	325	202	8	9	326	44	352	9.44e-44	155			BAC32742.1	XP_011670235.1	36.332	289	174	4	52	333	38	323	6.9e-60	199			BAC31688.1	KAI4010622.1	39.048	315	179	5	32	334	12	325	5.7e-65	210
SpurKPR7XP796690	EDL14260.1	28.793	323	199	8	29	345	122	419	9.73e-42	151			BAC32742.1	XP_030846418.1	32.302	291	180	6	60	336	36	323	8.09e-49	169			BAC31688.1	pdb|4DJH|B	56.731	104	37	2	250	353	385	480	1.89e-24	105
SpurKPR7XP796690	BAC34552.1	32.776	299	187	6	14	310	35	321	1.86e-41	149			BAC32742.1	XP_030845848.1	32.476	311	188	9	60	351	46	353	2.92e-48	167			BAC32742.1	KAI4060674.1	98.721	391	5	0	1	391	1	391	0	788
SpurKPR7XP796690	NP_001036071.1	30.499	341	211	10	13	342	32	357	4.09e-41	148			BAC32742.1	XP_030830676.1	32.298	322	197	6	37	341	5	322	4.02e-46	162			BAC32742.1	EAX10169.1	64.118	340	94	4	29	362	38	355	8.3e-144	414
SpurKPR7XP796690	EDL07459.1	31.864	295	182	7	25	311	54	337	1.06e-39	144			BAC32742.1	XP_030846538.1	32.877	292	178	6	60	336	43	331	8.28e-44	156			BAC32742.1	pdb|7T11|R	54.861	288	126	1	57	340	81	368	4.17e-113	337
SpurKPR7XP796690	BAC35518.1	28.438	320	215	6	4	323	11	316	9.3e-38	139			BAC32742.1	XP_011678514.1	31.142	289	188	7	59	338	43	329	1.6e-42	153			BAC32742.1	KAI4052706.1	49.284	349	150	7	10	350	6	335	8.87e-104	311
SpurKPR7XP796690	XP_017169315.1	29.907	321	205	8	2	311	39	350	1.53e-37	140			BAC32742.1	XP_003730470.1	32.364	275	172	6	70	331	16	289	3.31e-38	139			BAC32742.1	XP_047297429.1	51.987	302	133	4	57	350	43	340	4.44e-81	255
SpurKPR7XP796690	EDL03559.1	29.907	321	205	8	2	311	39	350	2.11e-37	139			BAC32742.1	XP_030855708.1	32.234	273	173	7	68	331	43	312	4.79e-36	134			BAC32742.1	NP_001138751.1	39.842	379	209	7	11	375	114	487	3.8e-79	253
SpurKPR7XP796690	NP_001291884.1	29.907	321	205	8	2	311	39	350	2.49e-37	140			BAC32742.1	XP_030836000.1	27.393	303	196	6	59	339	57	357	7.95e-33	126			BAC32742.1	KAI4020330.1	41.092	348	191	5	11	349	21	363	5.67e-79	251
SpurKPR7XP796690	BAE20492.1	29.377	337	204	8	31	342	53	380	1.29e-36	137			BAC32742.1	XP_030832153.1	26.266	316	196	7	57	337	35	348	4.13e-31	122			BAC32742.1	NP_001305426.1	41.742	333	181	6	15	335	11	342	9.49e-78	246
SpurKPR7XP796690	BAC34468.1	29.179	329	206	10	20	327	40	362	2.83e-36	136			BAC32742.1	XP_003723464.2	29.693	293	184	8	70	342	67	357	1.24e-30	120			BAC32742.1	KAI2515935.1	42.69	342	167	6	1	337	15	332	3.46e-75	239
SpurKPR7XP796690	EDL07458.1	31.835	267	166	6	50	311	61	316	4.13e-34	129			BAC32742.1	XP_030835433.1	22.727	374	246	9	30	389	5	349	3.88e-30	119			BAC32742.1	pdb|4EA3|B	43.098	297	164	2	56	348	123	418	5.59e-72	232
SpurKPR7XP796690	EDL22427.1	31.449	283	170	8	36	310	73	339	2e-33	127			BAC32742.1	XP_030833167.1	32.432	222	123	7	148	350	12	225	5.45e-30	115			BAC32742.1	NP_001305782.1	43.377	302	164	3	44	341	39	337	9.33e-72	231
SpurKPR7XP796690	BAC33975.1	27.445	317	203	9	34	336	61	364	6.18e-33	126			BAC32742.1	XP_003729750.1	29.268	287	190	8	63	338	94	378	8.26e-30	119			BAC32742.1	pdb|6PT3|B	43.131	313	170	4	32	337	137	448	2.31e-68	223
SpurKPR8XP796286	BAC30404.1	32.945	343	202	7	35	370	41	362	1.2e-52	180			BAC33457.1	XP_030838918.1	37.292	421	232	11	33	442	30	429	4.01e-88	275			BAC32742.1	KAI4010622.1	37.906	277	165	3	68	338	47	322	3.08e-66	214
SpurKPR8XP796286	BAC35518.1	30.857	350	207	7	16	363	4	320	3.46e-44	157			BAC33457.1	XP_030833857.1	40.049	412	221	11	37	430	42	445	2.19e-87	274			BAC32742.1	NP_005277.2	40.938	320	181	5	27	338	12	331	1.82e-64	210
SpurKPR8XP796286	EDL14260.1	30.915	317	186	9	37	350	117	403	4.56e-39	145			BAC33457.1	XP_783326.1	32.123	358	191	9	51	399	33	347	6e-52	180			BAC32742.1	NP_001305784.1	43.077	260	143	2	86	341	50	308	7.39e-63	206
SpurKPR8XP796286	BAC33457.1	27.5	320	212	6	43	346	61	376	8.03e-37	139			BAC33457.1	XP_030846418.1	29.919	371	210	8	50	408	28	360	1.32e-46	165			BAC33457.1	pdb|7L1V|R	88.402	388	13	2	3	389	9	365	0	696
SpurKPR8XP796286	NP_056553.2	29.781	319	188	6	36	348	17	305	2.28e-36	136			BAC33457.1	XP_030845848.1	30.623	369	201	9	54	406	44	373	1.16e-45	162			BAC33457.1	XP_016866287.1	93.709	461	28	1	1	460	1	461	0	894
SpurKPR8XP796286	BAC30064.1	29.226	349	220	10	8	349	18	346	2.56e-36	137			BAC33457.1	XP_030835433.1	30.854	363	204	7	51	410	30	348	3.6e-45	162			BAC33457.1	XP_024302373.1	69.512	410	120	3	24	431	17	423	0	561
SpurKPR8XP796286	BAC34552.1	29.375	320	184	8	37	352	45	326	2.33e-35	134			BAC33457.1	XP_030846538.1	28.889	360	206	9	54	407	41	356	7.02e-45	161			BAC33457.1	pdb|6TOT|B	69.942	346	74	1	35	380	3	318	2.18e-170	483
SpurKPR8XP796286	EDL03484.1	28.809	361	221	11	38	391	45	376	1.63e-34	132			BAC33457.1	XP_030836990.1	29.676	401	218	10	14	380	16	386	3.53e-42	155			BAC33457.1	pdb|6TPN|A	90.157	254	25	0	1	254	12	265	4.59e-167	483
SpurKPR8XP796286	BAC34468.1	28.267	329	200	9	43	357	52	358	1.23e-33	130			BAC33457.1	XP_030836000.1	28.409	352	217	8	26	375	34	352	5.88e-41	150			BAC33457.1	EAX07601.1	69.076	249	72	2	126	369	29	277	1.56e-117	346
SpurKPR8XP796286	NP_001036071.1	27.451	357	226	9	38	393	45	369	2.12e-33	128			BAC33457.1	XP_003723464.2	30.189	424	235	11	22	425	14	396	2.61e-39	146			BAC33457.1	pdb|6V9S|A	74.892	231	57	1	24	254	25	254	1.11e-116	354
SpurKPR8XP796286	XP_006513142.1	44.186	129	71	1	35	163	41	168	2.51e-31	121			BAC33457.1	XP_030832153.1	27.5	320	212	6	61	376	43	346	1.28e-36	139			BAC33457.1	KAI4025691.1	31.234	381	223	6	8	383	108	454	4.54e-55	192
SpurKPR8XP796286	BAC28307.1	31.21	314	188	7	38	345	43	334	3.06e-31	122			BAC33457.1	XP_011680942.1	27.619	315	199	4	60	373	59	345	1.28e-34	134			BAC33457.1	pdb|6TPN|A	95.402	87	4	0	294	380	462	548	3.13e-48	175
SpurKPR8XP796286	EDL09389.1	29.226	349	205	8	32	368	29	347	1.62e-30	120			BAC33457.1	XP_030828576.1	26.603	421	250	11	15	407	7	396	2.13e-34	132			BAC33457.1	CAD69475.1	34.421	337	189	6	47	379	47	355	4.46e-47	169
SpurKPR8XP796286	BAC39824.1	28.771	358	175	14	37	365	29	335	1.79e-30	120			BAC33457.1	XP_011678514.1	28.65	363	210	9	55	413	45	362	3.11e-34	132			BAC33457.1	pdb|6V9S|A	86.667	90	12	0	294	383	451	540	3.62e-46	169
SpurKPR8XP796286	BAE22196.1	25.824	364	242	11	37	388	26	373	5.17e-30	119			BAC33457.1	XP_030833253.1	29.851	335	184	9	62	390	58	347	3.41e-34	131			BAC33457.1	KAI4026851.1	28.075	374	232	8	21	383	4	351	6.15e-45	163
SpurKPR9XP793873	BAC30404.1	33.6	375	208	8	63	418	44	396	1.12e-48	171			BAC33975.1	XP_030835433.1	34.448	299	180	4	49	342	35	322	2.54e-55	186			BAC33457.1	CAD69521.1	27.54	374	222	8	21	383	4	339	1.07e-41	155
SpurKPR9XP793873	BAC35518.1	29.345	351	212	7	59	400	22	345	1.67e-41	150			BAC33975.1	XP_003729750.1	33.333	318	200	4	35	345	74	386	2.56e-45	161			BAC33457.1	CAC42561.1	27.047	403	233	10	49	441	29	380	3.98e-38	144
SpurKPR9XP793873	BAC28307.1	30.921	304	193	6	59	354	38	332	4.8e-38	142			BAC33975.1	XP_030845848.1	32.215	298	185	7	60	348	54	343	8.85e-44	155			BAC33457.1	BAG37605.1	30.588	340	194	7	56	392	73	373	6.42e-38	144
SpurKPR9XP793873	EDL14260.1	29.934	304	198	8	52	354	107	396	4.71e-36	137			BAC33975.1	XP_783326.1	29.966	297	194	4	49	341	38	324	2.43e-42	152			BAC33457.1	KAI4051682.1	28.278	389	226	12	49	435	22	359	1.01e-36	140
SpurKPR9XP793873	BAC34552.1	27.628	333	215	8	46	378	31	337	4.22e-35	134			BAC33975.1	XP_030838918.1	29.909	331	188	8	50	342	52	376	2.82e-41	150			BAC33457.1	pdb|7X9B|R	31.045	335	186	5	52	381	48	342	2.12e-36	139
SpurKPR9XP793873	XP_006513142.1	48.031	127	66	0	63	189	44	170	2.63e-34	130			BAC33975.1	XP_030846538.1	29.721	323	206	7	30	342	24	335	6.06e-41	148			BAC33975.1	pdb|7X9B|R	94.663	356	17	2	1	355	1	355	0	669
SpurKPR9XP793873	EDL03484.1	29.513	349	226	7	63	398	45	386	7.08e-34	130			BAC33975.1	XP_003725178.2	31.875	320	194	6	68	374	69	377	2.97e-40	147			BAC33975.1	CAC42561.1	34.797	296	180	5	53	342	40	328	6.42e-51	176
SpurKPR9XP793873	NP_034472.1	32.333	300	175	10	64	356	42	320	7.78e-34	129			BAC33975.1	XP_030846418.1	29.514	288	190	5	60	340	44	325	1.11e-38	142			BAC33975.1	pdb|7VGX|R	30.994	342	213	7	53	374	53	391	4.77e-48	169
SpurKPR9XP793873	NP_056553.2	31.229	301	185	5	60	354	16	300	1.4e-32	127			BAC33975.1	XP_003723464.2	32.628	331	195	11	24	340	37	353	1.65e-38	142			BAC33975.1	KAI4026851.1	31.889	323	185	9	38	339	38	346	2.02e-47	167
SpurKPR9XP793873	BAC33457.1	29.483	329	182	9	70	360	63	379	5.05e-32	127			BAC33975.1	XP_030836000.1	29.841	315	192	9	50	345	56	360	3.44e-37	138			BAC33975.1	KAI4025691.1	30.636	346	205	9	48	369	145	479	6.53e-47	168
SpurKPR9XP793873	EDL04586.1	30.189	318	201	8	49	361	69	370	4.59e-31	123			BAC33975.1	XP_011680942.1	27.619	315	213	5	34	337	38	348	2.85e-33	128			BAC33975.1	pdb|7L1V|R	33.553	304	188	5	48	342	58	356	4.53e-46	162
SpurKPR9XP793873	EDL09389.1	32.302	291	178	5	66	354	38	311	8.24e-31	121			BAC33975.1	XP_030833253.1	27.003	337	212	12	37	361	42	356	1.54e-31	122			BAC33975.1	CAD79723.1	30.479	292	182	5	50	339	5	277	8.47e-44	155
SpurKPR9XP793873	BAC40989.1	24.286	350	237	8	52	397	29	354	1.19e-30	121			BAC33975.1	XP_030833857.1	26.997	363	205	11	68	374	76	434	3.21e-31	123			BAC33975.1	BAG36078.1	35.739	291	177	5	67	352	77	362	4.4e-43	155
SpurKPR9XP793873	EDL07459.1	29.93	284	181	8	71	353	65	331	1.56e-30	121			BAC33975.1	XP_011665623.1	28.814	295	190	8	57	345	39	319	3.42e-29	116			BAC33975.1	CAD69521.1	30.408	319	183	8	38	339	38	334	5.68e-43	157
SpurKPR9XP793873	BAC30064.1	26.006	323	216	6	47	354	25	339	1.56e-30	121			BAC33975.1	XP_030832153.1	27.76	317	192	9	50	336	36	345	5.26e-29	116			BAC33975.1	BAG37605.1	36.027	297	178	6	49	338	70	361	1.39e-42	154
SpurKPR3.2XP787561	BAC30404.1	38.192	343	200	4	25	358	32	371	1.47e-71	229			BAC34468.1	XP_030835433.1	34.688	320	175	7	37	348	28	321	8.1e-54	184			BAC33975.1	pdb|7X9C|R	33.333	339	205	8	20	346	15	344	2.63e-42	153
SpurKPR3.2XP787561	BAC35518.1	33.731	335	197	9	25	348	10	330	1.92e-54	184			BAC34468.1	XP_783326.1	32.484	314	188	7	38	348	32	324	1.86e-45	161			BAC33975.1	AAY24114.1	28.526	312	216	4	31	336	43	353	1.25e-40	149
SpurKPR3.2XP787561	EDL09389.1	36.202	337	190	8	23	348	16	338	2.67e-54	182			BAC34468.1	XP_030838918.1	28.198	344	216	7	42	359	48	386	8.13e-44	158			BAC33975.1	XP_016866287.1	29.363	361	209	6	48	368	52	406	1.38e-40	150
SpurKPR3.2XP787561	BAC34552.1	33.099	284	178	4	40	323	50	321	4.34e-50	172			BAC34468.1	XP_003723464.2	30.728	371	206	11	6	358	29	366	1.35e-43	156			BAC33975.1	CAD69475.1	34.472	322	188	8	49	352	53	369	8.48e-40	147
SpurKPR3.2XP787561	BAC33457.1	29.919	371	210	8	28	360	50	408	1.61e-46	165			BAC34468.1	XP_030845848.1	31.699	306	189	5	52	353	51	340	3.54e-43	155			BAC33975.1	EAX10422.1	27.557	352	234	6	31	372	461	801	9.6e-40	151
SpurKPR3.2XP787561	EDL14260.1	32.544	338	208	8	8	337	90	415	1.95e-46	164			BAC34468.1	XP_030836000.1	27.439	328	213	6	27	343	39	352	1.72e-41	150			BAC34468.1	KAI4025691.1	79.187	418	84	2	1	415	103	520	0	686
SpurKPR3.2XP787561	NP_001036071.1	32.143	364	215	10	11	366	19	358	1.08e-45	160			BAC34468.1	XP_011680942.1	28.571	350	236	8	39	384	48	387	4.17e-41	150			BAC34468.1	XP_011529856.2	75.232	323	70	3	96	415	95	410	1.25e-173	492
SpurKPR3.2XP787561	BAC32742.1	32.302	291	180	6	36	323	60	336	2.53e-45	160			BAC34468.1	XP_003729750.1	28.297	364	230	7	47	407	91	426	1.15e-40	150			BAC34468.1	CAD69475.1	55.191	366	158	4	3	363	10	374	2.51e-130	383
SpurKPR3.2XP787561	XP_006513142.1	54.286	140	63	1	25	163	32	171	1.64e-44	156			BAC34468.1	XP_011678514.1	30.599	317	197	6	38	350	35	332	2.75e-39	145			BAC34468.1	pdb|7L1V|R	33.994	353	216	6	6	350	14	357	2.65e-58	196
SpurKPR3.2XP787561	EDL07459.1	36.491	285	171	6	40	323	61	336	1.82e-43	155			BAC34468.1	XP_003729168.3	29.677	310	202	5	54	362	78	372	1.02e-37	141			BAC34468.1	XP_016866287.1	32.105	380	218	6	6	350	8	382	9.94e-57	194
SpurKPR3.2XP787561	NP_056553.2	32.323	297	185	6	37	326	20	307	3.95e-42	151			BAC34468.1	XP_030846538.1	26.829	328	218	6	54	375	50	361	3.46e-37	139			BAC34468.1	pdb|6TOT|B	35.759	316	186	5	38	348	15	318	3.88e-52	179
SpurKPR3.2XP787561	EDL03559.1	35.03	334	196	10	20	347	55	373	1.66e-41	151			BAC34468.1	XP_030833857.1	26.4	375	208	9	63	388	76	431	1.34e-35	136			BAC34468.1	KAI4026851.1	31.594	345	216	7	53	386	53	388	3.82e-50	176
SpurKPR3.2XP787561	XP_017169315.1	33.048	351	207	10	20	359	55	388	1.88e-41	151			BAC34468.1	XP_003725178.2	27.966	354	227	6	7	354	15	346	1.49e-34	132			BAC34468.1	XP_024302373.1	32.964	361	206	5	27	356	27	382	1.18e-49	174
SpurKPR3.2XP787561	NP_001291884.1	34.125	337	195	9	20	347	55	373	2.36e-41	151			BAC34468.1	XP_030846418.1	28	300	201	3	60	357	49	335	1.4e-33	129			BAC34468.1	pdb|7X9B|R	33.229	319	184	8	43	353	48	345	9.68e-49	171
SpurKPR3.2XP787561	EDL22427.1	34.643	280	169	7	48	325	74	341	3.27e-41	149			BAC34468.1	XP_030836990.1	28.125	448	219	13	1	384	13	421	1.68e-33	130			BAC34468.1	CAD79723.1	32	300	171	6	53	350	13	281	6.07e-48	167
HsapKPR1AAK83235	BAC30404.1	82.412	398	68	1	1	398	1	396	0	611			BAC34552.1	XP_011665623.1	41.194	335	162	8	50	373	38	348	8.29e-72	229			BAC34468.1	BAG37605.1	31.909	351	213	7	12	358	43	371	2.73e-47	168
HsapKPR1AAK83235	XP_006513142.1	84.615	182	28	0	1	182	1	182	1.47e-103	309			BAC34552.1	XP_011670235.1	34.713	314	177	5	27	318	16	323	8.84e-58	193			BAC34468.1	pdb|7VGX|R	31.322	348	218	8	20	358	21	356	4.44e-46	164
HsapKPR1AAK83235	BAC35518.1	36.446	332	192	7	18	347	2	316	1.84e-53	182			BAC34552.1	XP_030845848.1	35.238	315	170	9	50	341	50	353	2.1e-50	173			BAC34468.1	CAD69521.1	30.321	343	211	6	53	386	53	376	4.62e-46	166
HsapKPR1AAK83235	EDL09389.1	33.815	346	200	6	27	359	11	340	3.54e-50	172			BAC34552.1	XP_030846418.1	33.099	284	178	4	50	321	40	323	2.98e-50	172			BAC34468.1	AAL26488.1	29.706	340	191	7	53	386	115	412	8.87e-40	149
HsapKPR1AAK83235	EDL14260.1	31.522	368	212	13	9	358	81	426	4.85e-47	167			BAC34552.1	XP_030846538.1	30.362	359	218	10	20	355	22	371	1.46e-47	166			BAC34468.1	pdb|7MBX|R	30.163	368	190	7	37	347	27	384	1.19e-39	148
HsapKPR1AAK83235	BAC34552.1	33.038	339	195	7	2	337	13	322	8.96e-44	157			BAC34552.1	XP_030830676.1	33.447	293	162	5	52	322	38	319	2.91e-47	165			BAC34552.1	EAX10169.1	87.113	388	47	1	1	385	1	388	0	649
HsapKPR1AAK83235	NP_001291884.1	29.851	402	229	15	8	385	44	416	1.8e-41	152			BAC34552.1	XP_011678514.1	29.762	336	214	10	50	376	48	370	1.39e-41	150			BAC34552.1	KAI4060674.1	65.789	342	100	5	13	352	36	362	2.19e-150	431
HsapKPR1AAK83235	NP_056553.2	35.185	324	185	6	27	341	2	309	4.34e-41	149			BAC34552.1	XP_003730470.1	34.643	280	166	7	49	315	13	288	8.86e-41	146			BAC34552.1	pdb|7T11|R	52.104	309	133	6	50	351	88	388	8.3e-109	326
HsapKPR1AAK83235	EDL03559.1	30.612	392	227	15	8	383	44	406	1.52e-40	149			BAC34552.1	XP_030836000.1	28.135	327	213	6	34	339	47	372	2.85e-39	144			BAC34552.1	KAI4052706.1	59.712	278	100	4	55	326	51	322	1.51e-107	321
HsapKPR1AAK83235	EDL07459.1	35.669	314	181	9	37	347	51	346	1.54e-40	148			BAC34552.1	XP_030855708.1	32.192	292	180	8	29	311	25	307	2.75e-38	140			BAC34552.1	XP_047297429.1	48.788	330	148	8	8	323	6	328	7.54e-77	244
HsapKPR1AAK83235	XP_017169315.1	31.751	337	195	11	8	338	44	351	2.28e-40	149			BAC34552.1	XP_030832153.1	29.375	320	184	8	45	326	37	352	1.09e-35	134			BAC34552.1	NP_001305426.1	41.441	333	168	6	5	320	20	342	3.99e-75	239
HsapKPR1AAK83235	BAC32742.1	32.923	325	190	9	19	337	35	337	1.36e-39	145			BAC34552.1	XP_030833253.1	29.31	290	182	9	53	328	59	339	9.24e-35	131			BAC34552.1	KAI2515935.1	44.795	317	158	5	19	328	31	337	4.71e-75	238
HsapKPR1AAK83235	NP_001036071.1	28.378	370	240	9	1	365	3	352	1.41e-37	140			BAC34552.1	XP_003725178.2	31.541	279	176	6	62	329	69	343	1.78e-34	131			BAC34552.1	NP_001138751.1	41.613	310	165	6	29	325	141	447	8.02e-75	241
HsapKPR1AAK83235	BAC31688.1	31.609	348	210	8	9	351	24	348	7.05e-37	138			BAC34552.1	XP_030833167.1	34.389	221	124	7	134	340	12	225	3.4e-34	127			BAC34552.1	KAI4020330.1	40.432	324	172	7	29	339	48	363	8.06e-75	240
HsapKPR1AAK83235	BAE24252.1	30.539	334	191	6	43	340	47	375	3.32e-36	137			BAC34552.1	XP_030835433.1	28.231	294	183	10	51	327	43	325	5.64e-30	119			BAC34552.1	pdb|4EA3|B	44.755	286	150	4	45	324	126	409	5.25e-70	227
														BAC35518.1	XP_030845848.1	38.462	299	172	4	16	304	36	332	4.94e-67	216			BAC34552.1	NP_001305782.1	44.755	286	150	4	45	324	52	335	1.37e-69	225
														BAC35518.1	XP_030846538.1	35.849	318	184	7	4	307	23	334	2.54e-62	204			BAC34552.1	pdb|6PT3|B	45.361	291	149	4	45	328	166	453	1.61e-69	226
														BAC35518.1	XP_011678514.1	34.557	327	196	7	32	343	50	373	7.9e-55	185			BAC34552.1	CBX54035.1	59.412	170	62	2	55	222	51	215	3.51e-62	202
														BAC35518.1	XP_030846418.1	33.731	335	197	9	10	330	25	348	1.27e-54	184			BAC34552.1	KAI2515936.1	39.744	312	133	7	19	328	31	289	1.91e-60	199
														BAC35518.1	XP_011670235.1	32.343	303	189	7	27	320	47	342	2.22e-44	157			BAC34552.1	NP_001305784.1	43.243	259	139	4	72	324	50	306	6.9e-60	198
														BAC35518.1	XP_030832153.1	31.325	332	193	6	22	320	34	363	3.51e-44	157			BAC35518.1	KAI4051682.1	87.395	357	44	1	1	356	1	357	0	621
														BAC35518.1	XP_030836000.1	28.328	293	192	4	31	305	63	355	9.3e-39	142			BAC35518.1	KAI4002918.1	62.63	289	101	2	24	305	17	305	8.29e-116	342
														BAC35518.1	XP_030855708.1	28.028	289	199	5	31	313	40	325	5.42e-35	131			BAC35518.1	KAI4046789.1	39.024	328	184	6	23	344	32	349	1.1e-66	215
														BAC35518.1	XP_003729168.3	28.344	314	196	9	41	335	86	389	2.93e-34	130			BAC35518.1	KAI4039188.1	36.913	298	174	4	23	306	41	338	1.18e-46	164
														BAC35518.1	XP_030838918.1	26.479	355	213	9	7	317	36	386	3.11e-34	131			BAC35518.1	NP_001305426.1	29.448	326	222	3	2	321	37	360	8.77e-45	160
														BAC35518.1	XP_030835433.1	32.414	290	176	11	25	303	37	317	4.06e-34	130			BAC35518.1	CAC42576.1	32.493	357	193	10	24	343	43	388	4e-44	159
														BAC35518.1	XP_030833253.1	27.241	290	193	7	25	305	54	334	1.54e-33	127			BAC35518.1	KAI4020330.1	29.141	326	220	5	2	321	48	368	3.26e-43	156
														BAC35518.1	XP_003727169.2	29.897	291	181	7	36	314	78	357	1.08e-32	126			BAC35518.1	NP_001138751.1	29.141	326	220	5	2	321	141	461	1.83e-42	155
														BAC35518.1	XP_011662370.1	28.378	296	199	4	19	305	39	330	1.1e-31	123			BAC35518.1	EAX10169.1	38.062	289	160	7	25	305	48	325	1.89e-42	153
														BAC35518.1	XP_001200425.2	28.743	334	199	7	37	345	70	389	1.47e-31	125			BAC35518.1	NP_001305782.1	33.681	288	184	5	38	321	65	349	4.23e-42	152
														BAC38181.1	XP_003729750.1	35.593	295	182	3	71	361	89	379	5.16e-63	209			BAC35518.1	pdb|4EA3|B	34.066	273	173	5	38	306	139	408	5.03e-41	150
														BAC38181.1	XP_030835433.1	33.893	298	178	4	68	358	33	318	1.73e-50	175			BAC35518.1	pdb|7T11|R	31.068	309	206	4	1	305	60	365	1.88e-40	148
														BAC38181.1	XP_783326.1	29.737	380	224	10	46	412	16	365	2.72e-46	164			BAC35518.1	KAI4052706.1	32.278	316	191	6	38	350	54	349	1.46e-39	145
														BAC38181.1	XP_011680942.1	30.827	399	234	11	38	415	21	398	9.56e-45	160			BAC35518.1	KAI4060674.1	31.818	308	200	5	2	305	36	337	1.59e-39	145
														BAC38181.1	XP_030845848.1	32.059	340	212	11	69	396	41	373	9.72e-45	159			BAC35518.1	NP_001305784.1	33.086	269	173	5	57	321	55	320	1.97e-37	139
														BAC38181.1	XP_030838918.1	29.765	383	223	8	68	410	48	424	4.73e-42	153			BAC38181.1	BAG37605.1	89.336	422	44	1	3	423	2	423	0	740
														BAC38181.1	XP_003723464.2	27.394	376	262	6	26	390	8	383	1.75e-39	145			BAC38181.1	KAI4073674.1	80.244	410	38	2	15	423	14	381	0	632
														BAC38181.1	XP_030846538.1	31.353	303	187	10	73	363	43	336	2.76e-39	145			BAC38181.1	KAI4025691.1	33.025	324	197	6	66	371	142	463	1.82e-51	182
														BAC38181.1	XP_030836000.1	30.864	324	199	7	50	353	31	349	2.99e-37	139			BAC38181.1	KAI4026509.1	32.865	356	201	9	19	363	46	374	5.86e-49	174
														BAC38181.1	XP_003725178.2	30.606	330	219	7	35	360	14	337	8.24e-37	139			BAC38181.1	pdb|7L1V|R	32.89	301	187	7	73	363	62	357	1.28e-44	160
														BAC38181.1	XP_030837103.1	29.06	351	219	9	28	361	34	371	4.61e-33	129			BAC38181.1	pdb|7X9B|R	35.354	297	180	5	70	361	49	338	7.76e-44	158
														BAC38181.1	XP_030833857.1	29.396	364	189	8	89	387	76	436	1.97e-32	127			BAC38181.1	EAW54325.1	32.386	352	217	8	72	412	34	375	1.32e-43	158
														BAC38181.1	XP_003729168.3	29.153	295	188	6	76	360	74	357	3.24e-32	126			BAC38181.1	XP_016866287.1	30.994	342	193	9	73	374	56	394	8.71e-42	154
														BAC38181.1	XP_030846418.1	28.296	311	197	7	78	374	41	339	1.45e-31	123			BAC38181.1	KAI4001161.1	29.63	324	213	7	63	372	37	359	2.17e-40	149
														BAC38181.1	XP_030832153.1	26.963	382	217	14	46	393	23	376	8.26e-30	119			BAC38181.1	CAC42561.1	33.333	285	166	8	88	360	54	326	3.28e-40	149
														BAC39824.1	XP_011670235.1	29.697	330	210	9	19	340	36	351	4.23e-40	145			BAC38181.1	AAA36395.1	34.098	305	184	5	66	363	55	349	3.48e-40	149
														BAC39824.1	XP_030846418.1	28.71	310	199	7	30	327	36	335	5.77e-35	131			BAC38181.1	pdb|7RMI|R	33.935	277	166	5	95	363	67	334	1.46e-39	147
														BAC39824.1	XP_011665623.1	28.693	352	217	9	25	354	29	368	7.23e-33	126			BAC38181.1	CAD69475.1	33.333	321	192	8	70	372	53	369	1.98e-39	147
														BAC39824.1	XP_030832153.1	27.926	376	186	15	29	353	37	378	1.58e-30	119			BAC38181.1	pdb|7P02|R	33.935	277	166	5	95	363	103	370	6.51e-39	145
														BAC39824.1	XP_030845848.1	28.024	339	217	8	30	353	46	372	1.13e-29	117			BAC38181.1	pdb|7VGX|R	31.833	311	192	7	74	371	53	356	1.41e-38	144
														BAC39824.1	XP_011678514.1	25.824	364	216	13	15	350	38	375	2.31e-27	111			BAC39824.1	KAI4031992.1	92.758	359	26	0	1	359	36	394	0	691
														BAC39824.1	XP_030846538.1	26.821	302	188	8	30	313	43	329	2.84e-25	105			BAC39824.1	pdb|6OS2|A	90.871	241	22	0	2	242	9	249	2.11e-157	449
														BAC39824.1	XP_030855708.1	25.532	282	193	7	38	312	43	314	1.1e-24	103			BAC39824.1	XP_016861176.1	36.257	342	205	5	12	353	23	351	3.62e-63	206
														BAC39824.1	XP_783326.1	23.304	339	229	10	35	356	46	370	1.42e-24	103			BAC39824.1	pdb|7VLA|R	35.333	300	185	5	18	316	28	319	1.88e-55	186
														BAC39824.1	XP_030833253.1	28.188	298	194	8	40	329	62	347	9.16e-23	97.8			BAC39824.1	pdb|6OS2|A	90.323	93	9	0	227	319	333	425	6.3e-55	187
														BAC39824.1	XP_030835433.1	24.351	308	204	10	26	321	34	324	1.12e-21	95.1			BAC39824.1	BAG36166.1	33.022	321	200	7	4	318	22	333	1.98e-54	184
														BAC39824.1	XP_030830676.1	25.301	332	234	7	30	353	32	357	6.96e-21	92.8			BAC39824.1	BAG37920.1	31.953	338	213	6	29	351	29	364	4.25e-54	183
														BAC39824.1	XP_003730470.1	23.913	322	205	9	38	342	14	312	8.96e-21	91.7			BAC39824.1	BAG36648.1	36.076	316	194	4	31	345	47	355	6.59e-53	179
														BAC40989.1	XP_011670235.1	28.125	288	185	4	41	316	47	324	1.03e-39	144			BAC39824.1	BAF85609.1	33.922	283	176	4	30	312	44	315	5.64e-50	172
														BAC40989.1	XP_030846418.1	27.824	363	209	13	4	346	10	339	1.83e-36	135			BAC39824.1	XP_047301758.1	35.235	298	181	5	14	310	108	394	5.51e-49	171
														BAC40989.1	XP_011665623.1	29.697	330	202	8	37	345	28	348	5.78e-33	126			BAC39824.1	NP_001116513.2	33.451	284	178	4	30	313	44	316	1.53e-48	169
														BAC40989.1	XP_030830676.1	30.345	290	184	6	40	316	32	316	2.1e-31	122			BAC39824.1	pdb|6WWZ|R	33.232	328	202	9	31	353	194	509	4.91e-48	171
														BAC40989.1	XP_030846538.1	26.159	302	193	7	36	317	39	330	3.5e-31	121			BAC39824.1	XP_047301092.1	31.965	341	214	9	18	353	34	361	1.2e-47	166
														BAC40989.1	XP_030845848.1	26.645	304	189	8	38	320	44	334	4.09e-31	121			BAC39824.1	BAG36493.1	31.429	350	211	10	5	349	13	338	4.63e-47	164
														BAC40989.1	XP_030833253.1	26.829	287	187	6	47	320	59	335	6.45e-26	106			BAC39824.1	pdb|6KNM|B	32.53	332	172	8	30	311	48	377	1e-46	164
														BAC40989.1	XP_011678514.1	23.794	311	209	7	48	344	52	348	8.79e-26	107			BAC39824.1	pdb|7O7F|C	30.284	317	204	4	3	314	5	309	9.1e-46	161
														BAC40989.1	XP_030832153.1	22.571	319	200	9	38	317	36	346	1.79e-24	103			BAC40989.1	XP_016861174.1	69.828	348	105	0	12	359	63	410	9.37e-166	470
														BAC40989.1	XP_003729750.1	26.567	335	203	9	44	357	95	407	1.87e-24	103			BAC40989.1	pdb|7VLA|R	65.294	340	118	0	20	359	20	359	9.2e-164	463
														BAC40989.1	XP_003729168.3	25.872	344	220	10	4	320	22	357	1.25e-21	95.5			BAC40989.1	BAF85609.1	54.391	353	152	5	8	356	10	357	3.5e-136	393
														BAC40989.1	XP_030836000.1	23.92	301	197	7	40	315	58	351	1.83e-21	94.4			BAC40989.1	pdb|7O7F|C	56.342	339	145	3	21	357	13	350	2.7e-130	378
														BAE20492.1	XP_030836000.1	40.836	311	180	2	39	348	50	357	2.8e-76	242			BAC40989.1	NP_001116513.2	56.774	310	126	4	8	314	10	314	8.4e-125	364
														BAE20492.1	XP_783326.1	30.392	306	195	5	41	346	35	322	7.77e-43	155			BAC40989.1	pdb|7F1R|R	57.19	306	129	2	21	325	108	412	2.9e-120	356
														BAE20492.1	XP_030838918.1	27.647	340	214	8	54	368	61	393	3.95e-40	148			BAC40989.1	pdb|4MBS|B	48.974	390	145	4	21	357	15	403	4.69e-120	354
														BAE20492.1	XP_011678514.1	27.744	328	218	7	45	369	42	353	4.56e-40	147			BAC40989.1	pdb|6GPS|A	48.753	361	126	5	8	314	9	364	4.05e-115	342
														BAE20492.1	XP_030846538.1	28.383	303	197	7	53	349	49	337	8.19e-40	147			BAC40989.1	XP_016861176.1	46.132	349	183	5	10	355	10	356	3.24e-104	311
														BAE20492.1	XP_030845848.1	29.697	330	216	6	54	381	53	368	6.76e-39	144			BAC40989.1	BAG37461.1	41.813	342	189	5	18	354	13	349	4.09e-88	270
														BAE20492.1	XP_030835433.1	28.571	308	197	8	53	358	44	330	1.05e-37	141			BAC40989.1	pdb|5T1A|A	55.605	223	92	3	8	228	20	237	7.09e-78	249
														BAE20492.1	XP_011680942.1	29.245	318	199	9	38	344	46	348	1.32e-35	136			BAC40989.1	KAI4029329.1	39.429	350	186	9	6	349	22	351	2.7e-74	235
														BAE20492.1	XP_003723464.2	29.394	330	189	11	38	346	46	352	1.61e-34	132			BAC40989.1	KAI4029004.1	41.076	353	195	7	2	350	30	373	2.01e-70	226
														BAE20492.1	XP_030837103.1	26.599	297	210	4	45	341	76	364	2.21e-34	132			BAC40989.1	pdb|6WWZ|R	37.457	291	179	2	28	315	181	471	1.18e-69	228
														BAE20492.1	XP_030838576.1	31.102	254	163	3	15	262	1	248	2.6e-34	134			BAC40989.1	BAG36166.1	33.634	333	217	3	28	357	38	369	3.89e-65	211
														BAE20492.1	XP_030833857.1	26.44	382	222	12	63	387	76	455	5.19e-34	132			BAC40989.1	pdb|5T1A|A	49.485	97	49	0	234	330	405	501	1.7e-29	119
														BAE20492.1	XP_003725178.2	27.5	360	238	8	30	384	35	376	4.66e-33	128			BAE20492.1	AAL26488.1	74.246	431	73	2	1	431	63	455	0	659
														BAE20492.1	XP_780668.3	27.483	302	195	5	53	348	71	354	5.2e-33	128			BAE20492.1	CAD69521.1	82.188	393	58	1	1	393	1	381	0	675
														BAE20492.1	XP_030836990.1	29.446	343	184	9	54	346	50	384	4.5e-32	126			BAE20492.1	CAD79723.1	75.723	346	55	3	41	386	1	317	0	540
														BAE21145.1	XP_783326.1	32.378	349	205	8	37	380	43	365	1.73e-46	163			BAE20492.1	KAI4026851.1	83.527	431	71	0	1	431	1	431	0	768
														BAE21145.1	XP_030835433.1	33.333	297	181	5	42	335	39	321	5.19e-43	154			BAE20492.1	KAI4025691.1	33.333	306	191	5	48	346	150	449	1.97e-52	184
														BAE21145.1	XP_030845848.1	28	325	215	7	49	365	54	367	1.83e-38	141			BAE20492.1	pdb|7L1V|R	27.714	350	231	7	4	350	27	357	6.52e-45	161
														BAE21145.1	XP_003725178.2	30.675	326	208	7	16	336	27	339	4.98e-37	138			BAE20492.1	XP_016866287.1	25.986	431	265	10	4	390	21	441	4.45e-43	158
														BAE21145.1	XP_003729750.1	26.211	351	231	7	46	380	96	434	1.65e-35	135			BAE20492.1	pdb|7X9B|R	32.813	320	186	8	38	346	38	339	1.43e-42	155
														BAE21145.1	XP_030836000.1	31.104	299	181	6	46	329	63	351	7.3e-35	132			BAE20492.1	pdb|7VGX|R	26.912	353	242	6	39	387	44	384	2.23e-42	155
														BAE21145.1	XP_030846538.1	25.89	309	209	7	30	328	29	327	4.32e-34	130			BAE20492.1	CAD69475.1	32.362	309	188	7	48	346	57	354	2.28e-42	155
														BAE21145.1	XP_030836990.1	28.827	392	200	10	39	369	41	414	1.32e-33	130			BAE20492.1	XP_024302373.1	28.614	332	200	8	62	365	63	385	5.44e-40	149
														BAE21145.1	XP_011680942.1	30.746	335	212	8	6	328	19	345	8.45e-33	127			BAE20492.1	pdb|6TOT|B	30.45	289	186	7	62	346	39	316	2.97e-39	145
														BAE21145.1	XP_030838918.1	26.73	318	204	6	46	335	59	375	4.51e-32	125			BAE20492.1	CAC42561.1	27.247	356	217	12	55	404	47	366	2.03e-37	142
														BAE21145.1	XP_030846418.1	27.353	340	217	11	17	344	14	335	6.85e-29	115			BAE20492.1	pdb|7X9C|R	31.25	304	181	6	58	350	54	340	1.05e-36	139
														BAE21145.1	XP_003723464.2	27.348	362	224	9	35	374	51	395	1.5e-28	115			BAE20492.1	CAD10338.1	85.938	64	9	0	165	228	1	64	1.59e-36	130
														BAE21145.1	XP_030833857.1	27.844	334	181	9	57	337	76	402	3.44e-28	114			BAE21145.1	pdb|7VGX|R	93.49	384	23	2	1	382	11	394	0	743
														BAE21145.1	XP_011678514.1	26.087	345	224	10	2	338	12	333	5.67e-28	113			BAE21145.1	pdb|5ZBH|A	91.701	241	19	1	2	241	11	251	4.81e-160	461
														BAE21145.1	XP_011670235.1	27.64	322	198	11	42	348	47	348	1.38e-27	112			BAE21145.1	BAD92474.1	91.453	234	19	1	1	233	9	242	4.93e-158	445
														BAE22196.1	XP_030831097.1	42.618	359	183	9	3	338	29	387	2.86e-88	273			BAE21145.1	pdb|7X9C|R	49.508	305	151	2	29	331	31	334	2.19e-96	293
														BAE22196.1	XP_030829725.1	31.42	331	205	9	23	339	94	416	3.82e-38	142			BAE21145.1	EAW62181.1	54.198	262	115	3	19	277	17	276	1.55e-82	254
														BAE22196.1	XP_030838918.1	29.396	381	236	12	23	382	52	420	1.2e-33	130			BAE21145.1	pdb|5ZBH|A	99.083	109	1	0	249	357	411	519	3.18e-71	233
														BAE22196.1	XP_030833857.1	27.042	355	219	10	43	362	76	425	9.45e-32	125			BAE21145.1	pdb|7X9B|R	32.468	308	196	5	36	340	47	345	1.84e-43	156
														BAE22196.1	XP_030832153.1	25.549	364	243	11	26	373	37	388	1.95e-29	117			BAE21145.1	KAI4025691.1	31.339	351	219	8	33	367	142	486	3.16e-43	158
														BAE22196.1	XP_001200425.2	30.421	309	175	8	38	331	70	353	6.96e-28	115			BAE21145.1	CAD79723.1	29.47	302	181	7	42	337	6	281	5.57e-43	153
														BAE22196.1	XP_030836000.1	26.316	323	211	8	34	347	65	369	2.19e-27	111			BAE21145.1	KAI4026851.1	29.773	309	200	7	42	337	46	350	1.49e-41	152
														BAE22196.1	XP_030828576.1	28.198	344	192	12	22	337	54	370	9.66e-27	110			BAE21145.1	CAD69521.1	29.45	309	189	8	42	337	46	338	2.83e-40	149
														BAE22196.1	XP_030846538.1	25.641	390	249	13	1	379	17	376	1.46e-24	103			BAE21145.1	CAC42561.1	30.584	291	182	5	46	329	44	321	2.86e-37	140
														BAE22196.1	XP_030845848.1	25.325	308	194	9	34	333	53	332	1.85e-22	97.8			BAE21145.1	CAD69475.1	32.063	315	199	6	35	342	52	358	3.73e-36	137
														BAE22196.1	XP_011680942.1	24.309	362	224	13	3	345	33	363	4.11e-22	97.4			BAE21145.1	pdb|7L1V|R	26.837	313	208	6	35	337	56	357	7.14e-36	135
														BAE22196.1	XP_011678514.1	25.439	342	213	11	2	333	18	327	7.89e-22	96.3			BAE21145.1	BAG61407.1	55.245	143	58	3	11	149	6	146	9.92e-36	130
														BAE22196.1	XP_030835433.1	25.868	317	201	7	25	337	36	322	9.14e-22	95.9			BAE21145.1	EAW54325.1	28.771	358	225	8	19	365	18	356	2.39e-35	134
														BAE22196.1	XP_011662090.1	23.559	399	220	16	1	371	10	351	3.9e-21	94			BAE22196.1	KAI4011690.1	94.133	392	23	0	1	392	1	392	0	768
														BAE22196.1	XP_011666026.1	25.575	348	216	11	3	341	105	418	7.01e-21	94.7			BAE22196.1	pdb|7W57|R	30.154	325	180	10	33	340	209	503	3.19e-33	131
														BAE23628.1	XP_003729750.1	36.149	296	184	4	71	363	88	381	7.78e-63	210			BAE22196.1	XP_016866287.1	27.027	333	222	8	23	337	52	381	1.3e-31	125
														BAE23628.1	XP_783326.1	32.082	293	178	6	79	363	46	325	6.55e-45	161			BAE22196.1	pdb|4EA3|B	27.469	324	196	8	18	335	118	408	2.12e-31	125
														BAE23628.1	XP_030835433.1	29.63	297	194	4	72	364	36	321	2.93e-44	159			BAE22196.1	NP_001305782.1	27.329	322	199	7	18	335	44	334	1.01e-30	122
														BAE23628.1	XP_011680942.1	29.598	348	221	8	68	397	49	390	8.32e-42	153			BAE22196.1	XP_024302373.1	29.882	338	208	9	23	337	44	375	6.4e-30	120
														BAE23628.1	XP_030846538.1	30.717	293	182	8	79	359	48	331	3.55e-41	150			BAE22196.1	pdb|7L1V|R	26.911	327	199	7	23	337	58	356	2.05e-29	118
														BAE23628.1	XP_030845848.1	33.448	290	176	9	79	359	51	332	4.39e-41	150			BAE22196.1	KAI4025691.1	26.836	354	207	12	15	346	143	466	6.3e-28	116
														BAE23628.1	XP_003723464.2	29.73	296	199	4	78	364	61	356	1.34e-38	144			BAE22196.1	KAI4001161.1	26.611	357	220	11	34	374	56	386	3.01e-26	110
														BAE23628.1	XP_030837103.1	29.431	299	200	7	72	362	76	371	7.5e-36	137			BAE22196.1	NP_001138751.1	25.886	367	225	13	16	370	154	485	1.82e-24	105
														BAE23628.1	XP_030836000.1	26.807	332	215	7	71	387	55	373	1.17e-33	130			BAE22196.1	NP_001305784.1	26.846	298	182	8	42	335	40	305	1.87e-24	103
														BAE23628.1	XP_003729168.3	25.843	356	236	11	22	360	12	356	1.18e-33	131			BAE22196.1	pdb|6PT3|B	26.488	336	196	9	17	341	157	452	1.91e-24	105
														BAE23628.1	XP_030846418.1	31.142	289	185	10	79	359	41	323	4.73e-32	125			BAE22196.1	pdb|6TOT|B	29.143	350	190	11	2	332	4	314	8.84e-24	102
														BAE23628.1	XP_030838918.1	28.797	316	190	7	79	360	59	373	1.45e-31	125			BAE22196.1	KAI4020330.1	26.686	341	200	12	10	335	48	353	1.61e-23	102
														BAE23628.1	XP_003725178.2	27.737	274	195	2	90	363	69	339	1.49e-30	122			BAE22196.1	pdb|7MBX|R	26.509	381	209	12	1	331	21	380	3.76e-23	101
														BAE23628.1	XP_011666026.1	24.658	438	266	12	38	450	104	502	1.17e-28	119			BAE23628.1	BAG37605.1	53.628	317	146	1	46	362	46	361	2.47e-114	343
														BAE23628.1	XP_011662370.1	28.852	357	213	12	64	404	39	370	3.39e-27	112			BAE23628.1	KAI4073674.1	44.479	317	133	2	46	362	46	319	3.41e-81	257
														BAE24252.1	XP_030838918.1	35.627	407	225	10	26	411	30	420	3.9e-85	266			BAE23628.1	pdb|7X9B|R	32.659	346	207	11	49	377	18	354	1.59e-46	166
														BAE24252.1	XP_030833857.1	40.217	368	193	9	29	376	42	402	8.82e-78	248			BAE23628.1	EAW54325.1	32.993	294	172	8	78	358	39	320	1.95e-44	161
														BAE24252.1	XP_030845848.1	32.479	351	191	8	46	391	44	353	2.43e-46	163			BAE23628.1	KAI4026509.1	29.333	375	241	11	76	445	89	444	1.54e-42	157
														BAE24252.1	XP_030835433.1	33.136	338	180	7	41	375	28	322	3.9e-46	163			BAE23628.1	pdb|7VGX|R	32.886	298	188	6	75	363	53	347	4.41e-39	146
														BAE24252.1	XP_783326.1	33.129	326	172	8	56	380	49	329	5.19e-45	160			BAE23628.1	KAI4001161.1	29.487	312	206	7	60	359	34	343	2.85e-37	141
														BAE24252.1	XP_030846538.1	27.729	339	198	7	46	378	41	338	4.36e-42	152			BAE23628.1	KAI4025691.1	26.519	362	234	12	67	411	144	490	4.69e-37	143
														BAE24252.1	XP_030836000.1	29.107	347	211	9	26	369	38	352	1.29e-40	148			BAE23628.1	KAI4026851.1	25	364	241	7	71	413	44	396	1.28e-35	137
														BAE24252.1	XP_030846418.1	27.042	355	215	7	43	395	31	343	1.58e-40	147			BAE23628.1	CAC42584.1	28.653	349	220	8	72	397	50	392	8.06e-35	135
														BAE24252.1	XP_030836990.1	28.571	364	205	8	47	374	42	386	2.69e-37	140			BAE23628.1	AAY24114.1	24.781	343	246	5	15	346	1	342	1.49e-34	134
														BAE24252.1	XP_011680942.1	28.165	316	198	2	52	367	59	345	3.95e-37	139			BAE23628.1	CAD79724.1	28.62	297	194	6	71	358	4	291	1.81e-34	132
														BAE24252.1	XP_030833253.1	29.565	345	190	10	58	396	62	359	2.74e-34	130			BAE23628.1	KAI4051682.1	26.099	364	235	11	64	409	18	365	2.24e-34	133
														BAE24252.1	XP_003723464.2	31.845	336	178	9	50	374	59	354	9.22e-34	130			BAE23628.1	pdb|7L1V|R	27.891	294	201	4	74	359	62	352	3.24e-34	132
														BAE24252.1	XP_011678514.1	29.708	377	201	12	28	386	18	348	2.51e-31	123			BAE23628.1	EAX10422.1	27.599	279	194	4	71	342	479	756	5.59e-34	136
														BAE24252.1	XP_030832153.1	27.005	374	244	9	49	414	41	393	5.79e-30	119			BAE24252.1	pdb|6TOT|B	86.119	353	17	1	28	380	4	324	0	582
														BAE24252.1	XP_003729750.1	26.22	328	202	5	48	374	91	379	2.02e-28	116			BAE24252.1	pdb|7L1V|R	70.027	367	76	2	15	380	28	361	0	533
														BAE25901.1	XP_030835433.1	29.08	337	213	7	35	362	30	349	1.36e-38	142			BAE24252.1	XP_016866287.1	67.797	413	118	4	15	414	22	432	0	570
														BAE25901.1	XP_030845848.1	28.492	358	227	13	30	375	34	374	8.14e-37	137			BAE24252.1	XP_024302373.1	91.981	424	25	1	1	415	1	424	0	769
														BAE25901.1	XP_783326.1	31.864	295	175	5	48	335	46	321	8.36e-36	134			BAE24252.1	EAX07601.1	92.369	249	16	1	118	363	29	277	1.45e-164	464
														BAE25901.1	XP_030846538.1	26.331	357	233	10	31	373	31	371	2.19e-34	130			BAE24252.1	pdb|6V9S|A	94.309	246	14	0	1	246	9	254	5.41e-160	463
														BAE25901.1	XP_003729750.1	27.682	289	198	4	48	334	96	375	1.93e-33	129			BAE24252.1	pdb|6TPN|A	70.742	229	66	1	19	246	37	265	1.51e-114	347
														BAE25901.1	XP_030838918.1	27.463	335	208	8	43	346	54	384	4.24e-33	128			BAE24252.1	pdb|6V9S|A	57.143	196	69	4	200	380	348	543	1.17e-57	199
														BAE25901.1	XP_030836000.1	27.9	319	207	6	28	332	42	351	1.11e-31	123			BAE24252.1	KAI4025691.1	32.133	361	207	4	22	377	127	454	1.16e-53	187
														BAE25901.1	XP_011678514.1	27.184	309	204	6	53	353	54	349	1.43e-31	123			BAE24252.1	CAD69475.1	33.141	347	195	5	48	390	56	369	1.39e-47	169
														BAE25901.1	XP_030846418.1	27.329	322	212	8	44	357	37	344	7.05e-31	120			BAE24252.1	pdb|6TPN|A	48.947	190	82	4	200	374	359	548	4.13e-43	159
														BAE25901.1	XP_030833253.1	27.329	322	197	10	53	360	62	360	5.76e-30	118			BAE24252.1	KAI4026851.1	27.92	351	224	5	42	390	41	364	1.7e-42	155
														BAE25901.1	XP_011680942.1	25.269	372	258	5	18	373	20	387	1.08e-29	118			BAE24252.1	CAD69521.1	27.635	351	213	6	42	390	41	352	6.66e-40	149
														BAE25901.1	XP_030837103.1	25.77	357	233	10	24	364	65	405	8.12e-29	116			BAE24252.1	pdb|7X9B|R	30.518	367	198	10	15	375	27	342	4.04e-39	145
														BAE25901.1	XP_003725178.2	27.273	286	192	6	59	340	69	342	5.87e-28	113			BAE24252.1	pdb|7MBX|R	28.652	356	218	8	46	373	37	384	7.26e-37	140
														BAE25901.1	XP_030832153.1	24.501	351	221	11	50	373	45	378	8.04e-26	107			BAE24252.1	EAW54325.1	30	360	189	11	52	400	39	346	1.88e-35	135
														BAE25901.1	XP_003729168.3	25	364	216	14	1	342	36	364	3.58e-25	105			BAE24252.1	KAI4026509.1	28.457	376	213	11	4	376	52	374	1.96e-35	137
														EDL03484.1	XP_030836709.1	34.286	350	208	10	13	359	10	340	5.69e-47	164			BAE25901.1	pdb|7X9C|R	76.833	341	79	0	1	341	1	341	0	525
														EDL03484.1	XP_011662370.1	32.432	333	211	5	47	377	48	368	9.74e-46	161			BAE25901.1	pdb|7VGX|R	48.406	345	175	2	31	374	40	382	1.23e-112	335
														EDL03484.1	XP_030845848.1	28.846	312	208	7	45	351	46	348	8.1e-44	156			BAE25901.1	pdb|5ZBH|A	50	214	105	1	31	244	39	250	8.5e-65	216
														EDL03484.1	XP_030846538.1	28.718	390	235	14	8	384	11	370	2.29e-43	155			BAE25901.1	BAD92474.1	47.511	221	109	2	31	251	38	251	3.23e-64	206
														EDL03484.1	XP_785425.3	39.841	251	144	4	33	282	35	279	1.79e-41	147			BAE25901.1	EAW62181.1	41.085	258	150	2	25	280	19	276	5.12e-58	191
														EDL03484.1	XP_003731093.1	31.657	338	210	7	49	376	44	370	9.21e-41	148			BAE25901.1	KAI4026851.1	30.565	301	189	5	54	342	58	350	6.23e-45	161
														EDL03484.1	XP_030846418.1	28.344	314	213	4	38	351	29	330	1.78e-38	141			BAE25901.1	CAD79723.1	31.271	291	171	6	54	342	18	281	1.15e-43	154
														EDL03484.1	XP_030832153.1	28.809	361	221	11	45	376	38	391	1.31e-36	137			BAE25901.1	CAD69521.1	30.233	301	178	5	54	342	58	338	5.01e-43	157
														EDL03484.1	XP_003724609.1	31.469	286	180	5	52	333	57	330	3.02e-35	133			BAE25901.1	pdb|7X9B|R	33.221	298	183	4	39	331	48	334	2.04e-40	148
														EDL03484.1	XP_030838918.1	27.778	324	200	7	48	341	57	376	1.53e-34	132			BAE25901.1	BAG36078.1	34.783	299	176	7	58	349	77	363	3.49e-38	141
														EDL03484.1	XP_011678514.1	26.571	350	243	7	16	363	17	354	1.74e-34	131			BAE25901.1	CAC42561.1	27.697	343	218	6	8	345	17	334	1.38e-36	138
														EDL03484.1	XP_011670235.1	29.18	305	201	7	46	350	47	336	5.41e-34	130			BAE25901.1	CAD69475.1	29.532	342	233	3	18	351	28	369	1.11e-34	133
														EDL03484.1	XP_030835433.1	29.932	294	190	7	50	341	43	322	9.53e-33	126			BAE25901.1	AAL26488.1	27.986	293	169	5	54	342	120	374	1.8e-34	133
														EDL03484.1	XP_030830704.1	28.053	303	193	9	52	345	42	328	1.12e-29	118			BAE25901.1	KAI4025691.1	30.645	310	194	6	39	334	145	447	1.64e-33	131
														EDL03484.1	XP_783326.1	28.62	297	194	7	46	337	38	321	5.73e-29	116			BAE25901.1	pdb|7L1V|R	28.896	308	198	6	44	342	63	358	2.39e-33	129
														EDL03559.1	XP_011665623.1	39.716	282	159	5	73	349	37	312	8.36e-55	187			BAE25901.1	pdb|5ZBH|A	49.558	113	57	0	248	360	407	519	8.44e-30	121
														EDL03559.1	XP_011670235.1	34.405	311	192	6	69	371	45	351	1.31e-52	181			EDL03484.1	NP_002502.2	90.513	390	37	0	1	390	1	390	0	720
														EDL03559.1	XP_030845848.1	34.615	286	176	5	73	349	49	332	1.66e-46	164			EDL03484.1	BAG36357.1	62.722	338	122	3	45	381	42	376	8.54e-134	389
														EDL03559.1	XP_030846418.1	34.226	336	196	10	55	373	20	347	1.12e-45	162			EDL03484.1	KAI4001161.1	55.049	307	136	2	44	348	48	354	2.4e-114	340
														EDL03559.1	XP_030846538.1	32.787	305	189	6	58	351	34	333	4.16e-42	153			EDL03484.1	KAI4063566.1	33.333	309	192	4	52	351	200	503	2.05e-53	186
														EDL03559.1	XP_011678514.1	29.345	351	229	10	69	404	43	389	5.55e-39	145			EDL03484.1	BAG35670.1	30.952	378	232	8	7	371	55	416	2.89e-44	159
														EDL03559.1	XP_030830676.1	29.619	341	221	5	73	402	35	367	1.16e-38	144			EDL03484.1	pdb|7L1V|R	29.08	337	215	10	12	341	37	356	4.6e-39	144
														EDL03559.1	XP_030832153.1	30.462	325	191	10	60	351	27	349	1.84e-34	132			EDL03484.1	KAI4026851.1	29.236	301	197	8	51	340	53	348	3.02e-35	135
														EDL03559.1	XP_030833253.1	29.167	312	201	7	77	375	59	363	1.95e-33	129			EDL03484.1	BAG37920.1	30.699	329	196	11	45	353	30	346	2.69e-34	132
														EDL03559.1	XP_003729750.1	26.549	339	223	9	74	397	95	422	1.91e-32	128			EDL03484.1	KAI4051682.1	27.586	319	207	9	45	358	27	326	4.09e-34	131
														EDL03559.1	XP_030836000.1	27.027	296	199	4	69	347	57	352	2.27e-31	124			EDL03484.1	XP_016866287.1	26.202	416	249	13	12	384	31	431	4.63e-34	132
														EDL03559.1	XP_011680942.1	27.434	339	218	9	31	345	11	345	2.98e-30	121			EDL03484.1	pdb|7X9B|R	28.869	336	222	8	12	344	24	345	1.87e-33	129
														EDL03559.1	XP_011662370.1	27	300	191	8	80	362	56	344	3.89e-30	120			EDL03484.1	CAD69521.1	29	300	187	8	51	340	53	336	1.93e-33	131
														EDL03559.1	XP_011664179.1	28.014	282	189	5	77	351	37	311	1.43e-29	118			EDL03484.1	pdb|6TOT|B	30.389	283	186	7	60	337	39	315	2.35e-33	128
														EDL03559.1	XP_030835433.1	24.65	357	239	10	69	406	37	382	2.34e-29	118			EDL03484.1	pdb|6LRY|A	37.297	185	111	2	52	232	48	231	2.35e-32	128
														EDL04586.1	XP_011670235.1	31.579	361	225	10	45	396	7	354	1.31e-50	174			EDL03484.1	pdb|6K1Q|A	37.297	185	111	2	52	232	48	231	4.14e-32	127
														EDL04586.1	XP_030846418.1	29.706	340	216	8	72	396	26	357	5.69e-39	143			EDL03559.1	KAI4020330.1	92.658	395	23	2	1	393	1	391	0	729
														EDL04586.1	XP_011678514.1	31.212	330	212	7	65	390	28	346	2.1e-38	142			EDL03559.1	NP_001138751.1	93.814	388	22	1	1	386	94	481	0	735
														EDL04586.1	XP_030845848.1	29.607	331	209	9	83	394	44	369	1.06e-36	137			EDL03559.1	NP_001305426.1	63.584	346	118	5	45	385	36	378	1.66e-146	424
														EDL04586.1	XP_030830676.1	30.847	295	192	5	79	365	26	316	5.1e-34	130			EDL03559.1	KAI2515935.1	60.656	366	137	2	15	379	2	361	7.64e-141	409
														EDL04586.1	XP_030846538.1	27.124	306	207	6	70	363	26	327	1.15e-29	118			EDL03559.1	pdb|6PT3|B	69.178	292	89	1	61	351	158	449	2.71e-133	392
														EDL04586.1	XP_003730470.1	28.807	243	158	5	124	357	48	284	5.43e-29	115			EDL03559.1	NP_001305782.1	57.413	317	132	1	69	382	52	368	5.57e-122	362
														EDL04586.1	XP_011665623.1	28.873	284	182	7	88	363	37	308	1.07e-28	115			EDL03559.1	pdb|4EA3|B	61.484	283	109	0	69	351	126	408	2.08e-120	358
														EDL04586.1	XP_030855708.1	28.364	275	183	7	90	357	40	307	1.36e-26	108			EDL03559.1	KAI2515936.1	50	366	128	3	15	379	2	313	2.04e-116	345
														EDL04586.1	XP_030833253.1	28.438	320	189	10	93	389	60	362	5.86e-24	102			EDL03559.1	AXN91726.1	60.194	309	96	2	15	302	2	304	1.16e-111	332
														EDL04586.1	XP_003729750.1	26.316	323	204	12	89	393	95	401	1.06e-23	102			EDL03559.1	NP_001305784.1	56.463	294	125	1	92	382	46	339	6.96e-110	328
														EDL04586.1	XP_030832153.1	23.398	359	232	12	66	390	23	372	7.45e-23	99			EDL03559.1	pdb|4DJH|B	64.889	225	73	4	48	268	3	225	2.45e-92	288
														EDL04586.1	XP_003723810.2	27.097	310	186	11	88	365	51	352	3.63e-21	94.4			EDL03559.1	pdb|7T11|R	43.312	314	169	3	74	378	88	401	1.41e-85	268
														EDL07458.1	XP_011665623.1	36.364	297	177	6	61	351	59	349	4.26e-46	161			EDL03559.1	KAI4060674.1	43.643	291	159	2	60	349	50	336	1.15e-75	242
														EDL07458.1	XP_030845848.1	37.121	264	155	5	61	315	71	332	1.67e-44	157			EDL03559.1	EAX10169.1	37.612	335	196	4	61	393	40	363	4.97e-74	238
														EDL07458.1	XP_030846538.1	32.615	325	196	6	50	352	57	380	2.07e-44	157			EDL03559.1	KAI4052706.1	36.269	386	207	10	15	385	2	363	5.64e-71	229
														EDL07458.1	XP_030846418.1	37.5	264	153	6	62	315	62	323	1.58e-42	151			EDL03559.1	pdb|4DJH|B	65.625	96	33	0	269	364	385	480	2.55e-31	126
														EDL07458.1	XP_011670235.1	31.868	273	175	6	51	317	61	328	3.88e-39	143			EDL04586.1	CAG30383.1	92.147	382	28	1	15	396	43	422	0	708
														EDL07458.1	XP_030830676.1	31.228	285	179	6	62	335	58	336	2.87e-36	135			EDL04586.1	EAW60387.1	88.347	369	42	1	29	396	34	402	0	656
														EDL07458.1	XP_011678514.1	29.811	265	177	5	55	315	68	327	1.29e-33	128			EDL04586.1	AAV98053.1	94	150	8	1	247	396	148	296	1.48e-91	278
														EDL07458.1	XP_030833167.1	34.45	209	118	7	123	317	11	214	1.61e-31	119			EDL04586.1	XP_024302339.1	37.377	305	180	4	84	382	35	334	2.22e-63	207
														EDL07458.1	XP_030855708.1	28.315	279	184	8	70	337	71	344	1.17e-30	119			EDL04586.1	pdb|7T11|R	32.102	352	210	7	45	394	59	383	5.06e-56	190
														EDL07458.1	XP_003723852.2	34.804	204	115	7	123	314	48	245	7.8e-29	112			EDL04586.1	KAI4060674.1	33.452	281	179	4	84	363	59	332	1.74e-52	181
														EDL07458.1	XP_030833253.1	30.037	273	172	7	61	321	77	342	1.86e-28	113			EDL04586.1	AAV98053.1	69.767	129	34	2	15	143	43	166	5.19e-51	174
														EDL07458.1	XP_030832153.1	27.778	288	176	7	61	317	63	349	2.27e-27	110			EDL04586.1	EAX10169.1	34.058	276	173	5	89	363	53	320	5.78e-48	168
														EDL07458.1	XP_011662370.1	30.314	287	169	10	61	327	71	346	3.12e-27	110			EDL04586.1	KAI4052706.1	33.714	350	198	14	52	392	14	338	8.89e-48	167
														EDL07458.1	XP_030848407.1	28.788	330	182	14	64	353	53	369	3.58e-27	111			EDL04586.1	KAI2515935.1	30.726	358	233	9	36	386	2	351	6.58e-42	152
														EDL07458.1	XP_003730470.1	31.707	246	157	7	72	310	48	289	2.85e-26	106			EDL04586.1	pdb|4EA3|B	31.228	285	185	6	82	362	124	401	1.48e-39	147
														EDL07459.1	XP_011665623.1	38.245	319	185	6	60	372	37	349	1.35e-54	184			EDL04586.1	KAI4010622.1	33.692	279	172	7	93	365	47	318	2.31e-39	144
														EDL07459.1	XP_030845848.1	36.713	286	170	5	60	336	49	332	5.89e-51	174			EDL04586.1	NP_001305426.1	30.556	288	188	6	82	363	58	339	4.48e-39	145
														EDL07459.1	XP_030846418.1	36.491	285	171	6	61	336	40	323	1.04e-47	166			EDL04586.1	NP_001138751.1	30.38	316	200	10	54	363	139	440	4.8e-39	147
														EDL07459.1	XP_030846538.1	33.639	327	194	6	69	373	55	380	1.09e-47	166			EDL04586.1	KAI4020330.1	30.38	316	200	10	54	363	46	347	1.1e-38	145
														EDL07459.1	XP_011670235.1	31.09	312	200	7	33	338	26	328	9.74e-45	158			EDL04586.1	NP_001305782.1	31.228	285	185	6	82	362	50	327	1.14e-38	144
														EDL07459.1	XP_030830676.1	31.494	308	194	6	60	356	35	336	2.62e-40	146			EDL07458.1	NP_001305782.1	96.587	293	10	0	61	353	78	370	0	560
														EDL07459.1	XP_011678514.1	29.964	277	188	5	65	336	52	327	3.36e-36	135			EDL07458.1	NP_001305784.1	91.837	343	26	2	11	353	1	341	0	606
														EDL07459.1	XP_030833253.1	30.565	301	190	6	54	342	49	342	1.67e-35	133			EDL07458.1	pdb|4EA3|B	96.642	268	9	0	61	328	152	419	0	515
														EDL07459.1	XP_030832153.1	26.389	360	232	8	41	368	21	379	2.39e-33	127			EDL07458.1	NP_001305426.1	61.566	281	105	2	61	338	86	366	4.5e-114	338
														EDL07459.1	XP_030855708.1	28.155	309	204	9	58	353	36	339	6.39e-33	125			EDL07458.1	KAI4020330.1	57.045	291	122	1	61	351	97	384	6.48e-113	337
														EDL07459.1	XP_011662370.1	31.034	319	187	11	50	348	41	346	3.48e-32	124			EDL07458.1	NP_001138751.1	58.273	278	116	0	61	338	190	467	8.65e-113	338
														EDL07459.1	XP_030833167.1	34.45	209	118	7	144	338	11	214	5.02e-31	118			EDL07458.1	KAI2515935.1	60.075	268	106	1	51	317	66	333	5.53e-101	303
														EDL07459.1	XP_003729750.1	27.988	343	216	10	18	335	39	375	4.34e-30	120			EDL07458.1	pdb|6PT3|B	59.69	258	103	1	61	317	192	449	9.64e-97	295
														EDL07459.1	XP_030848407.1	28.571	343	192	14	72	374	40	369	2.89e-29	117			EDL07458.1	AXN91726.1	61.905	210	80	0	59	268	95	304	2.33e-81	251
														EDL07459.1	XP_030846179.1	28.231	294	194	6	61	343	38	325	1.32e-28	114			EDL07458.1	KAI2515936.1	46.642	268	94	2	51	317	66	285	4.28e-79	246
														EDL09389.1	XP_011678514.1	38.889	306	176	4	19	319	33	332	2.26e-65	212			EDL07458.1	pdb|7T11|R	41.924	291	162	5	61	348	109	395	1.28e-70	227
														EDL09389.1	XP_030845848.1	36.223	323	190	7	29	342	40	355	1.57e-63	206			EDL07458.1	pdb|4DJH|B	59.322	177	69	2	61	234	49	225	2.61e-67	220
														EDL09389.1	XP_030846418.1	36.499	337	189	8	16	338	23	348	2.28e-63	206			EDL07458.1	KAI4060674.1	43.678	261	142	2	61	320	85	341	2.26e-65	213
														EDL09389.1	XP_030846538.1	32.194	351	215	7	1	339	17	356	1.82e-57	191			EDL07458.1	EAX10169.1	42.391	276	151	4	45	318	58	327	3.06e-61	202
														EDL09389.1	XP_011670235.1	32.362	309	189	8	38	335	49	348	3.22e-43	154			EDL07458.1	KAI4052706.1	40.698	258	149	2	61	318	67	320	8.93e-60	197
														EDL09389.1	XP_003723464.2	33.528	343	196	10	11	334	37	366	9.94e-42	149			EDL07458.1	pdb|4DJH|B	66.667	93	31	0	235	327	385	477	1.17e-27	114
														EDL09389.1	XP_030833253.1	32.226	301	177	10	34	320	53	340	9.99e-41	146			EDL07459.1	NP_001305782.1	92.432	370	25	1	8	374	1	370	0	677
														EDL09389.1	XP_030836000.1	29.967	307	193	4	33	320	56	359	3.5e-40	145			EDL07459.1	NP_001305784.1	96.575	292	10	0	83	374	50	341	0	560
														EDL09389.1	XP_030832153.1	30.946	349	199	10	29	347	32	368	1.18e-39	144			EDL07459.1	pdb|4EA3|B	96.689	302	10	0	48	349	118	419	0	599
														EDL09389.1	XP_030838918.1	31.085	341	189	10	31	329	50	386	4.32e-39	143			EDL07459.1	KAI4020330.1	54.366	355	152	3	23	372	35	384	9.27e-127	373
														EDL09389.1	XP_011665623.1	31.511	311	193	10	39	340	38	337	5.05e-39	142			EDL07459.1	NP_001138751.1	54.366	355	152	3	23	372	128	477	1.14e-126	374
														EDL09389.1	XP_011662370.1	32.313	294	174	9	46	325	57	339	5.45e-32	123			EDL07459.1	NP_001305426.1	58.991	317	127	2	46	359	50	366	3.06e-123	362
														EDL09389.1	XP_001200425.2	28.92	287	184	5	45	313	69	353	1e-31	125			EDL07459.1	KAI2515935.1	57.643	314	125	3	52	357	46	359	4.33e-112	333
														EDL09389.1	XP_030833167.1	33.755	237	134	7	117	335	3	234	7.86e-31	117			EDL07459.1	pdb|6PT3|B	59.722	288	115	1	52	338	162	449	1.57e-109	329
														EDL09389.1	XP_003725178.2	28.197	305	198	8	51	344	69	363	8.15e-30	117			EDL07459.1	KAI2515936.1	45.141	319	125	3	52	368	46	316	5.33e-90	275
														EDL14260.1	XP_011670235.1	32.958	355	204	9	95	428	15	356	3.52e-55	187			EDL07459.1	AXN91726.1	56.757	259	91	1	52	289	46	304	9.01e-88	268
														EDL14260.1	XP_011665623.1	38.516	283	162	5	121	399	37	311	2.03e-53	183			EDL07459.1	pdb|7T11|R	41.36	353	187	7	20	369	60	395	3.86e-81	254
														EDL14260.1	XP_030845848.1	31.549	355	220	9	91	432	19	363	1.55e-48	169			EDL07459.1	pdb|4DJH|B	56.398	211	89	2	48	255	15	225	7.72e-76	243
														EDL14260.1	XP_030846418.1	32.544	338	208	8	90	415	8	337	1.52e-46	164			EDL07459.1	KAI4060674.1	42.718	309	170	3	43	348	44	348	2.33e-74	236
														EDL14260.1	XP_030846538.1	32.53	332	196	8	87	402	14	333	5.34e-46	163			EDL07459.1	EAX10169.1	44.406	286	151	4	56	339	48	327	2e-69	224
														EDL14260.1	XP_030830676.1	30.625	320	204	7	111	416	22	337	2.14e-41	151			EDL07459.1	KAI4010622.1	40.132	304	178	2	43	342	25	328	4.01e-67	216
														EDL14260.1	XP_030832153.1	30.915	317	186	9	117	403	37	350	1.13e-38	144			EDL07459.1	pdb|4DJH|B	66.667	93	31	0	256	348	385	477	1.03e-27	114
														EDL14260.1	XP_011678514.1	31.724	290	187	7	117	400	43	327	6.99e-38	142			EDL09389.1	KAI4046789.1	92.264	349	26	1	1	348	1	349	0	572
														EDL14260.1	XP_030833253.1	31.429	315	189	10	128	427	62	364	1.75e-36	137			EDL09389.1	KAI4051682.1	43.056	288	156	5	32	316	24	306	1.35e-77	244
														EDL14260.1	XP_011680942.1	28.882	322	200	8	95	396	33	345	8.99e-34	131			EDL09389.1	KAI4002918.1	38.276	290	168	5	38	319	22	308	2.62e-65	212
														EDL14260.1	XP_030838918.1	26.496	351	212	12	119	428	55	400	1.95e-30	122			EDL09389.1	KAI4039188.1	34.877	324	184	5	12	319	28	340	1.25e-52	179
														EDL14260.1	XP_030846179.1	28.472	288	180	8	128	400	42	318	5.52e-30	119			EDL09389.1	pdb|7T11|R	32.036	334	211	8	22	346	72	398	2.46e-51	176
														EDL14260.1	XP_003730470.1	28.896	308	194	9	118	414	6	299	6.62e-30	118			EDL09389.1	KAI4052706.1	34.304	309	182	8	45	342	52	350	2.12e-47	165
														EDL14260.1	XP_030855708.1	29.577	284	186	7	119	395	36	312	3.04e-29	117			EDL09389.1	CAD79723.1	32.5	280	173	5	35	311	6	272	2.19e-45	158
														EDL14260.1	XP_003729750.1	26.496	351	237	9	98	433	69	413	3.06e-29	119			EDL09389.1	KAI4026851.1	31.875	320	178	8	16	311	38	341	1.94e-43	156
														EDL22427.1	XP_011665623.1	43.729	295	155	4	66	353	38	328	5.71e-65	212			EDL09389.1	KAI4020330.1	30.168	358	222	9	6	344	32	380	1.23e-41	152
														EDL22427.1	XP_030845848.1	38.05	318	178	9	62	364	46	359	8.83e-62	203			EDL09389.1	NP_001138751.1	30.168	358	222	9	6	344	125	473	3.98e-41	151
														EDL22427.1	XP_011670235.1	36.332	289	179	2	52	336	36	323	3.86e-59	196			EDL09389.1	EAX10169.1	34.495	287	177	7	39	322	53	331	1.37e-40	147
														EDL22427.1	XP_030846418.1	34.81	316	189	8	41	341	12	325	1.27e-53	181			EDL09389.1	KAI4025691.1	31.329	316	190	8	35	327	149	460	1.92e-40	150
														EDL22427.1	XP_030846538.1	33.443	305	183	6	62	347	43	346	5.18e-52	178			EDL09389.1	CAD69521.1	31.111	315	175	8	16	311	38	329	9.52e-40	147
														EDL22427.1	XP_030830676.1	35.254	295	160	4	62	336	32	315	2.73e-49	171			EDL09389.1	NP_001305426.1	33.564	289	178	7	35	315	61	343	1.85e-39	145
														EDL22427.1	XP_030832153.1	30.641	359	200	12	56	372	32	383	2.26e-42	152			EDL09389.1	KAI4001161.1	31.045	335	209	10	30	344	43	375	3.11e-39	144
														EDL22427.1	XP_011678514.1	31.629	313	194	7	61	364	43	344	2.01e-39	144			EDL14260.1	NP_001305426.1	93.684	380	24	0	58	437	1	380	0	724
														EDL22427.1	XP_030848407.1	32.012	328	185	13	73	372	36	353	4.55e-36	136			EDL14260.1	pdb|4DJH|B	95.495	222	10	0	98	319	4	225	1.96e-149	434
														EDL22427.1	XP_030833253.1	31.164	292	179	10	61	339	51	333	1.24e-35	134			EDL14260.1	NP_001138751.1	53.499	443	166	10	5	435	66	480	1.63e-144	422
														EDL22427.1	XP_030835433.1	30.693	303	174	11	61	343	37	323	3.35e-34	130			EDL14260.1	KAI4020330.1	59.84	376	130	8	72	435	21	387	6.59e-144	419
														EDL22427.1	XP_030836000.1	27.097	310	201	6	61	348	57	363	8.85e-34	129			EDL14260.1	KAI2515935.1	60.563	355	126	5	79	425	15	363	1.19e-129	380
														EDL22427.1	XP_003730470.1	29.968	317	190	9	67	366	11	312	2e-33	126			EDL14260.1	pdb|6PT3|B	66.445	301	96	4	103	402	153	449	5.2e-122	363
														EDL22427.1	XP_030833857.1	26.613	372	205	8	78	385	76	443	4.8e-33	128			EDL14260.1	NP_001305782.1	57.367	319	133	2	107	425	42	357	2.23e-121	360
														EDL22427.1	XP_030855708.1	31.359	287	186	7	67	346	40	322	9.91e-33	125			EDL14260.1	pdb|4EA3|B	59.197	299	119	2	104	402	113	408	1.65e-117	351
														NP_001036071.1	XP_011665623.1	42.662	293	136	9	49	326	38	313	1.34e-62	205			EDL14260.1	NP_001305784.1	58.741	286	115	2	140	425	46	328	7e-112	333
														NP_001036071.1	XP_011670235.1	33.799	358	212	9	1	344	1	347	2.92e-61	201			EDL14260.1	KAI2515936.1	50.282	354	116	7	79	425	15	315	8.85e-105	315
														NP_001036071.1	XP_030845848.1	35.556	360	202	12	20	359	22	371	3.2e-60	198			EDL14260.1	AXN91726.1	60.473	296	90	4	79	353	15	304	2.82e-102	307
														NP_001036071.1	XP_030846418.1	32.869	359	219	10	19	358	11	366	5.5e-49	169			EDL14260.1	pdb|7T11|R	42.532	308	174	3	94	400	59	364	3.2e-82	259
														NP_001036071.1	XP_030846538.1	30.748	361	224	10	21	360	22	377	1.08e-48	169			EDL14260.1	KAI4060674.1	41.503	306	170	4	94	399	39	335	1.64e-74	239
														NP_001036071.1	XP_030830676.1	31.845	336	208	8	52	368	39	372	1.49e-44	157			EDL14260.1	EAX10169.1	42.049	283	157	2	117	399	48	323	1.08e-69	226
														NP_001036071.1	XP_011678514.1	29.155	343	219	10	31	358	28	361	5.07e-39	143			EDL14260.1	KAI4052706.1	36.391	327	190	6	79	400	4	317	5.28e-61	203
														NP_001036071.1	XP_030832153.1	27.5	360	228	8	42	369	35	393	2.56e-36	135			EDL14260.1	pdb|4DJH|B	93.75	96	6	0	320	415	385	480	1.76e-50	179
														NP_001036071.1	XP_003730470.1	30.137	292	188	6	40	319	1	288	4.54e-36	133			EDL22427.1	KAI4052706.1	80.328	366	66	4	24	385	1	364	0	556
														NP_001036071.1	XP_030833253.1	28.529	340	202	10	20	327	5	335	1.32e-35	133			EDL22427.1	pdb|7T11|R	54.131	351	154	5	36	383	61	407	1.92e-133	389
														NP_001036071.1	XP_030835433.1	28.438	320	204	10	50	357	43	349	3.26e-35	132			EDL22427.1	XP_047297429.1	60.632	348	129	4	22	362	2	348	1.38e-114	341
														NP_001036071.1	XP_030855708.1	29.758	289	191	7	39	320	29	312	9.07e-35	130			EDL22427.1	CBX54035.1	82.87	216	33	2	24	236	1	215	1.88e-110	325
														NP_001036071.1	XP_030848407.1	30.183	328	194	12	56	358	36	353	2.07e-34	131			EDL22427.1	EAX10169.1	55.591	313	125	5	54	359	38	343	3.2e-108	324
														NP_001036071.1	XP_003723852.2	34.836	244	141	8	133	368	49	282	2.49e-33	125			EDL22427.1	KAI4060674.1	48.974	341	145	5	45	363	43	376	1.87e-105	317
														NP_001036071.1	XP_011662370.1	25.562	356	234	9	23	356	14	360	4.53e-33	127			EDL22427.1	CBX54036.1	79.899	199	33	3	24	216	1	198	3.49e-94	281
														NP_001291884.1	XP_011665623.1	39.716	282	159	5	73	349	37	312	1.06e-54	187			EDL22427.1	KAI4020330.1	39.938	323	190	3	48	367	57	378	5.73e-75	240
														NP_001291884.1	XP_011670235.1	33.431	341	214	7	69	400	45	381	1.28e-52	182			EDL22427.1	NP_001138751.1	39.938	323	190	3	48	367	150	471	6.69e-75	241
														NP_001291884.1	XP_030845848.1	34.615	286	176	5	73	349	49	332	2.74e-46	164			EDL22427.1	NP_005277.2	44.545	330	173	5	18	341	6	331	1.05e-72	231
														NP_001291884.1	XP_030846418.1	34.421	337	194	10	55	373	20	347	1.89e-45	162			EDL22427.1	NP_001305782.1	38.857	350	189	5	24	351	1	347	1.16e-69	225
														NP_001291884.1	XP_030846538.1	32.787	305	189	6	58	351	34	333	7.79e-42	153			EDL22427.1	pdb|4EA3|B	41.034	290	168	2	55	342	121	409	1.86e-67	220
														NP_001291884.1	XP_011678514.1	30.303	330	213	10	69	387	43	366	1.56e-38	144			EDL22427.1	KAI4010622.1	40.502	279	162	2	70	344	47	325	1.07e-64	210
														NP_001291884.1	XP_030830676.1	32.069	290	182	4	73	351	35	320	1.34e-37	141			EDL22427.1	KAI2515935.1	37.96	353	207	5	36	378	18	368	5.47e-64	209
														NP_001291884.1	XP_030832153.1	30.462	325	191	10	60	351	27	349	1.4e-34	133			EDL22427.1	NP_001305426.1	38.08	323	192	5	24	339	22	343	1.29e-63	210
														NP_001291884.1	XP_030833253.1	29.167	312	201	7	77	375	59	363	2.81e-33	129			NP_001036071.1	pdb|7T11|R	90.244	369	36	0	1	369	40	408	0	689
														NP_001291884.1	XP_003729750.1	26.888	331	215	9	74	389	95	413	8.56e-32	126			NP_001036071.1	KAI4052706.1	56.782	317	130	3	54	368	51	362	3.15e-133	386
														NP_001291884.1	XP_030836000.1	27.027	296	199	4	69	347	57	352	5.41e-31	123			NP_001036071.1	KAI4060674.1	54.045	309	137	3	22	329	36	340	2.07e-113	337
														NP_001291884.1	XP_011680942.1	27.434	339	218	9	31	345	11	345	2.48e-30	122			NP_001036071.1	EAX10169.1	54	300	125	5	49	342	53	345	2e-107	321
														NP_001291884.1	XP_030848407.1	27.762	353	205	14	85	407	40	372	7.56e-30	120			NP_001036071.1	XP_047297429.1	52.905	327	141	3	4	327	12	328	1.2e-98	300
														NP_001291884.1	XP_011662370.1	27	300	191	8	80	362	56	344	1.53e-29	119			NP_001036071.1	NP_001138751.1	40.563	355	197	5	20	368	144	490	1.67e-76	245
														NP_001291884.1	XP_011664179.1	28.014	282	189	5	77	351	37	311	2.49e-29	117			NP_001036071.1	KAI4020330.1	40.87	345	187	5	20	362	51	380	1.92e-75	241
														NP_034472.1	XP_011670235.1	35.35	314	188	6	19	323	20	327	1.89e-52	177			NP_001036071.1	NP_001305426.1	38.218	348	202	5	20	364	37	374	7.48e-72	231
														NP_034472.1	XP_030846538.1	31.081	296	189	6	42	326	44	335	4.72e-44	155			NP_001036071.1	KAI2515935.1	39.71	345	193	6	20	358	21	356	5.08e-71	227
														NP_034472.1	XP_011665623.1	36.713	286	170	7	45	326	38	316	1.94e-43	154			NP_001036071.1	CBX54035.1	60.714	168	62	1	54	221	51	214	6.11e-70	221
														NP_034472.1	XP_030845848.1	31.488	289	187	6	42	322	47	332	1.11e-40	145			NP_001036071.1	NP_005277.2	39.198	324	184	4	17	327	8	331	2.8e-68	219
														NP_034472.1	XP_030846418.1	33.003	303	187	9	31	322	26	323	7.37e-39	141			NP_001036071.1	NP_001305782.1	40.064	312	180	5	49	356	57	365	6.3e-67	218
														NP_034472.1	XP_030830676.1	32.484	314	195	6	25	328	16	322	4.83e-35	131			NP_001036071.1	KAI4010622.1	37.184	277	171	2	53	327	47	322	7.02e-67	215
														NP_034472.1	XP_011678514.1	29.021	286	191	7	44	322	47	327	5.84e-34	128			NP_001036071.1	pdb|4EA3|B	41.637	281	161	3	49	328	131	409	7.99e-67	218
														NP_034472.1	XP_030835433.1	26.073	303	201	7	35	326	32	322	1.05e-27	111			NP_001036071.1	pdb|6PT3|B	41.135	282	164	2	46	326	168	448	1.23e-63	211
														NP_034472.1	XP_030832153.1	26.284	331	200	11	33	327	30	352	3.52e-24	101			NP_001291884.1	KAI4020330.1	90.024	411	33	3	1	403	1	411	0	729
														NP_034472.1	XP_003723464.2	26.646	319	205	9	31	327	45	356	4.01e-24	101			NP_001291884.1	NP_001138751.1	93.814	388	22	1	1	386	94	481	0	735
														NP_034472.1	XP_011666026.1	26.667	315	212	8	24	326	103	410	4.02e-23	100			NP_001291884.1	NP_001305426.1	62.36	356	126	5	45	395	36	388	1.24e-146	426
														NP_034472.1	XP_030833253.1	26.885	305	200	10	36	329	50	342	6.25e-23	97.8			NP_001291884.1	KAI2515935.1	60.656	366	137	2	15	379	2	361	2.26e-140	409
														NP_034472.1	XP_783326.1	25.172	290	194	8	44	322	44	321	6.46e-23	98.2			NP_001291884.1	pdb|6PT3|B	69.178	292	89	1	61	351	158	449	2.89e-133	393
														NP_034472.1	XP_003729750.1	27.458	295	190	8	45	325	95	379	5.24e-22	95.9			NP_001291884.1	NP_001305782.1	54.464	336	153	0	69	404	52	387	5.91e-122	362
														NP_034472.1	XP_011662370.1	27.723	303	195	12	37	326	42	333	2.63e-21	93.2			NP_001291884.1	pdb|4EA3|B	61.484	283	109	0	69	351	126	408	3.84e-120	359
														NP_056553.2	XP_011678514.1	36.213	301	173	8	18	309	43	333	2.81e-55	186			NP_001291884.1	KAI2515936.1	50	366	128	3	15	379	2	313	3.3e-116	345
														NP_056553.2	XP_030845848.1	33.66	306	192	4	14	313	41	341	1.5e-52	178			NP_001291884.1	AXN91726.1	60.194	309	96	2	15	302	2	304	1.54e-111	332
														NP_056553.2	XP_030846418.1	32.581	310	193	6	20	320	37	339	4.58e-50	172			NP_001291884.1	NP_001305784.1	56.463	294	125	1	92	382	46	339	2.05e-109	328
														NP_056553.2	XP_030846538.1	31.511	311	198	6	10	310	32	337	1.3e-49	171			NP_001291884.1	pdb|4DJH|B	64.889	225	73	4	48	268	3	225	3.14e-92	289
														NP_056553.2	XP_011670235.1	33.559	295	183	7	17	307	44	329	2.06e-43	155			NP_001291884.1	pdb|7T11|R	43.312	314	169	3	74	378	88	401	3.51e-85	268
														NP_056553.2	XP_030832153.1	30.836	347	197	9	17	326	36	376	2.78e-43	154			NP_001291884.1	KAI4060674.1	43.643	291	159	2	60	349	50	336	2.98e-75	242
														NP_056553.2	XP_030833253.1	27.244	312	203	10	8	310	44	340	2.06e-32	124			NP_001291884.1	EAX10169.1	40.678	295	166	4	61	352	40	328	3.37e-73	237
														NP_056553.2	XP_030836000.1	25.325	308	202	8	24	312	63	361	5.73e-30	118			NP_001291884.1	KAI4052706.1	36.269	386	207	10	15	385	2	363	3.29e-70	228
														NP_056553.2	XP_030855708.1	26.875	320	214	7	24	335	40	347	3.79e-29	115			NP_001291884.1	pdb|4DJH|B	65.625	96	33	0	269	364	385	480	6.05e-31	125
														NP_056553.2	XP_003723464.2	28.616	318	194	11	24	320	62	367	9.71e-28	112			NP_034472.1	KAI4010622.1	85.106	329	47	1	1	329	1	327	0	541
														NP_056553.2	XP_011662370.1	25.484	310	214	5	6	308	34	333	1.17e-26	109			NP_034472.1	NP_005277.2	63.091	317	111	3	11	326	22	333	2.25e-120	350
														NP_056553.2	XP_011665623.1	26.781	351	225	10	23	363	38	366	1.39e-26	109			NP_034472.1	pdb|7T11|R	39.502	281	167	2	45	324	88	366	2.89e-73	233
														NP_056553.2	XP_030835433.1	27.425	299	199	8	18	308	37	325	1.78e-26	108			NP_034472.1	KAI4060674.1	38.538	301	178	3	25	324	44	338	7.94e-69	221
														NP_056553.2	XP_030838918.1	23.313	326	203	8	23	308	58	376	2.33e-26	109			NP_034472.1	KAI4020330.1	34.713	314	198	2	10	323	46	352	4.07e-65	213
														NP_056553.2	XP_030833167.1	30.374	214	133	7	104	306	3	211	4.01e-26	105			NP_034472.1	NP_001138751.1	34.713	314	198	2	10	323	139	445	1.17e-64	213
														XP_006513142.1	XP_030845848.1	58.333	132	55	0	40	171	42	173	5.04e-49	167			NP_034472.1	KAI2515935.1	37.771	323	186	5	7	328	27	335	1.05e-63	207
														XP_006513142.1	XP_030846418.1	54.286	140	63	1	32	171	25	163	9.12e-45	156			NP_034472.1	NP_001305782.1	38.514	296	179	2	34	329	46	338	2.66e-63	207
														XP_006513142.1	XP_030846538.1	47.929	169	82	2	1	167	2	166	3.48e-43	152			NP_034472.1	pdb|4EA3|B	38.514	296	179	2	34	329	120	412	7.78e-63	206
														XP_006513142.1	XP_030832153.1	44.186	129	71	1	41	168	35	163	1.68e-31	121			NP_034472.1	KAI4052706.1	40.439	319	176	5	15	329	16	324	2.67e-62	203
														XP_006513142.1	XP_030833253.1	43.802	121	61	3	52	170	60	175	2.28e-25	103			NP_034472.1	NP_001305426.1	35.099	302	191	3	25	323	45	344	6.53e-60	198
														XP_017169315.1	XP_011665623.1	39.716	282	159	5	73	349	37	312	1.15e-54	187			NP_034472.1	pdb|6PT3|B	37.329	292	178	3	38	328	164	451	1.14e-58	196
														XP_017169315.1	XP_011670235.1	34.405	311	192	6	69	371	45	351	2.1e-52	181			NP_034472.1	EAX10169.1	38.908	293	163	5	40	327	48	329	7.88e-58	192
														XP_017169315.1	XP_030845848.1	34.266	286	177	5	73	349	49	332	1.93e-46	164			NP_034472.1	NP_001305784.1	37.931	261	159	2	69	329	52	309	1.61e-54	182
														XP_017169315.1	XP_030846418.1	33.048	351	207	10	55	388	20	359	1.06e-45	162			NP_034472.1	XP_047297429.1	42.617	298	161	4	33	324	35	328	6.88e-53	180
														XP_017169315.1	XP_030846538.1	32.787	305	189	6	58	351	34	333	7.62e-42	152			NP_056553.2	KAI4002918.1	86.737	377	34	3	1	370	1	368	0	555
														XP_017169315.1	XP_011678514.1	30.435	322	209	9	69	379	43	360	2.09e-38	144			NP_056553.2	KAI4051682.1	62.63	289	101	2	17	305	25	306	5.09e-120	353
														XP_017169315.1	XP_030830676.1	32.069	290	182	4	73	351	35	320	8.31e-38	142			NP_056553.2	KAI4046789.1	37.46	315	187	4	22	333	38	345	3.32e-61	201
														XP_017169315.1	XP_030832153.1	30.462	325	191	10	60	351	27	349	1.48e-34	133			NP_056553.2	KAI4039188.1	35.342	365	194	9	2	333	27	382	1.95e-42	153
														XP_017169315.1	XP_030833253.1	29.167	312	201	7	77	375	59	363	1.3e-33	129			NP_056553.2	KAI4020330.1	28.308	325	208	11	11	325	64	373	3.48e-37	140
														XP_017169315.1	XP_003729750.1	26.829	328	213	9	74	386	95	410	2.32e-31	125			NP_056553.2	NP_001305426.1	28.698	338	210	8	10	325	37	365	4.41e-37	139
														XP_017169315.1	XP_030836000.1	26.91	301	203	4	64	347	52	352	2.61e-31	124			NP_056553.2	NP_001138751.1	28.308	325	208	11	11	325	157	466	6.29e-37	140
														XP_017169315.1	XP_011680942.1	27.434	339	218	9	31	345	11	345	3.16e-30	121			NP_056553.2	CAC42576.1	27.387	398	226	10	18	361	44	432	1.55e-36	138
														XP_017169315.1	XP_011662370.1	27	300	191	8	80	362	56	344	3.99e-30	120			NP_056553.2	BAG37920.1	28.767	365	223	8	2	345	13	361	1.84e-35	134
														XP_017169315.1	XP_011664179.1	28.07	285	191	5	74	351	34	311	1.54e-29	118			NP_056553.2	EAX10169.1	35.154	293	174	6	16	305	46	325	3.15e-35	134
														XP_017169315.1	XP_003730470.1	31.837	245	156	6	106	343	48	288	4.34e-29	116			NP_056553.2	KAI2515935.1	29.217	332	213	10	17	339	49	367	2.83e-33	128
																												NP_056553.2	NP_001305782.1	30.573	314	201	8	31	338	65	367	2.66e-32	126
																												NP_056553.2	KAI4031992.1	26.765	340	212	12	18	335	64	388	4.04e-32	125
																												NP_056553.2	pdb|4EA3|B	31.9	279	176	6	31	305	139	407	4.48e-32	126
																												NP_056553.2	pdb|7T11|R	28.276	290	189	6	23	305	88	365	9e-32	125
																												XP_006513142.1	KAI4039189.1	82.667	225	39	0	1	225	1	225	6.14e-114	329
																												XP_006513142.1	KAI4039188.1	87.429	175	22	0	1	175	1	175	2.03e-103	309
																												XP_006513142.1	XP_047295501.1	87.429	175	22	0	1	175	1	175	6.9e-103	310
																												XP_006513142.1	KAI4039187.1	76.829	82	19	0	1	82	1	82	3.33e-37	129
																												XP_006513142.1	KAI4051682.1	44	150	83	1	18	167	2	150	1.88e-32	125
																												XP_006513142.1	CAC42576.1	39.37	127	75	2	31	157	33	157	2.67e-23	100
																												XP_006513142.1	KAI4002918.1	40	150	81	2	31	175	10	155	3.58e-23	99.4
																												XP_006513142.1	NP_001305426.1	34.568	162	97	3	14	172	33	188	2.78e-22	97.4
																												XP_006513142.1	pdb|4DJH|B	38.4	125	76	1	44	168	24	147	3.17e-21	94.7
																												XP_006513142.1	KAI4060674.1	37.762	143	88	1	26	168	42	183	5.13e-21	93.6
																												XP_006513142.1	KAI4046789.1	43.519	108	59	1	40	145	31	138	8.02e-21	92.4
																												XP_017169315.1	KAI4020330.1	90.441	408	31	2	1	406	1	402	0	731
																												XP_017169315.1	NP_001138751.1	92.893	394	26	1	1	392	94	487	0	739
																												XP_017169315.1	NP_001305426.1	63.218	348	120	5	45	387	36	380	3.88e-146	424
																												XP_017169315.1	KAI2515935.1	60.656	366	137	2	15	379	2	361	3.08e-140	407
																												XP_017169315.1	pdb|6PT3|B	69.178	292	89	1	61	351	158	449	4.96e-133	392
																												XP_017169315.1	NP_001305782.1	57.413	317	132	1	69	382	52	368	4.92e-122	362
																												XP_017169315.1	pdb|4EA3|B	61.484	283	109	0	69	351	126	408	2.01e-120	359
																												XP_017169315.1	KAI2515936.1	50	366	128	3	15	379	2	313	6e-116	344
																												XP_017169315.1	AXN91726.1	60.194	309	96	2	15	302	2	304	2.85e-111	331
																												XP_017169315.1	NP_001305784.1	56.463	294	125	1	92	382	46	339	1.1e-109	328
																												XP_017169315.1	pdb|4DJH|B	64.889	225	73	4	48	268	3	225	5.38e-92	288
																												XP_017169315.1	pdb|7T11|R	42.767	318	176	3	74	389	88	401	2.8e-85	268
																												XP_017169315.1	KAI4060674.1	43.643	291	159	2	60	349	50	336	2.37e-75	242
																												XP_017169315.1	EAX10169.1	40.678	295	166	4	61	352	40	328	4.69e-73	236
																												XP_017169315.1	KAI4052706.1	36.269	386	207	10	15	385	2	363	1.17e-70	229
																												XP_017169315.1	pdb|4DJH|B	65.625	96	33	0	269	364	385	480	3.86e-31	126

## Sheet: Python bivittatus
BLASTP 2.2.31+														Reciprocal BLASTP 2.2.31+ vs S. purpuratus														Reciprocal BLASTP 2.2.31+ vs H. sapiens
Python bivittatus														Python bivittatus														Python bivittatus
Query ID	Subject ID	% identity	Alignment length	Mismatches	Gap opens	Query start	Query end	Subject start	Subject end	e-value	Bit score			Query ID	Subject ID	% identity	Alignment length	Mismatches	Gap opens	Query start	Query end	Subject start	Subject end	e-value	Bit score			Query ID	Subject ID	% identity	Alignment length	Mismatches	Gap opens	Query start	Query end	Subject start	Subject end	e-value	Bit score
SpurKPR2XP003727259	XP_007444398.1	43.636	330	167	7	36	349	61	387	5.34e-87	268			XP_007421821.1	XP_011678514.1	38.944	303	170	5	48	342	42	337	1.62e-68	220			XP_007421821.1	KAI4046789.1	83.025	324	55	0	41	364	26	349	2.7e-179	502			>XP_007443057.2 neuropeptide FF receptor 2 [Python bivittatus]
SpurKPR2XP003727259	XP_007444670.1	39.414	307	173	5	38	341	20	316	1.04e-69	223			XP_007421821.1	XP_030846418.1	37.5	288	168	4	55	333	41	325	2.02e-59	196			XP_007421821.1	KAI4051682.1	39.661	295	171	4	47	339	24	313	2.38e-77	244			>XP_007442418.2 neuropeptide Y receptor type 4-like [Python bivittatus]
SpurKPR2XP003727259	XP_007435775.1	38.941	321	183	5	24	341	2	312	1.1e-68	220			XP_007421821.1	XP_030845848.1	35.216	301	182	5	42	333	38	334	9.33e-59	194			XP_007421821.1	KAI4002918.1	36.207	290	175	4	53	335	22	308	3.99e-63	206			>XP_007440375.2 somatostatin receptor type 1, partial [Python bivittatus]
SpurKPR2XP003727259	XP_015745497.2	40.816	294	157	6	46	334	36	317	1.17e-65	211			XP_007421821.1	XP_030846538.1	34.868	304	181	6	44	335	37	335	5.54e-56	187			XP_007421821.1	KAI4039188.1	33.14	344	206	5	8	335	5	340	1.5e-52	180			>XP_025029975.1 delta-type opioid receptor [Python bivittatus]
SpurKPR2XP003727259	XP_007426134.1	34.831	356	213	6	14	358	6	353	7e-61	199			XP_007421821.1	XP_030832153.1	31.471	340	196	9	44	352	32	365	1.23e-41	150			XP_007421821.1	KAI4026851.1	31.498	327	201	9	22	327	17	341	6.64e-45	160			>XP_025029491.1 galanin receptor type 3 isoform X2 [Python bivittatus]
SpurKPR2XP003727259	XP_007435882.1	36.55	342	195	9	35	371	38	362	2.75e-59	196			XP_007421821.1	XP_011670235.1	31.975	319	200	8	53	363	49	358	2.19e-41	149			XP_007421821.1	CAD79723.1	32.727	275	165	6	57	327	14	272	2.26e-44	156			>XP_015745497.2 galanin receptor type 3 isoform X1 [Python bivittatus]
SpurKPR2XP003727259	XP_025025083.1	37.654	324	183	9	41	359	57	366	4.31e-56	188			XP_007421821.1	XP_003723464.2	33.003	303	180	7	49	333	56	353	5.62e-40	145			XP_007421821.1	KAI4052706.1	31.419	296	187	6	62	352	54	338	1.12e-42	153			>XP_007438948.2 nociceptin receptor [Python bivittatus]
SpurKPR2XP003727259	XP_007440796.1	40.164	244	139	4	126	363	1	243	4.53e-54	178			XP_007421821.1	XP_030836000.1	30.033	303	191	4	48	332	56	355	3.62e-38	140			XP_007421821.1	KAI4025691.1	29.586	338	202	7	22	337	131	454	6.7e-42	154			>XP_025027290.1 neuropeptide Y receptor type 2 [Python bivittatus]
SpurKPR2XP003727259	XP_025029975.1	33.051	354	210	10	20	361	15	353	3.06e-52	177			XP_007421821.1	XP_011665623.1	31.802	283	182	8	57	335	41	316	5.64e-37	137			XP_007421821.1	NP_001305426.1	31.858	339	207	11	5	331	17	343	8.88e-41	149			>XP_025025083.1 somatostatin receptor type 5-like isoform X1 [Python bivittatus]
SpurKPR2XP003727259	XP_025029491.1	36.519	293	143	6	46	334	36	289	3.85e-51	172			XP_007421821.1	XP_030833253.1	31.597	288	175	9	57	333	59	335	1.48e-35	133			XP_007421821.1	pdb|7T11|R	29.111	371	237	14	3	362	43	398	9.97e-41	149			>XP_007430765.2 mu-type opioid receptor [Python bivittatus]
SpurKPR2XP003727259	XP_007427570.1	33.438	317	203	5	34	347	31	342	1.62e-49	169			XP_007421821.1	XP_030838918.1	30.564	337	188	10	47	342	52	383	2.43e-35	134			XP_007421821.1	CAD69521.1	32.18	289	165	7	57	327	54	329	3.55e-40	149			>XP_007427000.3 prolactin-releasing peptide receptor [Python bivittatus]
SpurKPR2XP003727259	XP_007438948.2	35.932	295	177	6	50	341	53	338	1.22e-48	167			XP_007421821.1	XP_001200425.2	29.268	287	182	8	61	329	70	353	2.41e-32	127			XP_007421821.1	KAI4060674.1	31.595	326	190	10	17	333	37	338	4.05e-40	147			>XP_007444670.1 galanin receptor type 2-like [Python bivittatus]
SpurKPR2XP003727259	XP_007421821.1	33.887	301	186	5	38	334	42	333	3.45e-48	166			XP_007421821.1	XP_011662370.1	32.302	291	167	11	61	335	57	333	1.32e-30	120			XP_007421821.1	EAX10169.1	34.52	281	174	6	55	333	54	326	8.57e-40	146			>XP_007444515.1 neuropeptides B/W receptor type 2-like [Python bivittatus]
SpurKPR2XP003727259	XP_007428282.1	33.538	325	199	8	46	363	63	377	4.65e-48	167			XP_007421821.1	XP_030835433.1	26.837	313	204	9	35	335	23	322	1.78e-30	119			XP_007421821.1	KAI4001161.1	31.013	316	197	7	45	342	43	355	1.82e-39	145			>XP_007444398.1 G-protein coupled receptor 54-like [Python bivittatus]
SpurKPR2XP003727259	XP_007436320.1	31.034	348	222	10	32	372	56	392	4.76e-48	167			XP_007421821.1	XP_003725178.2	29.242	277	179	6	66	333	69	337	2.61e-30	119			XP_007421821.1	KAI4020330.1	30.383	339	210	7	37	361	55	381	1.58e-38	144			>XP_007444153.1 prolactin-releasing peptide receptor-like [Python bivittatus]
SpurKPR3.1XP011680162	XP_007444398.1	39.053	338	194	6	30	358	63	397	1.43e-74	236			XP_007426134.1	XP_011678514.1	41.956	317	165	7	27	338	33	335	7e-68	218			XP_007426134.1	KAI4046789.1	60	325	124	5	31	354	28	347	8.31e-116	340			>XP_007443214.1 gastrin/cholecystokinin type B receptor [Python bivittatus]
SpurKPR3.1XP011680162	XP_007444670.1	34.169	319	199	5	18	335	3	311	8.08e-63	206			XP_007426134.1	XP_030845848.1	34.831	356	213	6	6	353	14	358	8.09e-61	199			XP_007426134.1	KAI4051682.1	41.593	339	178	6	7	343	2	322	1.19e-81	254			>XP_007440796.1 G-protein coupled receptor 54-like, partial [Python bivittatus]
SpurKPR3.1XP011680162	XP_007435775.1	35.256	312	189	4	24	335	9	307	6.69e-60	198			XP_007426134.1	XP_030846538.1	33.524	349	198	8	33	356	33	372	7.16e-59	195			XP_007426134.1	KAI4002918.1	40.94	298	165	4	36	328	17	308	4.4e-66	214			>XP_007439589.1 pyroglutamylated RFamide peptide receptor [Python bivittatus]
SpurKPR3.1XP011680162	XP_007426134.1	33.524	349	198	8	33	372	33	356	6.32e-59	195			XP_007426134.1	XP_030846418.1	33.626	342	208	8	23	353	19	352	1.09e-57	191			XP_007426134.1	pdb|7T11|R	31.805	349	203	9	2	326	29	366	3.04e-43	155			>XP_007436320.1 probable G-protein coupled receptor 83 [Python bivittatus]
SpurKPR3.1XP011680162	XP_015745497.2	33.333	294	185	4	43	335	36	319	2.72e-56	187			XP_007426134.1	XP_011670235.1	30.854	363	221	9	1	350	3	348	1.66e-45	160			XP_007426134.1	KAI4039188.1	32.448	339	184	9	20	328	17	340	7.19e-43	154			>XP_007435882.1 somatostatin receptor type 2 [Python bivittatus]
SpurKPR3.1XP011680162	XP_025025083.1	29.7	367	238	7	1	366	20	367	7.94e-51	174			XP_007426134.1	XP_030832153.1	30.303	330	193	7	26	325	26	348	1.13e-42	152			XP_007426134.1	NP_001305426.1	32.628	331	192	8	3	324	35	343	5.89e-42	152			>XP_007435775.1 galanin receptor type 2 [Python bivittatus]
SpurKPR3.1XP011680162	XP_007421821.1	34.076	314	170	6	37	335	44	335	1.12e-46	163			XP_007426134.1	XP_003723464.2	34.098	305	175	9	43	330	62	357	2.83e-40	146			XP_007426134.1	KAI4001161.1	31.138	334	203	9	21	336	31	355	1.9e-40	147			>XP_007434834.1 orexin receptor type 2 [Python bivittatus]
SpurKPR3.1XP011680162	XP_007428921.1	30.1	299	195	4	48	336	54	348	4.45e-46	162			XP_007426134.1	XP_011665623.1	32.203	295	176	10	42	328	38	316	2.49e-36	135			XP_007426134.1	BAG37920.1	29.003	331	207	11	14	328	8	326	8.99e-40	145			>XP_007428921.1 bombesin receptor subtype-3 [Python bivittatus]
SpurKPR3.1XP011680162	XP_025029975.1	31.834	289	185	4	47	333	51	329	1e-43	155			XP_007426134.1	XP_030833253.1	29.47	302	181	10	37	326	54	335	5.22e-36	134			XP_007426134.1	KAI4052706.1	32.686	309	185	7	50	350	54	347	6.81e-39	143			>XP_007428282.1 kappa-type opioid receptor [Python bivittatus]
SpurKPR3.1XP011680162	XP_007434834.1	26.952	397	227	10	18	356	18	409	1.39e-43	157			XP_007426134.1	XP_030836000.1	27.986	293	189	5	43	319	63	349	1.04e-34	130			XP_007426134.1	EAX10169.1	34.737	285	173	6	37	320	48	320	3.08e-38	141			>XP_007427570.1 prolactin-releasing peptide receptor-like [Python bivittatus]
SpurKPR3.1XP011680162	XP_007435882.1	31.348	319	202	6	43	360	49	351	3.15e-43	154			XP_007426134.1	XP_030838918.1	28.571	336	187	11	35	328	52	376	4.93e-33	127			XP_007426134.1	NP_001305782.1	33.775	302	185	7	50	349	65	353	9.11e-38	140			>XP_007426134.1 galanin receptor type 1-like [Python bivittatus]
SpurKPR3.1XP011680162	XP_007428282.1	32.492	317	184	8	31	333	47	347	4.65e-43	154			XP_007426134.1	XP_011662370.1	29.073	313	195	8	28	328	36	333	1.35e-31	122			XP_007426134.1	NP_002502.2	30.696	316	200	6	27	328	31	341	1.18e-37	140			>XP_007421821.1 galanin receptor type 1 [Python bivittatus]
SpurKPR3.1XP011680162	XP_007443214.1	28.736	348	193	6	46	339	90	436	5.63e-43	155			XP_007426134.1	XP_001200425.2	30.208	288	181	9	49	321	70	352	1.14e-30	122			XP_007426134.1	KAI4020330.1	33.119	311	183	9	23	324	57	351	1.41e-37	141			>XP_025024755.1 somatostatin receptor type 3 [Python bivittatus]
SpurKPR3.1XP011680162	XP_025029491.1	29.352	293	170	4	43	335	36	291	8.5e-42	148			XP_007426134.1	XP_030833167.1	34.348	230	128	6	123	339	4	223	2.38e-30	116			XP_007426134.1	NP_001138751.1	33.119	311	183	9	23	324	150	444	1.78e-37	141
SpurKPR3.1XP011680162	XP_007430765.2	31.579	342	218	6	24	363	26	353	1.5e-41	149			XP_007426134.1	XP_030836709.1	29.664	327	208	8	38	356	32	344	2.57e-30	118			XP_007426134.1	pdb|4EA3|B	34.52	281	172	6	50	328	139	409	2.18e-37	140
SpurKPR5XP784787	XP_007444398.1	38.305	295	157	8	59	335	82	369	2.9e-57	191			XP_007427000.3	XP_030835433.1	33.218	289	187	2	68	356	38	320	3.57e-50	172			XP_007427000.3	BAG36078.1	54.335	346	153	1	36	376	25	370	9.05e-114	337
SpurKPR5XP784787	XP_007440796.1	39.631	217	118	4	129	335	1	214	1.68e-42	148			XP_007427000.3	XP_030846418.1	32.573	307	202	4	68	371	36	340	6.76e-48	166			XP_007427000.3	pdb|7X9B|R	36.789	299	179	5	68	361	52	345	9.49e-53	181
SpurKPR5XP784787	XP_007426134.1	29.47	302	181	10	54	335	37	326	4.47e-36	134			XP_007427000.3	XP_003729750.1	32.907	313	193	6	50	353	71	375	6.72e-47	166			XP_007427000.3	CAC42561.1	31.529	314	197	8	62	365	33	338	1.08e-46	165
SpurKPR5XP784787	XP_007428282.1	30.06	336	204	11	37	360	52	368	1.68e-34	130			XP_007427000.3	XP_783326.1	32.394	284	186	3	73	356	46	323	1.23e-46	163			XP_007427000.3	pdb|7VGX|R	33.67	297	180	5	73	358	57	347	6.48e-43	155
SpurKPR5XP784787	XP_007428921.1	30.537	298	189	7	63	345	60	354	1.85e-34	130			XP_007427000.3	XP_030845848.1	34.589	292	185	4	68	356	46	334	1.43e-44	157			XP_007427000.3	KAI4026509.1	31.707	287	192	3	72	358	91	373	2.82e-42	154
SpurKPR5XP784787	XP_007444670.1	27.393	303	179	9	54	335	27	309	2.72e-34	129			XP_007427000.3	XP_011680942.1	31.488	289	188	6	73	354	60	345	1.87e-38	142			XP_007427000.3	pdb|7L1V|R	31.487	343	214	10	30	357	19	355	5.54e-42	152
SpurKPR5XP784787	XP_015745497.2	27.667	300	184	9	54	336	35	318	3.37e-34	128			XP_007427000.3	XP_030846538.1	29.373	303	199	7	59	354	37	331	2.14e-38	141			XP_007427000.3	pdb|7X9C|R	34.564	298	179	6	69	355	44	336	1.14e-40	148
SpurKPR5XP784787	XP_007427570.1	30.065	306	197	7	42	336	33	332	3.86e-34	128			XP_007427000.3	XP_030837103.1	28.349	321	222	5	41	355	51	369	1.21e-35	135			XP_007427000.3	EAW54325.1	29.907	321	218	5	39	356	7	323	5.72e-40	147
SpurKPR5XP784787	XP_007435775.1	27.707	314	197	9	42	340	12	310	6.05e-34	129			XP_007427000.3	XP_030838918.1	27.245	323	199	6	68	356	54	374	1.36e-33	129			XP_007427000.3	BAG37605.1	33.66	306	190	7	66	365	71	369	3.43e-38	142
SpurKPR5XP784787	XP_007434834.1	27.841	352	200	9	33	339	43	385	1.31e-33	129			XP_007427000.3	XP_003725178.2	29.856	278	185	4	84	358	69	339	2.01e-32	125			XP_007427000.3	XP_016866287.1	28.841	371	218	10	30	357	13	380	1e-37	142
SpurKPR5XP784787	XP_007427000.3	29.909	331	208	10	20	335	35	356	2.44e-32	124			XP_007427000.3	XP_030836000.1	28.477	302	198	7	68	355	58	355	2.07e-32	125			XP_007427000.3	CAC42577.1	31.849	292	185	7	75	356	33	320	1.08e-37	140
SpurKPR5XP784787	XP_007435882.1	28.19	337	210	12	10	335	15	330	1.01e-31	122			XP_007427000.3	XP_003723464.2	29.043	303	197	6	70	359	59	356	4.87e-32	124			XP_007427000.3	pdb|6TOT|B	31.228	285	183	7	83	358	39	319	1.16e-36	137
SpurKPR5XP784787	XP_025029975.1	28.435	313	203	8	59	363	54	353	3.45e-31	121			XP_007427000.3	XP_030833253.1	29.934	304	194	8	60	356	44	335	1.08e-31	122			XP_007427000.3	KAI4001161.1	30.263	304	201	7	73	366	54	356	1.34e-36	138
SpurKPR5XP784787	XP_007430765.2	28.173	323	212	7	48	363	41	350	1.55e-30	119			XP_007427000.3	XP_030832153.1	29.355	310	191	10	66	349	35	342	1.18e-28	115			XP_007427000.3	KAI4025691.1	30.284	317	198	8	68	365	149	461	7.16e-36	138
SpurKPR5XP784787	XP_007427003.1	28.852	305	198	7	44	336	35	332	2.6e-30	118			XP_007427000.3	XP_030833857.1	26.524	328	184	8	84	357	76	400	3.52e-28	114			XP_007427000.3	pdb|7P02|R	31.21	314	203	4	48	356	62	367	4.67e-35	133
SpurKPR6.1XP01669579	XP_007444398.1	36.774	310	162	9	46	334	75	371	7.56e-56	187			XP_007427570.1	XP_030846418.1	33.447	293	188	6	43	331	36	325	1.31e-50	172			XP_007427570.1	BAG36078.1	52.616	344	156	2	14	350	27	370	4.93e-111	329
SpurKPR6.1XP01669579	XP_025025083.1	30.029	343	212	12	41	374	57	380	3.99e-40	145			XP_007427570.1	XP_030845848.1	32.092	349	221	6	7	342	2	347	1.47e-50	172			XP_007427570.1	pdb|7X9B|R	37.855	317	179	8	27	337	42	346	3.07e-52	178
SpurKPR6.1XP01669579	XP_007435775.1	33.446	296	177	10	45	333	24	306	1.28e-39	144			XP_007427570.1	XP_783326.1	32.198	323	209	4	15	333	9	325	1.81e-50	172			XP_007427570.1	CAC42561.1	33.898	295	182	5	37	325	33	320	6.68e-50	172
SpurKPR6.1XP01669579	XP_007444670.1	30.581	327	197	12	14	332	5	309	2.49e-39	143			XP_007427570.1	XP_003729750.1	36.17	329	192	8	23	342	71	390	2.52e-50	174			XP_007427570.1	EAW54325.1	35.739	291	173	6	48	331	40	323	1.32e-47	166
SpurKPR6.1XP01669579	XP_015745497.2	29.518	332	209	10	11	332	1	317	1.99e-38	139			XP_007427570.1	XP_030835433.1	32.872	289	188	2	43	331	38	320	8.18e-50	171			XP_007427570.1	KAI4026509.1	34.146	328	205	5	10	331	49	371	1.3e-45	162
SpurKPR6.1XP01669579	XP_007435882.1	29.491	373	224	14	14	371	22	370	7.88e-38	139			XP_007427570.1	XP_011680942.1	34.754	305	187	6	48	342	60	362	1.1e-46	163			XP_007427570.1	CAC42585.1	31.014	345	214	11	14	339	17	356	1.77e-43	156
SpurKPR6.1XP01669579	XP_025029975.1	31.024	332	202	14	50	374	51	362	6.15e-36	134			XP_007427570.1	XP_030846538.1	28.528	326	219	8	9	329	15	331	3.74e-41	148			XP_007427570.1	CAC42584.1	30.925	346	215	11	13	339	16	356	2.33e-43	156
SpurKPR6.1XP01669579	XP_007426134.1	31.975	319	182	12	45	344	37	339	8.54e-35	130			XP_007427570.1	XP_030836000.1	28.483	323	209	8	43	347	58	376	4.7e-36	134			XP_007427570.1	BAG37605.1	35.548	301	183	5	41	336	71	365	7.83e-43	154
SpurKPR6.1XP01669579	XP_007428282.1	30.032	313	194	9	45	347	62	359	4.93e-34	129			XP_007427570.1	XP_003725178.2	30.108	279	183	5	59	333	69	339	4.49e-35	132			XP_007427570.1	pdb|7L1V|R	31.475	305	193	7	38	332	57	355	3.55e-41	149
SpurKPR6.1XP01669579	XP_007438948.2	28.28	343	209	10	39	368	33	351	2.83e-32	124			XP_007427570.1	XP_030833253.1	30.065	306	197	7	33	332	42	336	3.11e-34	129			XP_007427570.1	pdb|7VGX|R	32.542	295	186	5	48	333	57	347	1.01e-39	145
SpurKPR6.1XP01669579	XP_007440375.2	28.981	314	189	10	45	346	17	308	5.44e-32	123			XP_007427570.1	XP_003723464.2	28.808	302	199	6	45	334	59	356	2.58e-33	127			XP_007427570.1	pdb|6TOT|B	31.119	286	182	6	58	333	39	319	1.77e-39	143
SpurKPR6.1XP01669579	XP_007430765.2	31.529	314	187	12	42	345	41	336	7.01e-31	120			XP_007427570.1	XP_030838918.1	28.483	323	193	9	44	331	55	374	2.13e-31	122			XP_007427570.1	XP_016866287.1	30.12	332	193	8	38	332	51	380	3.25e-39	145
SpurKPR6.1XP01669579	XP_007436320.1	25.729	377	247	11	19	374	38	402	5.44e-30	119			XP_007427570.1	XP_030837103.1	29.712	313	212	5	24	330	59	369	6.49e-31	121			XP_007427570.1	KAI4025691.1	30.573	314	187	8	43	334	149	453	3.15e-37	141
SpurKPR6.1XP01669579	XP_025024755.1	29.851	335	214	8	3	330	2	322	9e-28	112			XP_007427570.1	XP_030832153.1	26.498	317	203	8	41	330	35	348	4.1e-28	113			XP_007427570.1	CAC42577.1	30.717	293	190	6	48	331	32	320	7.32e-36	135
SpurKPR6.1XP01669579	XP_007443057.2	25.656	343	218	10	61	374	63	397	9.7e-28	112			XP_007427570.1	XP_030833857.1	27.217	327	181	6	59	331	76	399	1e-27	112			XP_007427570.1	pdb|7P02|R	31.677	322	205	7	16	331	55	367	1.96e-35	134
SpurKPR6.2XP011669580	XP_007444398.1	35.799	338	179	11	46	361	75	396	1.2e-55	187			XP_007428282.1	XP_011670235.1	35.873	315	180	9	59	365	46	346	9.99e-56	187			XP_007428282.1	NP_001305426.1	83.99	381	59	1	1	381	1	379	0	638
SpurKPR6.2XP011669580	XP_007435775.1	33.446	296	177	10	45	333	24	306	1.81e-39	144			XP_007428282.1	XP_011665623.1	39.373	287	156	7	66	345	37	312	2.12e-55	187			XP_007428282.1	NP_001138751.1	67.712	319	99	3	62	379	164	479	6.39e-148	429
SpurKPR6.2XP011669580	XP_007444670.1	30.581	327	197	12	14	332	5	309	2.78e-39	143			XP_007428282.1	XP_030845848.1	33.538	325	199	8	63	377	46	363	5.75e-48	167			XP_007428282.1	KAI4020330.1	67.5	320	100	3	62	380	71	387	1.74e-147	426
SpurKPR6.2XP011669580	XP_025025083.1	30.794	315	194	10	41	347	57	355	2.92e-39	143			XP_007428282.1	XP_030846418.1	32.153	339	203	10	38	359	8	336	3.52e-44	156			XP_007428282.1	pdb|4DJH|B	88.938	226	24	1	39	264	1	225	8.92e-139	405
SpurKPR6.2XP011669580	XP_015745497.2	29.518	332	209	10	11	332	1	317	1.18e-38	140			XP_007428282.1	XP_030846538.1	32.492	317	184	8	47	347	31	333	7.09e-43	154			XP_007428282.1	KAI2515935.1	57.218	381	138	8	11	378	2	370	7.63e-132	383
SpurKPR6.2XP011669580	XP_007435882.1	29.661	354	213	13	14	355	22	351	3.17e-36	135			XP_007428282.1	XP_030830676.1	29.942	344	215	7	56	377	22	361	2.79e-42	152			XP_007428282.1	pdb|6PT3|B	63.259	313	109	4	36	347	142	449	1.06e-125	370
SpurKPR6.2XP011669580	XP_025029975.1	31.894	301	183	12	52	345	53	338	4.41e-35	131			XP_007428282.1	XP_011678514.1	32.99	291	182	9	62	345	43	327	1.77e-40	147			XP_007428282.1	NP_001305782.1	55.814	344	139	4	40	382	39	370	5.8e-124	364
SpurKPR6.2XP011669580	XP_007426134.1	31.975	319	182	12	45	344	37	339	7.32e-35	130			XP_007428282.1	XP_030832153.1	29.968	317	189	9	62	348	37	350	6.2e-38	140			XP_007428282.1	pdb|4EA3|B	61.246	289	109	2	59	347	123	408	3.83e-119	353
SpurKPR6.2XP011669580	XP_007428282.1	30.032	313	194	9	45	347	62	359	5.08e-34	129			XP_007428282.1	XP_003730470.1	32.77	296	169	12	63	340	6	289	7.05e-35	130			XP_007428282.1	NP_001305784.1	50.674	371	148	6	13	382	5	341	4.78e-116	342
SpurKPR6.2XP011669580	XP_007438948.2	29.355	310	194	9	39	335	33	330	2.98e-32	124			XP_007428282.1	XP_030833253.1	30.06	336	204	11	52	368	37	360	2.37e-34	130			XP_007428282.1	KAI2515936.1	47.52	383	124	11	11	378	2	322	2.74e-104	311
SpurKPR6.2XP011669580	XP_007440375.2	28.981	314	189	10	45	346	17	308	4.98e-32	123			XP_007428282.1	XP_011680942.1	29.932	294	178	7	68	341	60	345	8.71e-33	127			XP_007428282.1	AXN91726.1	65.9	261	65	3	59	298	47	304	1.1e-102	306
SpurKPR6.2XP011669580	XP_007430765.2	31.529	314	187	12	42	345	41	336	9.44e-31	120			XP_007428282.1	XP_030838918.1	27.368	380	225	16	34	371	28	398	1.67e-32	126			XP_007428282.1	pdb|7T11|R	40.556	360	187	7	24	367	46	394	2.09e-86	268
SpurKPR6.2XP011669580	XP_007436320.1	25.872	344	225	9	19	344	38	369	1.59e-28	114			XP_007428282.1	XP_030846179.1	29.123	285	182	6	73	345	42	318	4.65e-32	124			XP_007428282.1	KAI4060674.1	40.882	340	184	6	36	372	39	364	4.38e-79	249
SpurKPR6.2XP011669580	XP_025029491.1	26.14	329	196	9	11	332	1	289	1.18e-27	110			XP_007428282.1	XP_003729750.1	28.487	337	217	9	54	381	83	404	1.44e-31	124			XP_007428282.1	EAX10169.1	42.403	283	156	3	62	344	48	323	2.14e-71	229
SpurKPR6.2XP011669580	XP_007443057.2	26.266	316	199	9	61	350	63	370	1.22e-27	112			XP_007428282.1	XP_011662370.1	26.136	352	230	9	32	364	10	350	8.41e-30	118			XP_007428282.1	KAI4052706.1	36.141	368	207	9	23	377	5	357	1.34e-66	216
SpurKPR7XP796690	XP_007444398.1	36.177	293	172	5	32	313	82	370	9.73e-57	189			XP_007428921.1	XP_030845848.1	29.661	354	225	6	24	375	33	364	9.28e-49	169			XP_007428282.1	pdb|4DJH|B	88.542	96	11	0	265	360	385	480	5.12e-47	167
SpurKPR7XP796690	XP_025025083.1	29.805	359	224	9	2	348	35	377	1.02e-44	157			XP_007428921.1	XP_030846538.1	30.1	299	195	4	54	348	48	336	2.76e-47	166			XP_007428921.1	KAI4001161.1	62.308	390	137	2	10	391	10	397	5.05e-174	492
SpurKPR7XP796690	XP_007428282.1	31.142	289	184	7	29	311	67	346	1.02e-42	152			XP_007428921.1	XP_030836709.1	31.124	347	224	7	17	360	1	335	3.53e-42	151			XP_007428921.1	BAG36357.1	53.117	369	167	2	22	390	20	382	3.88e-125	367
SpurKPR7XP796690	XP_007444670.1	32.082	293	189	5	22	312	25	309	2.16e-42	151			XP_007428921.1	XP_011662370.1	29.141	326	214	5	33	356	32	342	1.27e-40	147			XP_007428921.1	NP_002502.2	48.429	382	181	6	22	389	8	387	5.26e-121	357
SpurKPR7XP796690	XP_007440796.1	35.391	243	139	6	107	336	1	238	2.96e-42	147			XP_007428921.1	XP_785425.3	41.048	229	124	6	61	287	60	279	3.63e-39	141			XP_007428921.1	KAI4063566.1	33	300	186	5	57	348	201	493	4.58e-48	172
SpurKPR7XP796690	XP_007435882.1	29.607	331	204	8	22	348	46	351	4.54e-42	150			XP_007428921.1	XP_030846418.1	29.712	313	207	7	54	363	41	343	9.18e-38	139			XP_007428921.1	BAG35670.1	31.385	325	197	7	56	364	89	403	5.18e-42	153
SpurKPR7XP796690	XP_007438948.2	31.307	329	209	7	7	330	33	349	1.41e-41	148			XP_007428921.1	XP_011678514.1	27.381	336	228	8	34	366	28	350	2.18e-37	139			XP_007428921.1	pdb|7L1V|R	30.435	299	200	5	52	348	65	357	5.49e-38	141
SpurKPR7XP796690	XP_015745497.2	29.582	311	203	7	8	313	19	318	3.59e-41	146			XP_007428921.1	XP_003731093.1	30.033	303	188	6	61	355	53	339	2.06e-36	136			XP_007428921.1	XP_016866287.1	28.528	326	202	6	52	348	59	382	2.42e-35	136
SpurKPR7XP796690	XP_007435775.1	29.508	305	208	4	9	313	9	306	3.84e-41	147			XP_007428921.1	XP_030835433.1	31.186	295	187	6	54	347	43	322	5.25e-36	135			XP_007428921.1	KAI4051682.1	25.904	332	223	6	24	355	9	317	1.01e-34	133
SpurKPR7XP796690	XP_025029975.1	31.111	315	201	8	35	345	57	359	7.84e-41	146			XP_007428921.1	XP_030838918.1	27.322	366	225	9	52	384	57	414	8.44e-36	135			XP_007428921.1	KAI4025691.1	28.66	321	197	9	53	353	153	461	5.98e-33	130
SpurKPR7XP796690	XP_007440375.2	29.87	308	197	9	24	326	17	310	3.23e-40	144			XP_007428921.1	XP_030833253.1	30.537	298	189	7	60	354	63	345	1.96e-35	133			XP_007428921.1	BAG37605.1	31.975	319	193	10	53	366	77	376	4.28e-32	126
SpurKPR7XP796690	XP_007427570.1	31.271	291	185	8	31	313	49	332	1.08e-39	143			XP_007428921.1	XP_003724609.1	29.966	297	187	6	60	352	61	340	4.4e-35	132			XP_007428921.1	KAI4046789.1	30.892	314	197	7	54	364	40	336	1.73e-31	123
SpurKPR7XP796690	XP_007426134.1	27.813	320	206	6	4	313	23	327	2.42e-39	142			XP_007428921.1	XP_011680942.1	29.874	318	201	10	53	359	59	365	1.52e-34	132			XP_007428921.1	CAC42576.1	28.997	369	220	12	54	385	50	413	3.3e-31	124
SpurKPR7XP796690	XP_007430765.2	29.394	330	218	8	22	348	42	359	8.46e-38	138			XP_007428921.1	XP_030832153.1	29.254	335	200	10	54	363	43	365	1.95e-34	131			XP_007428921.1	pdb|6TOT|B	30.175	285	184	10	64	342	39	314	5.05e-31	122
SpurKPR7XP796690	XP_007439589.1	30.769	299	186	9	28	308	48	343	4.52e-37	137			XP_007428921.1	XP_030836000.1	27.987	318	213	6	54	363	63	372	1.17e-31	123			XP_007428921.1	KAI4026851.1	25.962	312	214	7	57	356	55	361	7.61e-31	123
SpurKPR8XP796286	XP_007444398.1	32.845	341	205	8	12	347	46	367	2.4e-55	187			XP_007430765.2	XP_011665623.1	35.737	319	194	4	48	361	37	349	7.12e-55	184			XP_007428921.1	pdb|7X9B|R	30.743	296	195	5	53	347	56	342	1.02e-30	122
SpurKPR8XP796286	XP_007426134.1	29.545	352	217	8	1	348	1	325	2.55e-43	154			XP_007430765.2	XP_011670235.1	32.087	321	206	6	44	356	45	361	5.92e-54	182			XP_007430765.2	KAI4020330.1	89.244	344	34	3	20	361	46	388	0	611
SpurKPR8XP796286	XP_007444670.1	29.586	338	206	7	32	367	22	329	6.95e-43	153			XP_007430765.2	XP_030845848.1	33.333	327	205	7	45	361	46	369	1.67e-49	170			XP_007430765.2	NP_001138751.1	88.986	345	35	3	20	362	139	482	0	616
SpurKPR8XP796286	XP_015745497.2	30.892	314	183	7	37	348	35	316	8.82e-41	146			XP_007430765.2	XP_030846418.1	33.043	345	200	12	37	359	27	362	1.47e-45	159			XP_007430765.2	NP_001305426.1	61.944	360	126	6	11	362	24	380	6.1e-149	427
SpurKPR8XP796286	XP_007435775.1	31.085	341	188	10	36	367	23	325	1.43e-40	147			XP_007430765.2	XP_030846538.1	31.579	342	218	6	26	353	24	363	1.77e-45	160			XP_007430765.2	KAI2515935.1	61.254	351	126	3	7	354	18	361	1.33e-140	405
SpurKPR8XP796286	XP_007428282.1	28.818	347	211	10	7	350	35	348	1.51e-38	142			XP_007430765.2	XP_011678514.1	30.864	324	205	10	44	354	43	360	1.53e-40	147			XP_007430765.2	pdb|6PT3|B	68.041	291	92	1	37	326	159	449	6.3e-134	390
SpurKPR8XP796286	XP_007434834.1	26.434	401	244	13	6	369	32	418	1.01e-36	138			XP_007430765.2	XP_030830676.1	30.882	340	211	9	36	362	22	350	1.23e-37	139			XP_007430765.2	NP_001305782.1	56.869	313	135	0	44	356	52	364	8.11e-124	363
SpurKPR8XP796286	XP_025029975.1	29.167	336	194	10	42	369	51	350	4.87e-36	134			XP_007430765.2	XP_030833253.1	28.173	323	212	7	41	350	48	363	1.15e-34	130			XP_007430765.2	pdb|4EA3|B	59.93	287	115	0	44	330	126	412	2.84e-121	358
SpurKPR8XP796286	XP_025025083.1	29.444	360	209	12	36	392	60	377	5.24e-36	135			XP_007430765.2	XP_030832153.1	26.453	344	219	8	43	354	36	377	1.79e-33	128			XP_007430765.2	KAI2515936.1	50.578	346	112	5	7	348	18	308	6.73e-116	340
SpurKPR8XP796286	XP_007444153.1	29.167	336	205	10	35	365	30	337	9.74e-34	129			XP_007430765.2	XP_011662370.1	27.414	321	202	9	55	360	56	360	1.02e-32	125			XP_007430765.2	AXN91726.1	60.884	294	87	2	5	277	18	304	7.36e-112	329
SpurKPR8XP796286	XP_007421821.1	28.883	367	223	8	5	365	18	352	4.24e-33	127			XP_007430765.2	XP_030836000.1	26.91	301	203	4	39	322	52	352	3.29e-32	124			XP_007430765.2	NP_001305784.1	55.862	290	128	0	67	356	46	335	1.38e-111	330
SpurKPR8XP796286	XP_007428921.1	29.254	335	200	10	43	365	54	363	1.12e-32	126			XP_007430765.2	XP_003729750.1	26.687	326	215	7	45	355	91	407	1.49e-31	124			XP_007430765.2	pdb|4DJH|B	65.179	224	72	4	24	243	4	225	4.76e-94	290
SpurKPR8XP796286	XP_007435882.1	26.509	381	238	11	11	384	27	372	1.62e-32	125			XP_007430765.2	XP_003723464.2	29.396	364	211	12	29	355	41	395	5.06e-31	121			XP_007430765.2	pdb|7T11|R	43.478	322	177	3	45	361	84	405	1.37e-87	271
SpurKPR8XP796286	XP_007443214.1	24.933	373	230	7	41	369	90	456	5.92e-31	122			XP_007430765.2	XP_003730470.1	32.245	245	155	6	81	318	48	288	5.51e-31	119			XP_007430765.2	KAI4060674.1	43.144	299	165	2	27	324	42	336	8.19e-80	250
SpurKPR8XP796286	XP_007443057.2	29.412	323	189	11	43	349	53	352	1.58e-30	120			XP_007430765.2	XP_030835433.1	25.503	298	199	8	44	328	37	324	1.42e-30	120			XP_007430765.2	EAX10169.1	41.115	287	160	4	44	327	48	328	7.09e-75	238
SpurKPR9XP793873	XP_007444398.1	33.237	346	208	4	45	378	53	387	1.95e-61	203			XP_007434834.1	XP_030833857.1	40	425	221	11	39	440	42	455	6.98e-88	275			XP_007430765.2	KAI4052706.1	35.792	366	212	7	5	360	11	363	9.85e-75	236
SpurKPR9XP793873	XP_007426134.1	33.224	304	180	7	58	354	33	320	4.02e-46	162			XP_007434834.1	XP_030838918.1	35.422	415	227	12	35	430	28	420	3.13e-83	262			XP_007430765.2	pdb|4DJH|B	66.667	96	32	0	244	339	385	480	3.05e-32	127
SpurKPR9XP793873	XP_007435775.1	30.294	340	213	7	62	400	24	340	2.64e-44	158			XP_007434834.1	XP_783326.1	31.989	372	194	11	53	413	33	356	1.72e-46	165			XP_007434834.1	pdb|7L1V|R	80.052	386	44	3	3	388	9	361	0	631
SpurKPR9XP793873	XP_015745497.2	32.792	308	184	8	50	354	24	311	1.06e-42	152			XP_007434834.1	XP_030846418.1	29.945	364	206	8	25	381	4	325	1.79e-44	159			XP_007434834.1	XP_016866287.1	81.348	445	79	4	1	443	1	443	0	745
SpurKPR9XP793873	XP_007444670.1	29.191	346	225	8	59	401	24	352	7.56e-42	151			XP_007434834.1	XP_030835433.1	31.737	334	184	6	53	383	30	322	7.34e-44	158			XP_007434834.1	XP_024302373.1	65.7	414	136	5	24	435	16	425	0	534
SpurKPR9XP793873	XP_007428282.1	30.909	330	207	11	46	370	47	360	3.36e-39	144			XP_007434834.1	XP_030846538.1	27.136	398	225	11	18	409	18	356	2.53e-43	156			XP_007434834.1	pdb|6TOT|B	67.341	346	83	1	37	382	3	318	3.18e-165	469
SpurKPR9XP793873	XP_025029975.1	30.721	319	183	10	67	372	51	344	2.96e-36	135			XP_007434834.1	XP_030845848.1	30.33	333	189	6	56	384	44	337	1.02e-42	154			XP_007434834.1	pdb|6TPN|A	80.469	256	48	2	1	256	12	265	1.27e-147	433
SpurKPR9XP793873	XP_007427000.3	32.923	325	192	10	49	366	57	362	7.81e-35	132			XP_007434834.1	XP_030836990.1	29.219	397	236	10	20	382	1	386	2.31e-39	147			XP_007434834.1	EAX07601.1	67.068	249	77	3	128	371	29	277	1.9e-113	335
SpurKPR9XP793873	XP_007427570.1	32.5	320	190	10	52	364	35	335	6.08e-34	129			XP_007434834.1	XP_030836000.1	27.586	348	218	7	37	377	32	352	3.78e-39	145			XP_007434834.1	pdb|6V9S|A	70.386	233	67	2	24	256	24	254	4.38e-110	336
SpurKPR9XP793873	XP_007434834.1	26.551	403	230	9	49	394	45	438	1.01e-32	127			XP_007434834.1	XP_003723464.2	29.792	433	231	14	23	433	14	395	2.59e-36	137			XP_007434834.1	KAI4025691.1	31.452	372	217	5	49	414	140	479	2.03e-54	190
SpurKPR9XP793873	XP_007428921.1	28.344	314	205	6	68	370	54	358	1.87e-32	126			XP_007434834.1	XP_030832153.1	27.072	362	223	11	63	418	43	369	4.93e-36	137			XP_007434834.1	CAD69475.1	35.795	352	192	6	49	394	47	370	2.13e-48	172
SpurKPR9XP793873	XP_007444515.1	29.968	317	192	9	51	356	30	327	5.17e-32	124			XP_007434834.1	XP_011680942.1	27.446	368	227	8	17	375	9	345	4.61e-34	132			XP_007434834.1	pdb|6V9S|A	83.871	93	15	0	296	388	451	543	2.36e-45	166
SpurKPR9XP793873	XP_025027290.1	32.051	312	185	9	62	364	56	349	2.22e-31	123			XP_007434834.1	XP_030833253.1	29.052	327	182	8	64	385	58	339	2e-33	129			XP_007434834.1	pdb|6TPN|A	84.946	93	14	0	296	388	462	554	9.1e-45	165
SpurKPR9XP793873	XP_025025083.1	28.037	321	209	6	38	354	33	335	2.63e-31	122			XP_007434834.1	XP_011678514.1	27.763	389	228	9	18	395	3	349	1.19e-32	127			XP_007434834.1	KAI4026851.1	26.29	407	256	10	22	413	4	381	7.41e-43	157
SpurKPR9XP793873	XP_007438948.2	28.041	296	181	6	66	353	52	323	5.76e-31	121			XP_007434834.1	XP_030828576.1	26.142	394	246	9	3	384	11	371	6.12e-32	125			XP_007434834.1	CAD69521.1	27.078	373	224	9	22	384	4	338	5.32e-40	150
SpurKPR3.2XP787561	XP_007444398.1	44.375	320	172	4	25	339	64	382	3.26e-86	266			XP_007435775.1	XP_030845848.1	38.941	321	183	5	2	312	24	341	1.35e-68	220			XP_007434834.1	BAG37605.1	29.67	364	203	9	46	396	52	375	1.15e-38	145
SpurKPR3.2XP787561	XP_007444670.1	38.796	299	169	6	37	332	29	316	8.87e-64	207			XP_007435775.1	XP_011678514.1	38.462	286	171	4	23	303	42	327	7.23e-60	198			XP_007434834.1	pdb|7X9B|R	30.746	335	187	5	54	383	48	342	1.65e-35	136
SpurKPR3.2XP787561	XP_015745497.2	36.333	300	181	5	27	325	27	317	6.33e-59	193			XP_007435775.1	XP_030846538.1	35.256	312	189	4	9	307	24	335	8.35e-60	198			XP_007434834.1	KAI4026509.1	25.792	442	269	9	6	443	37	423	1.68e-35	137
SpurKPR3.2XP787561	XP_007426134.1	33.626	342	208	8	19	352	23	353	9.26e-58	191			XP_007435775.1	XP_030846418.1	34.727	311	184	6	16	312	27	332	1.14e-56	189			XP_007434834.1	CAC42561.1	28.571	343	192	7	51	383	29	328	4.82e-35	135
SpurKPR3.2XP787561	XP_007435775.1	34.727	311	184	6	27	332	16	312	9.09e-57	189			XP_007435775.1	XP_030836000.1	30.375	293	186	4	30	304	63	355	1.28e-43	155			XP_007435775.1	KAI4051682.1	62.568	366	125	4	9	362	11	376	8.79e-171	483
SpurKPR3.2XP787561	XP_025025083.1	32.07	343	210	8	27	367	53	374	1.49e-52	178			XP_007435775.1	XP_030838918.1	30.124	322	181	6	29	308	58	377	2.98e-42	153			XP_007435775.1	KAI4002918.1	52.74	292	131	2	23	307	17	308	2.23e-109	326
SpurKPR3.2XP787561	XP_007421821.1	37.153	288	169	4	41	325	55	333	1.43e-50	172			XP_007435775.1	XP_030835433.1	31.861	317	191	10	8	308	16	323	1.29e-40	147			XP_007435775.1	KAI4046789.1	41.724	290	160	5	28	311	38	324	2.25e-65	212
SpurKPR3.2XP787561	XP_007427570.1	33.447	293	188	6	36	325	43	331	1.5e-50	172			XP_007435775.1	XP_030832153.1	31.085	341	188	10	23	325	36	367	2.6e-40	147			XP_007435775.1	CAC42576.1	33.642	324	180	7	22	311	42	364	6.23e-50	174
SpurKPR3.2XP787561	XP_007440796.1	37.247	247	145	5	116	358	1	241	2.79e-49	166			XP_007435775.1	XP_011670235.1	31.034	290	192	5	20	304	41	327	2.41e-39	144			XP_007435775.1	NP_001305426.1	31.909	351	216	8	9	343	37	380	4.17e-44	158
SpurKPR3.2XP787561	XP_007427000.3	32.573	307	202	4	36	340	68	371	5.46e-48	166			XP_007435775.1	XP_011662370.1	30.547	311	199	5	22	321	43	347	7.83e-36	134			XP_007435775.1	KAI4039188.1	30.351	313	204	4	9	307	28	340	2.91e-41	150
SpurKPR3.2XP787561	XP_007435882.1	31.737	334	196	8	40	366	53	361	1.07e-47	165			XP_007435775.1	XP_003727169.2	28.358	335	217	8	19	343	69	390	3.06e-35	133			XP_007435775.1	KAI4052706.1	30.915	317	201	7	36	348	53	355	2.18e-40	147
SpurKPR3.2XP787561	XP_025029975.1	33.11	299	189	5	40	336	51	340	5.46e-47	163			XP_007435775.1	XP_030846526.1	28.972	321	206	7	19	328	69	378	4.43e-34	130			XP_007435775.1	pdb|7T11|R	28.889	360	214	9	1	333	60	404	4.06e-40	147
SpurKPR3.2XP787561	XP_025029491.1	33.223	301	161	7	27	325	27	289	2.82e-46	159			XP_007435775.1	XP_030833253.1	27.707	314	197	9	12	310	42	340	5.49e-34	129			XP_007435775.1	NP_001305782.1	30.488	328	211	6	22	343	50	366	6.55e-40	147
SpurKPR3.2XP787561	XP_007438948.2	35.099	302	176	8	40	335	53	340	7.18e-46	160			XP_007435775.1	XP_001200425.2	30	290	173	7	36	301	70	353	1.46e-33	132			XP_007435775.1	NP_001138751.1	31.597	288	188	4	21	303	161	444	9.06e-40	148
SpurKPR3.2XP787561	XP_007434834.1	29.945	364	206	8	4	325	25	381	1.23e-44	159			XP_007435775.1	XP_001199666.2	30	300	182	8	19	305	116	400	1.91e-33	129			XP_007435775.1	pdb|4EA3|B	32.192	292	186	5	22	307	124	409	9.13e-40	147
HsapKPR1AAK83235	XP_007444398.1	52.825	354	150	5	7	347	29	378	5.1e-129	376			XP_007435882.1	XP_030845848.1	37.273	330	187	9	46	360	43	367	3.56e-62	203			XP_007435775.1	KAI4020330.1	31.597	288	188	4	21	303	68	351	1.17e-39	147
HsapKPR1AAK83235	XP_007440796.1	54.661	236	93	4	124	355	1	226	2.07e-84	257			XP_007435882.1	XP_011670235.1	36.755	302	180	5	53	347	50	347	1.89e-61	202			XP_007435775.1	BAG37920.1	27.616	344	220	9	9	331	14	349	1.29e-39	145
HsapKPR1AAK83235	XP_007421821.1	32.055	365	222	6	5	359	8	356	8.74e-51	174			XP_007435882.1	XP_011665623.1	40.823	316	168	9	53	358	38	344	3.59e-61	201			XP_007435775.1	KAI4001161.1	30.03	333	207	8	11	323	37	363	1.62e-39	146
HsapKPR1AAK83235	XP_007444670.1	31.988	322	193	8	28	344	15	315	4.98e-50	172			XP_007435882.1	XP_030846418.1	32.523	329	200	8	53	361	40	366	7.22e-51	174			XP_007435775.1	pdb|7VLA|R	30.581	327	193	9	9	321	24	330	7.57e-39	143
HsapKPR1AAK83235	XP_007426134.1	31.921	354	191	10	17	355	20	338	1.7e-48	168			XP_007435882.1	XP_030846538.1	31.661	319	201	7	49	351	43	360	6.57e-47	164			XP_007435882.1	pdb|7T11|R	81.233	373	65	4	1	372	40	408	0	601
HsapKPR1AAK83235	XP_007428282.1	32.515	326	190	10	44	357	63	370	2.35e-46	163			XP_007435882.1	XP_030830676.1	33.987	306	186	6	56	352	39	337	1.27e-45	160			XP_007435882.1	KAI4052706.1	57.595	316	128	4	58	371	51	362	2.73e-132	384
HsapKPR1AAK83235	XP_007435775.1	29.968	317	208	4	28	344	9	311	5.89e-46	162			XP_007435882.1	XP_011678514.1	31.173	324	204	10	47	358	42	358	5.67e-40	145			XP_007435882.1	KAI4060674.1	55.7	307	130	4	27	332	39	340	4.99e-116	343
HsapKPR1AAK83235	XP_015745497.2	32.716	324	190	10	30	341	13	320	1.35e-45	159			XP_007435882.1	XP_030835433.1	28.391	317	205	9	54	358	43	349	8.15e-36	134			XP_007435882.1	EAX10169.1	54	300	124	6	53	345	53	345	2.08e-105	316
HsapKPR1AAK83235	XP_007430765.2	30.22	364	215	12	8	361	20	354	9.44e-43	152			XP_007435882.1	XP_030848407.1	29.915	351	212	12	42	368	18	358	1.7e-35	134			XP_007435882.1	XP_047297429.1	53.125	320	142	3	17	330	11	328	3.68e-98	298
HsapKPR1AAK83235	XP_025029975.1	30.769	325	198	9	49	368	52	354	1.55e-41	149			XP_007435882.1	XP_003730470.1	30.104	289	185	6	47	322	4	288	7.84e-35	130			XP_007435882.1	NP_001138751.1	41.486	323	184	2	53	371	169	490	3.14e-76	244
HsapKPR1AAK83235	XP_025025083.1	27.989	368	228	9	28	386	46	385	3.62e-39	144			XP_007435882.1	XP_030832153.1	27.731	357	221	9	46	372	35	384	8.75e-35	131			XP_007435882.1	KAI4020330.1	41.772	316	179	2	53	364	76	390	7.97e-75	239
HsapKPR1AAK83235	XP_007438948.2	31.153	321	198	8	29	345	37	338	7.99e-38	139			XP_007435882.1	XP_030855708.1	28.571	287	196	5	43	323	29	312	2.41e-34	129			XP_007435882.1	CBX54035.1	55.276	199	72	3	58	256	51	232	2.86e-71	224
HsapKPR1AAK83235	XP_007427570.1	32.886	298	176	9	49	337	48	330	1.24e-36	136			XP_007435882.1	XP_030833253.1	27.844	334	215	10	15	330	10	335	3.3e-34	129			XP_007435882.1	NP_001305426.1	38.202	356	208	7	7	355	22	372	2.7e-70	226
HsapKPR1AAK83235	XP_007442418.2	28.696	345	210	11	49	373	40	368	1.4e-36	136			XP_007435882.1	XP_030833167.1	34.802	227	132	7	137	351	12	234	3.48e-33	124			XP_007435882.1	KAI4010622.1	37.319	276	171	1	57	330	47	322	2.29e-69	222
HsapKPR1AAK83235	XP_007427000.3	30.11	362	220	13	5	353	24	365	2.09e-36	136			XP_007435882.1	XP_003723852.2	35.616	219	126	7	123	330	34	248	7.44e-33	124			XP_007435882.1	KAI2515935.1	37.91	335	203	3	22	352	21	354	2.02e-68	221
														XP_007436320.1	XP_003729750.1	35.197	304	185	4	68	367	89	384	3.25e-65	215			XP_007435882.1	pdb|4EA3|B	41.219	279	164	0	53	331	131	409	5.77e-67	219
														XP_007436320.1	XP_030835433.1	34.783	299	170	5	67	355	35	318	3.93e-53	182			XP_007435882.1	NP_001305782.1	41.219	279	164	0	53	331	57	335	2.08e-66	216
														XP_007436320.1	XP_030845848.1	31.034	348	222	10	56	392	32	372	2.82e-50	174			XP_007435882.1	NP_005277.2	41.066	319	175	6	23	330	15	331	9.22e-66	213
														XP_007436320.1	XP_011680942.1	30.37	405	252	11	23	404	8	405	2.11e-47	167			XP_007435882.1	pdb|6PT3|B	40.989	283	165	2	50	331	168	449	1.97e-62	207
														XP_007436320.1	XP_783326.1	31.013	316	189	6	54	355	21	321	1.3e-45	162			XP_007436320.1	BAG37605.1	66.216	370	125	0	51	420	54	423	1.1e-170	485
														XP_007436320.1	XP_003723464.2	32.787	305	195	6	72	366	59	363	1.45e-44	159			XP_007436320.1	KAI4073674.1	56.757	370	118	1	51	420	54	381	9.1e-135	392
														XP_007436320.1	XP_030846538.1	28.056	360	218	11	51	381	20	367	1.03e-42	154			XP_007436320.1	KAI4026509.1	32.808	317	196	5	69	378	86	392	5.85e-50	176
														XP_007436320.1	XP_030838918.1	30.027	373	221	9	70	405	54	423	7.04e-41	150			XP_007436320.1	KAI4025691.1	33.956	321	183	7	67	365	146	459	3.5e-49	176
														XP_007436320.1	XP_030846418.1	28.267	375	238	10	43	396	2	366	3.72e-40	147			XP_007436320.1	pdb|7VGX|R	32.628	331	205	6	71	390	53	376	2.65e-48	170
														XP_007436320.1	XP_030836000.1	29.217	332	211	8	47	362	35	358	1.71e-37	140			XP_007436320.1	pdb|7L1V|R	32.092	349	210	8	33	361	17	358	1.05e-46	166
														XP_007436320.1	XP_003729168.3	28.655	342	219	7	53	380	50	380	1.44e-36	138			XP_007436320.1	KAI4001161.1	31.353	303	194	7	73	364	52	351	9.82e-46	163
														XP_007436320.1	XP_003725178.2	28.622	283	194	5	86	365	69	346	3.86e-34	131			XP_007436320.1	XP_016866287.1	29.737	380	206	9	70	411	56	412	5.46e-44	160
														XP_007436320.1	XP_030837103.1	29.338	317	204	6	64	367	72	381	4.09e-34	131			XP_007436320.1	pdb|7RMI|R	32.081	346	218	5	70	407	45	381	6.81e-44	159
														XP_007436320.1	XP_011678514.1	27.479	353	237	9	70	411	44	388	1.21e-32	127			XP_007436320.1	EAW54325.1	31.731	312	198	6	69	372	34	338	1.15e-43	158
														XP_007436320.1	XP_030833857.1	28.609	381	216	9	86	411	76	455	2.3e-32	127			XP_007436320.1	pdb|7X9B|R	33.746	323	200	8	67	382	49	364	3.81e-43	156
														XP_007438948.2	XP_011665623.1	40.351	285	151	7	53	328	38	312	1.22e-54	184			XP_007436320.1	CAC42558.1	25.882	340	227	5	75	396	53	385	6.08e-42	153
														XP_007438948.2	XP_030845848.1	35.932	295	177	6	53	338	50	341	7.13e-53	179			XP_007436320.1	pdb|7P02|R	33.876	307	186	5	74	372	85	382	1.36e-41	152
														XP_007438948.2	XP_011670235.1	32.89	301	182	7	46	334	43	335	9.27e-51	174			XP_007436320.1	AAA36395.1	31.68	363	220	7	63	408	55	406	2.7e-41	152
														XP_007438948.2	XP_030846418.1	35.099	302	176	8	53	340	40	335	9.29e-50	171			XP_007436320.1	BAG36078.1	36.806	288	169	5	85	365	77	358	9.19e-39	144
														XP_007438948.2	XP_030846538.1	32.534	292	184	5	50	330	44	333	4.29e-43	154			XP_007438948.2	NP_001305782.1	64.865	370	126	1	1	366	1	370	3.27e-173	488
														XP_007438948.2	XP_030830676.1	33.227	313	188	8	55	354	38	342	3.63e-42	151			XP_007438948.2	pdb|4EA3|B	70.033	307	92	0	35	341	113	419	2.29e-157	450
														XP_007438948.2	XP_011678514.1	29.043	303	208	6	32	328	26	327	7.4e-38	140			XP_007438948.2	NP_001305784.1	70.608	296	87	0	71	366	46	341	2.04e-153	436
														XP_007438948.2	XP_011662370.1	30.347	346	212	11	20	351	20	350	5.07e-37	137			XP_007438948.2	NP_001305426.1	61.728	324	118	4	46	365	58	379	2.45e-134	390
														XP_007438948.2	XP_030832153.1	25.369	339	201	8	47	344	36	363	1.78e-34	130			XP_007438948.2	NP_001138751.1	59.077	325	133	0	40	364	156	480	1.03e-131	387
														XP_007438948.2	XP_030833253.1	29.836	305	198	7	33	328	36	333	1.21e-33	128			XP_007438948.2	KAI4020330.1	59.077	325	133	0	40	364	63	387	1.71e-131	384
														XP_007438948.2	XP_030836000.1	26.284	331	220	6	33	343	44	370	1.53e-32	125			XP_007438948.2	KAI2515935.1	55.385	325	143	2	44	366	46	370	3.26e-117	345
														XP_007438948.2	XP_783326.1	27.063	303	199	8	43	336	35	324	1.12e-31	123			XP_007438948.2	pdb|6PT3|B	57.986	288	120	1	44	330	162	449	1.06e-110	332
														XP_007438948.2	XP_030846179.1	27.358	318	212	6	26	328	5	318	3.65e-31	121			XP_007438948.2	KAI2515936.1	45.846	325	126	3	44	366	46	322	1.71e-95	288
														XP_007438948.2	XP_030855708.1	27.869	305	203	9	59	354	45	341	1.06e-30	119			XP_007438948.2	AXN91726.1	55.212	259	95	1	44	281	46	304	6.16e-90	273
														XP_007438948.2	XP_011680942.1	28.428	299	191	7	44	323	50	344	1.15e-30	120			XP_007438948.2	pdb|4DJH|B	60.976	205	77	2	46	247	21	225	7.94e-82	258
														XP_007439589.1	XP_030836000.1	40.952	315	181	3	36	348	46	357	4.46e-77	244			XP_007438948.2	KAI4060674.1	44.482	299	157	4	34	328	43	336	3.83e-81	254
														XP_007439589.1	XP_783326.1	28.818	347	216	8	58	402	52	369	7.9e-41	149			XP_007438948.2	pdb|7T11|R	42.034	295	170	1	35	328	70	364	3.9e-81	254
														XP_007439589.1	XP_030838918.1	28.313	332	207	7	38	345	48	372	2.77e-40	149			XP_007438948.2	EAX10169.1	41.463	287	152	5	48	328	48	324	6.47e-71	227
														XP_007439589.1	XP_003725178.2	33.808	281	170	5	63	343	69	333	1.26e-39	146			XP_007438948.2	KAI4010622.1	36.7	297	186	1	35	329	25	321	1.1e-66	214
														XP_007439589.1	XP_030846538.1	27.517	298	192	7	55	343	47	329	2.95e-39	145			XP_007438948.2	pdb|4DJH|B	65.625	96	33	0	248	343	385	480	4.26e-31	124
														XP_007439589.1	XP_030845848.1	29.808	312	198	7	48	357	52	344	4.27e-39	144			XP_007439589.1	AAL26488.1	65.654	428	108	3	1	428	63	451	0	577
														XP_007439589.1	XP_011678514.1	29.221	308	197	8	38	341	33	323	2.48e-38	143			XP_007439589.1	CAD69521.1	73.35	394	92	2	1	394	1	381	0	609
														XP_007439589.1	XP_030835433.1	29.352	293	183	7	53	343	46	316	1.25e-37	140			XP_007439589.1	KAI4026851.1	74.299	428	109	1	1	428	1	427	0	680
														XP_007439589.1	XP_030836990.1	29.315	365	198	9	32	345	28	383	1.37e-37	142			XP_007439589.1	CAD79723.1	68.935	338	76	3	43	380	3	311	1.62e-171	484
														XP_007439589.1	XP_011680942.1	28.481	316	204	9	38	344	46	348	2.55e-34	132			XP_007439589.1	KAI4025691.1	32.143	364	208	9	13	362	127	465	6.47e-52	183
														XP_007439589.1	XP_780668.3	27.273	319	198	8	40	348	60	354	6.03e-34	130			XP_007439589.1	pdb|7L1V|R	31.561	301	192	5	53	350	68	357	2.39e-47	167
														XP_007439589.1	XP_030838576.1	35.294	238	142	3	23	254	9	240	1.06e-33	132			XP_007439589.1	pdb|7VGX|R	28.291	357	231	9	46	391	53	395	2.29e-46	166
														XP_007439589.1	XP_001200425.2	28.024	339	215	10	57	380	69	393	1.15e-33	133			XP_007439589.1	XP_016866287.1	29.938	324	198	5	53	350	62	382	5.44e-46	166
														XP_007439589.1	XP_030846418.1	27.707	314	205	8	34	341	22	319	1.27e-33	129			XP_007439589.1	pdb|7X9B|R	31.546	317	194	7	38	346	38	339	3.56e-45	162
														XP_007439589.1	XP_003723464.2	27.922	308	192	10	47	343	61	349	3.28e-33	129			XP_007439589.1	pdb|6TOT|B	32.281	285	180	5	62	343	39	313	1.52e-41	151
														XP_007440375.2	XP_011665623.1	44.561	285	138	5	22	295	38	313	1.73e-71	227			XP_007439589.1	XP_024302373.1	29.874	318	192	6	62	351	63	377	5.12e-40	149
														XP_007440375.2	XP_011670235.1	35.689	283	172	4	16	291	44	323	5.52e-58	192			XP_007439589.1	CAC42561.1	29.121	364	230	11	54	410	46	388	2.84e-39	146
														XP_007440375.2	XP_030846418.1	29.513	349	208	10	18	348	36	364	4.44e-46	160			XP_007439589.1	pdb|7X9C|R	29.934	304	185	6	58	350	54	340	9.24e-37	139
														XP_007440375.2	XP_030830676.1	30.149	335	212	7	24	341	38	367	2.67e-45	159			XP_007439589.1	CAD69475.1	31.457	302	194	6	48	343	57	351	1.37e-36	140
														XP_007440375.2	XP_030846538.1	31.731	312	191	8	2	294	23	331	9.5e-45	157			XP_007439589.1	KAI4046789.1	30.612	294	177	5	55	343	43	314	8.73e-36	136
														XP_007440375.2	XP_030845848.1	31.19	311	192	9	18	309	46	353	3.61e-43	153			XP_007440375.2	KAI4060674.1	87.826	345	41	1	6	350	48	391	0	609
														XP_007440375.2	XP_011678514.1	30.45	289	190	8	17	296	43	329	1.82e-40	146			XP_007440375.2	EAX10169.1	66.355	321	99	4	6	320	38	355	1.71e-145	417
														XP_007440375.2	XP_003730470.1	32	275	173	6	28	289	16	289	2.93e-39	141			XP_007440375.2	pdb|7T11|R	55.208	288	125	2	15	298	81	368	2.45e-114	338
														XP_007440375.2	XP_030855708.1	32.721	272	173	7	26	289	43	312	4.87e-36	133			XP_007440375.2	KAI4052706.1	52.322	323	134	7	1	308	18	335	4.29e-108	321
														XP_007440375.2	XP_030836000.1	27.597	308	199	6	12	297	52	357	3.44e-34	129			XP_007440375.2	XP_047297429.1	49.367	316	146	5	3	308	29	340	2.08e-80	252
														XP_007440375.2	XP_030832153.1	27.103	321	198	9	10	295	29	348	9.56e-32	123			XP_007440375.2	pdb|4EA3|B	45.455	297	157	3	14	306	123	418	2.51e-78	247
														XP_007440375.2	XP_011662370.1	27.445	317	202	8	28	324	56	364	8.14e-31	120			XP_007440375.2	KAI4020330.1	42.492	313	169	4	4	307	53	363	5.24e-78	247
														XP_007440375.2	XP_030835433.1	25.072	347	228	11	17	340	37	374	9.08e-30	117			XP_007440375.2	NP_001305782.1	46.207	290	151	3	14	299	49	337	6.79e-78	245
														XP_007440375.2	XP_003723464.2	30.717	293	181	8	28	300	67	357	1.17e-29	117			XP_007440375.2	NP_001138751.1	42.492	313	169	4	4	307	146	456	8.15e-78	248
														XP_007440375.2	XP_030833167.1	31.818	220	127	7	106	308	12	225	2.32e-29	113			XP_007440375.2	KAI2515935.1	45.724	304	153	4	3	295	30	332	1.56e-77	243
														XP_007440796.1	XP_030845848.1	40.164	244	139	4	1	243	126	363	3.58e-54	178			XP_007440375.2	NP_001305426.1	42.157	306	164	4	1	293	37	342	1.19e-73	234
														XP_007440796.1	XP_030846418.1	37.247	247	145	5	1	241	116	358	2.24e-49	166			XP_007440375.2	pdb|6PT3|B	45.965	285	148	3	16	295	165	448	1.17e-71	231
														XP_007440796.1	XP_030833253.1	39.631	217	118	4	1	214	129	335	1.58e-42	147			XP_007440375.2	NP_001305784.1	45.769	260	136	3	44	299	50	308	4.74e-69	221
														XP_007440796.1	XP_030846538.1	36.62	213	130	4	1	212	123	331	9.15e-40	141			XP_007440375.2	KAI4010622.1	37.906	277	165	3	26	296	47	322	4.01e-67	215
														XP_007440796.1	XP_030833167.1	37.387	222	118	7	1	214	3	211	1.08e-38	135			XP_007440375.2	NP_005277.2	40.397	302	174	3	1	296	30	331	4.7e-64	207
														XP_007440796.1	XP_003723852.2	33.628	226	131	5	2	220	41	254	3.73e-32	119			XP_007440796.1	KAI4039188.1	56.757	222	87	3	1	217	124	341	8.66e-74	230
														XP_007440796.1	XP_011678514.1	32.068	237	143	7	2	238	126	344	4.37e-31	118			XP_007440796.1	XP_047295501.1	44.523	283	87	5	1	217	124	402	4.26e-62	202
														XP_007440796.1	XP_030832153.1	31.304	230	141	6	1	213	119	348	2.65e-30	116			XP_007440796.1	pdb|7T11|R	29.339	242	147	6	10	241	172	399	1.21e-25	104
														XP_007440796.1	XP_030833118.1	32.9	231	137	6	13	238	1	218	2.41e-25	99.8			XP_007440796.1	KAI4051682.1	34.419	215	124	5	1	213	107	306	6.67e-25	102
														XP_007440796.1	XP_030833085.1	29.048	210	125	5	13	208	1	200	6.42e-24	96.7			XP_007440796.1	EAX10169.1	31.416	226	132	6	10	231	137	343	1.89e-24	101
														XP_007440796.1	XP_011670235.1	29.73	222	134	7	5	220	129	334	1.31e-21	92.4			XP_007440796.1	KAI4046789.1	32.52	246	137	7	1	234	117	345	5.92e-24	99.4
														XP_007442418.2	XP_030835433.1	30.435	299	191	5	36	332	39	322	8.53e-40	145			XP_007440796.1	KAI4052706.1	33.333	222	121	7	10	226	130	329	6.91e-24	99.4
														XP_007442418.2	XP_030846538.1	29.499	339	209	11	40	365	48	369	2.56e-39	144			XP_007440796.1	KAI4060674.1	28.571	224	136	6	10	228	148	352	2.15e-21	92.8
														XP_007442418.2	XP_030838918.1	30.448	335	201	6	35	340	54	385	2.61e-38	142			XP_007442418.2	pdb|7VGX|R	52	350	164	3	11	358	27	374	8.86e-137	396
														XP_007442418.2	XP_003725178.2	32.281	285	176	7	54	334	71	342	4.38e-38	140			XP_007442418.2	pdb|7X9C|R	56.966	323	129	1	11	333	29	341	4.91e-123	360
														XP_007442418.2	XP_003729750.1	27.119	354	235	6	23	368	79	417	1.35e-36	137			XP_007442418.2	pdb|5ZBH|A	55.066	227	99	2	11	236	26	250	5.9e-84	265
														XP_007442418.2	XP_783326.1	30.375	293	186	5	38	327	44	321	1.7e-36	136			XP_007442418.2	BAD92474.1	54.545	220	97	2	11	229	25	242	1.32e-82	253
														XP_007442418.2	XP_011678514.1	27.215	316	208	7	26	335	36	335	9.47e-36	134			XP_007442418.2	EAW62181.1	46.4	250	132	2	25	272	27	276	1.99e-69	220
														XP_007442418.2	XP_030836000.1	30.671	313	187	9	36	331	59	358	1.03e-35	134			XP_007442418.2	KAI4026851.1	31.511	311	177	7	36	325	48	343	1.92e-50	175
														XP_007442418.2	XP_030845848.1	26.557	305	198	8	43	337	54	342	1.5e-34	130			XP_007442418.2	CAD79723.1	30.154	325	200	4	36	358	8	307	1.28e-49	170
														XP_007442418.2	XP_011680942.1	29.167	312	209	5	36	340	56	362	4.08e-32	125			XP_007442418.2	pdb|7X9B|R	33.136	338	197	7	36	367	53	367	3.29e-48	168
														XP_007442418.2	XP_030846418.1	27.2	375	240	12	1	360	1	357	2.65e-30	119			XP_007442418.2	CAD69521.1	29.532	342	197	6	36	358	48	364	2.15e-47	168
														XP_007442418.2	XP_030836990.1	26.989	352	185	7	32	323	40	379	9.09e-29	116			XP_007442418.2	CAC42561.1	29.143	350	217	4	35	360	39	381	3.4e-44	158
														XP_007442418.2	XP_030837103.1	27.248	367	227	10	6	350	52	400	2.64e-28	114			XP_007442418.2	pdb|7L1V|R	33.442	308	184	8	36	334	63	358	4.37e-44	157
														XP_007442418.2	XP_003729168.3	27.551	294	181	5	48	329	84	357	1.06e-27	112			XP_007442418.2	XP_016866287.1	30.411	365	204	9	36	361	57	410	2.22e-41	152
														XP_007442418.2	XP_003723464.2	26.393	341	207	12	44	361	66	385	8.3e-26	107			XP_007442418.2	AAL26488.1	28.529	333	186	8	36	358	110	400	5.49e-41	150
														XP_007443057.2	XP_030835433.1	33.229	319	191	5	37	352	26	325	1.32e-49	172			XP_007442418.2	KAI4025691.1	29.538	325	222	5	33	350	147	471	1.3e-40	150
														XP_007443057.2	XP_783326.1	32.907	313	193	4	37	349	30	325	3.91e-49	171			XP_007442418.2	EAX04840.1	38.83	188	108	2	35	220	53	235	2.03e-37	141
														XP_007443057.2	XP_030838918.1	30.233	344	208	8	43	360	48	385	2.17e-48	171			XP_007442418.2	pdb|5ZBH|A	47.619	105	55	0	248	352	415	519	1.14e-30	123
														XP_007443057.2	XP_011680942.1	30.872	298	197	4	47	341	54	345	5.67e-42	153			XP_007443057.2	KAI4025691.1	64.439	419	144	5	1	416	103	519	0	531
														XP_007443057.2	XP_011678514.1	30.925	346	199	8	16	356	26	336	2.64e-41	150			XP_007443057.2	XP_011529856.2	65.273	311	104	4	109	416	100	409	8.46e-138	401
														XP_007443057.2	XP_003723464.2	31.875	320	191	9	46	352	53	358	6.04e-41	149			XP_007443057.2	CAD69475.1	56.283	382	148	8	31	397	39	416	2.79e-137	401
														XP_007443057.2	XP_003729750.1	28.205	351	226	7	48	392	91	421	1.25e-40	150			XP_007443057.2	pdb|7L1V|R	36.013	311	188	4	39	347	53	354	5.29e-54	185
														XP_007443057.2	XP_030833857.1	26.738	374	209	8	64	386	76	435	7.92e-40	148			XP_007443057.2	XP_016866287.1	34.32	338	188	5	39	347	47	379	5.12e-51	179
														XP_007443057.2	XP_030836000.1	27.869	305	201	5	48	343	58	352	1.2e-39	145			XP_007443057.2	pdb|6TOT|B	36.19	315	183	4	39	347	15	317	9.77e-50	172
														XP_007443057.2	XP_030845848.1	30.145	345	201	10	44	369	46	369	3.09e-39	144			XP_007443057.2	KAI4026851.1	30.861	337	207	7	28	346	18	346	2.53e-49	174
														XP_007443057.2	XP_003729168.3	30.201	298	179	6	58	347	81	357	4.93e-36	137			XP_007443057.2	CAD69521.1	30.655	336	197	6	28	346	18	334	2.5e-47	170
														XP_007443057.2	XP_030837103.1	29.097	299	199	4	45	340	75	363	9.54e-36	136			XP_007443057.2	XP_024302373.1	31.83	377	220	7	3	347	2	373	8.62e-47	167
														XP_007443057.2	XP_030836990.1	30.151	398	184	12	13	347	19	385	1.11e-35	136			XP_007443057.2	CAD79723.1	30	330	183	8	50	371	9	298	8e-45	159
														XP_007443057.2	XP_030846538.1	30	290	178	7	63	344	58	330	1.94e-34	132			XP_007443057.2	pdb|7X9B|R	33.974	312	183	7	45	350	49	343	3.5e-44	159
														XP_007443057.2	XP_030846418.1	28.829	333	205	9	44	372	36	340	2.01e-31	123			XP_007443057.2	BAG37605.1	32.919	322	198	5	41	360	66	371	3.52e-43	157
														XP_007443214.1	XP_030836990.1	38.298	376	218	5	67	430	13	386	1.71e-80	256			XP_007443057.2	pdb|7VGX|R	33.651	315	188	7	41	347	44	345	2.23e-41	152
														XP_007443214.1	XP_030838918.1	27.586	406	240	8	81	471	48	414	5.85e-47	168			XP_007443057.2	AAL26488.1	29.003	331	183	7	28	346	80	370	4.46e-38	144
														XP_007443214.1	XP_030846538.1	28.736	348	193	6	90	436	46	339	2.89e-44	159			XP_007443057.2	pdb|7MBX|R	30.163	368	189	9	38	347	27	384	8.6e-38	143
														XP_007443214.1	XP_030846418.1	28.319	339	190	3	91	429	40	325	7.61e-41	150			XP_007443214.1	pdb|7F8W|R	60.111	361	123	5	82	428	60	413	5.27e-140	411
														XP_007443214.1	XP_783326.1	31.7	347	165	11	91	429	41	323	1.64e-39	147			XP_007443214.1	pdb|7MBX|R	52.436	431	180	5	44	470	18	427	5.62e-139	407
														XP_007443214.1	XP_030836000.1	29.859	355	187	7	92	440	63	361	3.07e-39	145			XP_007443214.1	KAI4069772.1	53.509	342	132	7	147	468	28	362	1.04e-102	312
														XP_007443214.1	XP_030845848.1	27.697	343	192	4	91	432	50	337	3.84e-39	145			XP_007443214.1	KAI4069775.1	66.995	203	65	1	82	284	51	251	5.71e-86	274
														XP_007443214.1	XP_030833857.1	26.75	400	234	11	103	468	76	450	4.47e-39	147			XP_007443214.1	XP_016866287.1	28.954	373	230	7	92	456	61	406	7.1e-47	169
														XP_007443214.1	XP_030835433.1	25.989	354	188	9	89	436	40	325	1.97e-31	124			XP_007443214.1	KAI4069775.1	53.371	178	74	4	295	468	343	515	5.08e-46	168
														XP_007443214.1	XP_781759.2	26.171	363	217	11	86	427	19	351	3.57e-31	124			XP_007443214.1	pdb|7L1V|R	29.06	351	183	9	92	434	67	359	2.71e-41	152
														XP_007443214.1	XP_030832153.1	24.933	373	230	7	90	456	41	369	1.23e-30	122			XP_007443214.1	KAI4025691.1	26.05	357	197	7	86	429	148	450	4.01e-39	149
														XP_007443214.1	XP_001200425.2	26.19	378	212	7	98	465	70	390	2.78e-30	124			XP_007443214.1	pdb|7VGX|R	29.008	393	197	11	90	468	55	379	5.94e-38	144
														XP_007443214.1	XP_030831097.1	27.053	414	253	12	66	456	29	416	7.65e-30	120			XP_007443214.1	CAC42565.1	27.348	362	237	9	83	430	7	356	7.46e-36	140
														XP_007443214.1	XP_011680942.1	28.142	366	196	9	70	423	35	345	7.2e-29	117			XP_007443214.1	XP_024302373.1	28.272	382	232	11	102	471	63	414	3.38e-35	137
														XP_007443214.1	XP_003723464.2	26.463	393	224	12	78	461	48	384	1.44e-27	113			XP_007443214.1	KAI4026851.1	25.706	354	201	6	89	432	49	350	4.48e-34	134
														XP_007444153.1	XP_030835433.1	33.564	289	181	5	29	316	35	313	1.94e-47	166			XP_007443214.1	CAD69521.1	25.641	351	193	6	89	432	49	338	6.68e-34	134
														XP_007444153.1	XP_783326.1	28.701	331	216	7	29	351	38	356	3.71e-47	165			XP_007443214.1	CAC42585.1	27.731	357	196	8	89	436	54	357	1.37e-33	132
														XP_007444153.1	XP_030845848.1	31.529	314	199	9	36	341	50	355	2.25e-42	152			XP_007443214.1	CAC42584.1	27.731	357	196	8	89	436	54	357	2.61e-33	131
														XP_007444153.1	XP_011680942.1	31.507	292	187	7	37	319	60	347	1.01e-41	151			XP_007443214.1	KAI4051682.1	28.15	373	198	9	60	430	4	308	3.92e-33	130
														XP_007444153.1	XP_030846418.1	30.565	301	196	9	36	329	40	334	5.61e-40	145			XP_007444153.1	BAG36078.1	45.741	317	164	4	9	321	36	348	1.86e-79	249
														XP_007444153.1	XP_030846538.1	28.75	320	214	10	9	321	19	331	5.88e-40	145			XP_007444153.1	CAC42561.1	31.987	297	180	9	29	316	36	319	1.29e-46	165
														XP_007444153.1	XP_030832153.1	28.493	365	222	11	7	337	6	365	2.78e-38	141			XP_007444153.1	CAC42577.1	32.39	318	197	7	28	335	23	332	1.95e-44	158
														XP_007444153.1	XP_003723464.2	32.248	307	185	7	34	326	59	356	6.23e-38	140			XP_007444153.1	EAW54325.1	32.77	296	188	6	32	323	35	323	9.63e-42	152
														XP_007444153.1	XP_003729750.1	28.871	381	237	12	7	370	67	430	2.48e-37	140			XP_007444153.1	CAC42585.1	28.042	378	238	11	8	358	24	394	2e-39	146
														XP_007444153.1	XP_030837103.1	32.453	265	160	8	28	279	73	331	5.7e-34	130			XP_007444153.1	KAI4025691.1	30.449	312	195	7	28	323	145	450	2.27e-39	147
														XP_007444153.1	XP_003725178.2	29.964	277	171	7	48	316	69	330	7.23e-32	124			XP_007444153.1	KAI4026509.1	28.417	278	190	4	47	323	102	371	3.58e-39	146
														XP_007444153.1	XP_030836000.1	26.974	304	200	9	32	322	58	352	2.74e-31	122			XP_007444153.1	CAC42584.1	28.732	355	227	10	8	344	24	370	3.87e-39	145
														XP_007444153.1	XP_011678514.1	25.069	363	243	12	13	370	28	366	5.12e-31	121			XP_007444153.1	CAC42580.1	30.449	312	193	8	22	314	44	350	2.43e-38	143
														XP_007444153.1	XP_030833857.1	27.134	328	183	6	48	323	76	399	1.71e-29	118			XP_007444153.1	CAC42575.1	30.592	304	190	7	27	314	154	452	1e-37	143
														XP_007444153.1	XP_030838918.1	25.549	364	224	9	32	361	54	404	7.64e-29	116			XP_007444153.1	CAC42571.1	27.147	361	233	7	20	354	14	370	3.66e-37	139
														XP_007444398.1	XP_030845848.1	43.636	330	167	7	61	387	36	349	6.88e-87	268			XP_007444153.1	pdb|7X9C|R	31.024	332	202	8	7	320	12	334	5.22e-36	136
														XP_007444398.1	XP_030846418.1	44.375	320	172	4	64	382	25	339	4.27e-86	266			XP_007444153.1	pdb|7VGX|R	30.034	293	195	5	37	323	57	345	5.25e-36	136
														XP_007444398.1	XP_030846538.1	39.053	338	194	6	63	397	30	358	1.91e-74	236			XP_007444153.1	pdb|7X9B|R	31.293	294	193	5	26	316	46	333	2.03e-35	134
														XP_007444398.1	XP_030833253.1	38.305	295	157	8	82	369	59	335	2.19e-57	191			XP_007444153.1	CAC42564.1	30.625	320	198	9	20	321	19	332	1.9e-34	133
														XP_007444398.1	XP_030832153.1	33.739	329	194	8	58	367	24	347	2.08e-54	184			XP_007444398.1	KAI4039188.1	53.779	344	142	5	31	370	9	339	3.44e-119	352
														XP_007444398.1	XP_011678514.1	33.22	295	182	6	78	369	47	329	9.16e-47	164			XP_007444398.1	XP_047295501.1	58.621	232	91	2	59	289	28	255	1.88e-81	258
														XP_007444398.1	XP_011670235.1	31.928	332	201	8	76	397	47	363	6.81e-45	159			XP_007444398.1	XP_047295501.1	50	94	44	1	280	370	307	400	2.28e-25	108
														XP_007444398.1	XP_030838918.1	30.357	336	191	9	68	369	48	374	1.54e-40	149			XP_007444398.1	KAI4039189.1	68.085	141	45	0	59	199	28	168	9.13e-65	207
														XP_007444398.1	XP_783326.1	32.278	316	180	11	67	372	35	326	2.15e-40	147			XP_007444398.1	KAI4051682.1	36.196	326	181	7	72	386	24	333	1.94e-54	186
														XP_007444398.1	XP_030833167.1	34.766	256	137	6	154	396	2	240	3.75e-38	137			XP_007444398.1	KAI4046789.1	35	300	180	4	78	375	38	324	1.81e-47	166
														XP_007444398.1	XP_030835433.1	33.333	312	178	11	66	369	31	320	2.3e-37	139			XP_007444398.1	KAI4002918.1	33.766	308	187	5	68	370	12	307	2.29e-46	164
														XP_007444398.1	XP_030836000.1	30.031	323	203	7	80	391	63	373	4.96e-37	138			XP_007444398.1	pdb|7T11|R	28.866	388	242	12	20	393	22	389	2.55e-45	162
														XP_007444398.1	XP_003723464.2	32.237	304	180	11	80	369	62	353	2.61e-34	131			XP_007444398.1	KAI4060674.1	33.856	319	189	8	52	367	37	336	1.51e-44	159
														XP_007444398.1	XP_011665623.1	28.082	292	190	6	79	367	38	312	4.84e-32	125			XP_007444398.1	EAX10169.1	34.021	291	175	6	79	369	53	326	8.55e-44	157
														XP_007444398.1	XP_030836990.1	25.132	378	210	11	56	369	17	385	2.82e-31	124			XP_007444398.1	KAI4052706.1	34.276	283	165	6	87	367	54	317	2.11e-42	153
														XP_007444515.1	XP_011665623.1	40.138	289	157	6	47	329	38	316	9.42e-51	173			XP_007444398.1	NP_001305782.1	32.012	328	196	9	79	398	57	365	4.76e-39	145
														XP_007444515.1	XP_011670235.1	37.282	287	170	6	44	326	47	327	1.25e-49	170			XP_007444398.1	pdb|4EA3|B	33.559	295	171	7	79	367	131	406	5.48e-39	145
														XP_007444515.1	XP_030846538.1	32.323	297	187	6	43	329	43	335	5.98e-44	155			XP_007444398.1	pdb|7L1V|R	28.947	304	198	4	74	369	61	354	8.89e-39	144
														XP_007444515.1	XP_030846418.1	33.443	305	185	8	34	325	24	323	4.61e-43	152			XP_007444398.1	CAC42576.1	29.003	331	200	9	75	378	45	367	6.04e-38	143
														XP_007444515.1	XP_030845848.1	34.098	305	185	8	31	325	34	332	5.07e-43	152			XP_007444398.1	XP_016866287.1	28.659	328	199	6	74	369	55	379	1.09e-37	142
														XP_007444515.1	XP_011678514.1	30.719	306	201	7	30	328	29	330	1.55e-37	138			XP_007444515.1	NP_005277.2	70.588	306	90	0	24	329	28	333	2.43e-149	424
														XP_007444515.1	XP_030830676.1	30.033	303	186	7	43	331	32	322	2.52e-34	129			XP_007444515.1	KAI4010622.1	62.651	332	119	2	1	332	1	327	5.13e-144	410
														XP_007444515.1	XP_030832153.1	29.102	323	188	12	42	330	37	352	3.27e-29	115			XP_007444515.1	pdb|7T11|R	41.883	308	172	2	25	327	61	366	1.06e-81	254
														XP_007444515.1	XP_030835433.1	27.393	303	202	7	35	329	30	322	4.01e-29	115			XP_007444515.1	KAI4060674.1	38.816	304	174	4	24	327	47	338	2.27e-73	233
														XP_007444515.1	XP_030833253.1	28.972	321	204	9	23	332	35	342	1.22e-27	110			XP_007444515.1	KAI4052706.1	42.294	279	154	3	52	330	51	322	8.31e-72	228
														XP_007444515.1	XP_011680942.1	25.084	299	194	8	44	321	56	345	2.2e-24	102			XP_007444515.1	NP_001305426.1	38.095	315	187	4	17	325	31	343	1.36e-66	216
														XP_007444515.1	XP_030836000.1	25.776	322	210	10	30	330	45	358	3.47e-24	101			XP_007444515.1	KAI4020330.1	40.125	319	181	5	11	325	39	351	7.14e-66	215
														XP_007444515.1	XP_003729750.1	26.37	292	198	7	47	328	95	379	2.04e-23	100			XP_007444515.1	KAI2515935.1	38.485	330	190	5	2	330	17	334	1.19e-65	212
														XP_007444515.1	XP_003723852.2	32.536	209	120	8	131	327	49	248	1.02e-22	95.9			XP_007444515.1	NP_001138751.1	40.125	319	181	5	11	325	132	444	1.19e-65	216
														XP_007444515.1	XP_030846179.1	28.875	329	187	16	24	327	14	320	1.67e-22	96.7			XP_007444515.1	NP_001305782.1	37.993	279	170	2	47	325	57	332	6.32e-63	206
														XP_007444670.1	XP_030845848.1	39.414	307	173	5	20	316	38	341	1.3e-69	223			XP_007444515.1	pdb|4EA3|B	37.993	279	170	2	47	325	131	406	1.32e-62	206
														XP_007444670.1	XP_011678514.1	36.17	329	202	5	27	351	43	367	2.75e-66	215			XP_007444515.1	EAX10169.1	37.801	291	170	5	42	330	48	329	3.77e-62	203
														XP_007444670.1	XP_030846418.1	38.796	299	169	6	29	316	37	332	1.12e-63	207			XP_007444515.1	pdb|6PT3|B	39.31	290	170	4	42	330	166	450	6.92e-61	202
														XP_007444670.1	XP_030846538.1	34.169	319	199	5	3	311	18	335	1.15e-62	206			XP_007444515.1	XP_047297429.1	38.006	321	176	4	10	327	28	328	1.28e-60	200
														XP_007444670.1	XP_030832153.1	29.586	338	206	7	22	329	32	367	1.12e-42	153			XP_007444515.1	NP_001305784.1	34.343	297	188	3	33	325	10	303	1.29e-56	188
														XP_007444670.1	XP_030836000.1	31.29	310	185	7	33	321	63	365	7.33e-42	150			XP_007444670.1	KAI4051682.1	51.194	377	173	4	9	378	5	377	3.76e-135	392
														XP_007444670.1	XP_030835433.1	33.221	298	178	9	26	312	36	323	2.36e-40	147			XP_007444670.1	KAI4002918.1	53.952	291	128	2	27	311	18	308	3.64e-109	325
														XP_007444670.1	XP_030838918.1	28.615	325	183	9	32	312	58	377	1.18e-37	140			XP_007444670.1	KAI4046789.1	40.678	295	159	7	31	316	38	325	8.48e-64	208
														XP_007444670.1	XP_011670235.1	28.037	321	212	8	1	308	13	327	2.48e-37	139			XP_007444670.1	NP_001305426.1	33.432	338	202	9	9	332	40	368	7.93e-45	160
														XP_007444670.1	XP_030833253.1	28.378	296	185	10	27	309	54	335	1.56e-34	130			XP_007444670.1	KAI4039188.1	32.166	314	195	6	15	311	28	340	1.7e-44	159
														XP_007444670.1	XP_783326.1	30.435	322	201	11	31	343	44	351	5.81e-33	127			XP_007444670.1	CAC42576.1	32.308	325	180	8	27	315	44	364	1.18e-42	155
														XP_007444670.1	XP_011662370.1	27.597	308	209	5	24	322	42	344	1.71e-32	125			XP_007444670.1	NP_001305782.1	33.948	271	173	4	40	307	65	332	3.3e-42	153
														XP_007444670.1	XP_001200425.2	30.293	307	195	7	17	305	48	353	6.27e-32	127			XP_007444670.1	pdb|4EA3|B	32.653	294	190	5	19	307	116	406	4.75e-42	154
														XP_007444670.1	XP_003729750.1	29.167	288	184	8	32	306	95	375	2.87e-31	123			XP_007444670.1	pdb|7VLA|R	31.973	294	175	8	29	310	41	321	6.74e-42	151
														XP_007444670.1	XP_003723464.2	30	310	186	12	24	309	51	353	6.47e-31	121			XP_007444670.1	BAG37920.1	31.024	332	202	11	1	311	1	326	1.61e-41	151
														XP_015745497.2	XP_011678514.1	40.559	286	166	3	34	315	42	327	1.71e-68	219			XP_007444670.1	EAX10169.1	33.106	293	182	8	27	313	48	332	2.06e-39	145
														XP_015745497.2	XP_030845848.1	40.816	294	157	6	36	317	46	334	1.22e-65	211			XP_007444670.1	KAI4020330.1	33.103	290	180	8	25	307	69	351	3.28e-39	146
														XP_015745497.2	XP_030846418.1	36.333	300	181	5	27	317	27	325	6.71e-59	193			XP_007444670.1	NP_001138751.1	33.103	290	180	8	25	307	162	444	3.68e-39	147
														XP_015745497.2	XP_030846538.1	33.333	294	185	4	36	319	43	335	2.5e-56	187			XP_007444670.1	NP_001305784.1	33.466	251	162	3	60	307	55	303	2.54e-38	141
														XP_015745497.2	XP_030832153.1	30.892	314	183	7	35	316	37	348	1.04e-40	146			XP_007444670.1	pdb|7T11|R	32.362	309	186	11	20	314	71	370	3.38e-38	142
														XP_015745497.2	XP_011670235.1	30.625	320	206	6	10	316	11	327	9.12e-40	144			XP_015745497.2	KAI4051682.1	66.312	282	94	1	35	316	26	306	1.26e-136	394
														XP_015745497.2	XP_030838918.1	30.183	328	174	10	40	320	58	377	2.88e-39	143			XP_015745497.2	KAI4002918.1	58.9	309	120	3	17	319	1	308	6.98e-121	353
														XP_015745497.2	XP_030836000.1	29.508	305	188	6	34	316	56	355	6.72e-39	141			XP_015745497.2	KAI4046789.1	40.566	318	174	7	12	319	8	320	3.32e-65	210
														XP_015745497.2	XP_030835433.1	31.757	296	183	8	35	320	37	323	3.19e-38	139			XP_015745497.2	CAC42576.1	32.407	324	177	8	31	317	40	358	2.4e-44	158
														XP_015745497.2	XP_011662370.1	31.081	296	190	6	33	319	43	333	3.92e-36	134			XP_015745497.2	NP_001305426.1	33.438	320	179	11	18	315	36	343	1.77e-42	152
														XP_015745497.2	XP_030833253.1	27.491	291	183	7	43	318	59	336	3.62e-34	128			XP_015745497.2	NP_001305782.1	35.273	275	171	6	48	319	65	335	4.36e-42	151
														XP_015745497.2	XP_003727169.2	32.056	287	175	8	46	320	78	356	2e-32	124			XP_015745497.2	pdb|4EA3|B	35.125	279	166	7	48	319	139	409	9.77e-42	151
														XP_015745497.2	XP_030846526.1	31.01	287	180	8	46	320	78	358	1.32e-31	122			XP_015745497.2	KAI4039188.1	32.716	324	190	10	13	320	30	341	2.27e-41	149
														XP_015745497.2	XP_030833167.1	33.645	214	128	5	115	317	1	211	2.18e-31	118			XP_015745497.2	KAI4001161.1	30.484	351	200	11	3	319	8	348	1.07e-40	147
														XP_015745497.2	XP_783326.1	30.479	292	178	9	39	317	44	323	6.47e-31	120			XP_015745497.2	KAI4020330.1	31.343	335	200	9	3	315	25	351	3.05e-40	147
														XP_025024755.1	XP_011670235.1	38.652	282	162	6	44	319	47	323	8.66e-57	191			XP_015745497.2	NP_001138751.1	31.343	335	200	9	3	315	118	444	1.01e-39	146
														XP_025024755.1	XP_030845848.1	35.347	331	184	11	9	323	17	333	7.09e-55	186			XP_015745497.2	BAG37920.1	30.195	308	190	8	31	319	25	326	1.14e-39	144
														XP_025024755.1	XP_030846418.1	32.219	329	203	7	43	358	36	357	8.83e-55	185			XP_015745497.2	KAI4060674.1	31.511	311	198	9	14	317	36	338	5.52e-39	142
														XP_025024755.1	XP_011665623.1	39.146	281	160	4	47	322	38	312	2.19e-53	182			XP_015745497.2	NP_001305784.1	35.178	253	158	5	70	319	57	306	3.21e-38	139
														XP_025024755.1	XP_030846538.1	32.012	328	201	9	9	322	12	331	3.54e-46	163			XP_015745497.2	EAX10169.1	33.67	297	178	7	29	317	41	326	9.66e-38	139
														XP_025024755.1	XP_030830676.1	29.949	394	244	12	24	402	14	390	6.85e-45	160			XP_025024755.1	XP_047297429.1	67.397	411	116	6	11	415	20	418	3.42e-158	453
														XP_025024755.1	XP_030832153.1	28.191	376	230	11	28	369	23	392	7.72e-41	149			XP_025024755.1	KAI4052706.1	57.516	306	119	3	52	357	51	345	5.09e-123	362
														XP_025024755.1	XP_011678514.1	27.761	335	228	6	1	326	2	331	2.31e-37	140			XP_025024755.1	pdb|7T11|R	49.415	342	149	5	40	376	81	403	6.11e-112	335
														XP_025024755.1	XP_030855708.1	30.263	304	191	6	48	339	40	334	5.21e-37	137			XP_025024755.1	KAI4060674.1	51	300	135	4	26	322	46	336	5.72e-95	291
														XP_025024755.1	XP_783326.1	32.039	309	178	11	43	334	41	334	7.22e-33	127			XP_025024755.1	EAX10169.1	47.735	287	138	4	42	324	48	326	2.25e-84	264
														XP_025024755.1	XP_030835433.1	28.523	298	182	7	42	323	37	319	8.84e-32	124			XP_025024755.1	CBX54035.1	65.06	166	57	1	52	217	51	215	2.61e-70	224
														XP_025024755.1	XP_011662370.1	26.543	324	213	6	11	321	17	328	1.05e-31	124			XP_025024755.1	NP_001138751.1	37.216	352	203	5	25	362	145	492	3.33e-65	217
														XP_025024755.1	XP_003730470.1	32.095	296	170	11	48	322	11	296	9.7e-31	120			XP_025024755.1	KAI4010622.1	36.28	328	199	5	1	324	1	322	5.88e-65	212
														XP_025024755.1	XP_030848407.1	26.221	389	228	13	54	408	36	399	2.47e-30	121			XP_025024755.1	pdb|4EA3|B	40.952	315	175	4	12	322	99	406	8.71e-64	212
														XP_025024755.1	XP_030833253.1	28.155	309	197	10	27	322	37	333	1.07e-29	118			XP_025024755.1	KAI4020330.1	39.432	317	182	4	25	335	52	364	9.47e-64	212
														XP_025025083.1	XP_011665623.1	39.577	331	181	6	61	377	33	358	6.01e-64	209			XP_025024755.1	NP_001305782.1	41.724	290	162	3	35	322	48	332	2.85e-61	204
														XP_025025083.1	XP_011670235.1	35.398	339	207	5	39	369	21	355	1.16e-62	206			XP_025024755.1	KAI2515935.1	38.65	326	178	6	32	347	43	356	7.67e-59	197
														XP_025025083.1	XP_030845848.1	37.654	324	183	9	57	366	41	359	4.73e-60	198			XP_025024755.1	NP_001305426.1	35.088	342	208	6	42	376	60	394	2.45e-58	197
														XP_025025083.1	XP_030846418.1	32.07	343	210	8	53	374	27	367	4.93e-56	187			XP_025024755.1	NP_005277.2	40.816	294	158	5	42	326	46	332	5.54e-58	194
														XP_025025083.1	XP_030846538.1	29.7	367	238	7	20	367	1	366	2.24e-54	184			XP_025024755.1	pdb|6PT3|B	37.73	326	181	6	12	327	139	452	6.4e-57	194
														XP_025025083.1	XP_030830676.1	34.203	345	189	7	46	363	16	349	4.8e-50	172			XP_025025083.1	KAI4052706.1	62.67	367	130	4	24	386	1	364	1.05e-166	471
														XP_025025083.1	XP_011678514.1	29.226	349	229	9	45	378	28	373	5.92e-41	149			XP_025025083.1	pdb|7T11|R	58.192	354	139	5	35	384	59	407	2.3e-137	399
														XP_025025083.1	XP_030832153.1	30	360	207	13	60	377	36	392	4.54e-40	146			XP_025025083.1	XP_047297429.1	58.213	347	135	4	24	362	4	348	1.65e-119	353
														XP_025025083.1	XP_030848407.1	32.615	325	176	11	73	361	36	353	2.42e-37	140			XP_025025083.1	KAI4060674.1	50.318	314	144	4	42	351	44	349	1.4e-108	325
														XP_025025083.1	XP_011674709.1	28.046	435	214	14	35	386	80	498	2.73e-36	138			XP_025025083.1	EAX10169.1	53.618	304	127	4	61	356	48	345	1.05e-107	322
														XP_025025083.1	XP_030836000.1	26.667	315	201	6	51	342	50	357	5.26e-35	132			XP_025025083.1	CBX54035.1	64.516	217	71	3	24	236	1	215	1.15e-91	277
														XP_025025083.1	XP_003730470.1	32.534	292	172	8	67	339	11	296	7.71e-35	130			XP_025025083.1	NP_001138751.1	40.836	311	181	2	56	364	159	468	1.29e-76	246
														XP_025025083.1	XP_030833857.1	27.864	323	169	6	78	338	76	396	1.85e-34	132			XP_025025083.1	KAI4020330.1	40.575	313	183	2	54	364	64	375	1.3e-76	244
														XP_025025083.1	XP_030855708.1	31.273	275	180	6	67	334	40	312	3.43e-34	129			XP_025025083.1	CBX54036.1	62.963	189	64	3	24	208	1	187	8.99e-75	232
														XP_025025083.1	XP_030833253.1	28.972	321	202	10	68	377	58	363	3.67e-34	129			XP_025025083.1	NP_001305782.1	41.503	306	166	3	59	351	42	347	1.49e-72	233
														XP_025027290.1	XP_030835433.1	33.893	298	183	2	54	347	35	322	1.67e-56	189			XP_025025083.1	pdb|4EA3|B	43.369	279	156	1	66	342	131	409	7.45e-72	232
														XP_025027290.1	XP_003729750.1	32.573	307	194	5	39	339	73	372	3.26e-46	164			XP_025025083.1	NP_005277.2	42.444	311	170	4	37	341	24	331	5.65e-70	224
														XP_025027290.1	XP_030845848.1	32.66	297	185	6	64	352	53	342	5.42e-46	161			XP_025025083.1	KAI2515935.1	38.244	353	208	5	30	379	24	369	1.9e-69	224
														XP_025027290.1	XP_783326.1	30.537	298	191	5	54	346	38	324	2.34e-45	160			XP_025025083.1	KAI4010622.1	40.214	281	164	2	70	346	47	327	3.37e-68	219
														XP_025027290.1	XP_003725178.2	35.273	275	162	5	73	341	69	333	9.3e-43	154			XP_025025083.1	NP_001305426.1	38.854	314	184	5	61	367	60	372	1.91e-65	214
														XP_025027290.1	XP_030838918.1	28.488	344	208	7	55	364	52	391	4.04e-42	152			XP_025027290.1	pdb|7X9B|R	73.684	361	86	4	1	359	1	354	0	512
														XP_025027290.1	XP_030846418.1	29.712	313	193	5	62	367	41	333	1.89e-40	147			XP_025027290.1	CAC42561.1	32.542	295	188	4	58	347	40	328	3.98e-51	177
														XP_025027290.1	XP_003723464.2	33.442	308	184	8	59	350	59	361	3.91e-40	146			XP_025027290.1	pdb|7VGX|R	33.444	302	189	4	46	338	40	338	9.27e-51	176
														XP_025027290.1	XP_030836000.1	29.582	311	201	6	55	351	56	362	4.2e-38	140			XP_025027290.1	KAI4025691.1	33.433	335	204	9	50	368	142	473	1.82e-50	178
														XP_025027290.1	XP_011680942.1	28.616	318	209	7	34	338	32	344	1.66e-36	137			XP_025027290.1	pdb|7L1V|R	34.628	309	192	4	46	347	51	356	6.64e-50	173
														XP_025027290.1	XP_030846538.1	27.326	344	229	9	14	347	3	335	2.8e-36	136			XP_025027290.1	BAG37605.1	37.37	289	172	5	54	338	70	353	2.55e-47	167
														XP_025027290.1	XP_030837103.1	28.797	316	199	7	40	339	59	364	1.93e-33	129			XP_025027290.1	KAI4026851.1	29.87	308	192	7	55	344	45	346	7.89e-46	164
														XP_025027290.1	XP_030833253.1	28.767	292	177	9	67	345	62	335	6.91e-33	126			XP_025027290.1	XP_016866287.1	31.765	340	191	4	46	347	45	381	1.86e-45	163
														XP_025027290.1	XP_030833857.1	28.659	328	175	7	73	345	76	399	1.24e-32	127			XP_025027290.1	CAD79723.1	29.795	292	184	5	55	344	5	277	8.07e-44	155
														XP_025027290.1	XP_011678514.1	28.852	357	214	13	3	346	1	330	1.4e-30	120			XP_025027290.1	BAG36078.1	39.927	273	152	6	72	338	77	343	6.3e-43	154
														XP_025029491.1	XP_011678514.1	36.014	286	151	5	34	287	42	327	5.08e-53	178			XP_025027290.1	pdb|7X9C|R	31.692	325	204	6	38	351	27	344	1.15e-42	154
														XP_025029491.1	XP_030845848.1	36.519	293	143	6	36	289	46	334	3.67e-51	172			XP_025027290.1	CAD69475.1	33.651	315	188	7	50	348	49	358	3.17e-42	154
														XP_025029491.1	XP_030846418.1	33.223	301	161	7	27	289	27	325	2.73e-46	159			XP_025027290.1	CAD69521.1	28.758	306	190	6	53	344	43	334	1.3e-41	153
														XP_025029491.1	XP_030846538.1	29.352	293	170	4	36	291	43	335	7.52e-42	148			XP_025027290.1	AAY24114.1	28.614	339	232	5	1	330	5	342	1.57e-41	151
														XP_025029491.1	XP_030833167.1	33.962	212	126	5	89	289	3	211	8.7e-32	118			XP_025027290.1	EAW54325.1	29.969	327	206	5	61	376	39	353	1.46e-40	149
														XP_025029491.1	XP_011670235.1	28.302	318	188	7	10	288	11	327	1.84e-30	118			XP_025029491.1	KAI4051682.1	59.431	281	87	1	35	288	26	306	1.35e-117	344
														XP_025029491.1	XP_030836000.1	30.364	247	143	7	64	288	116	355	1.19e-29	115			XP_025029491.1	KAI4002918.1	52.427	309	112	3	17	291	1	308	5.05e-102	303
														XP_025029491.1	XP_030835433.1	31.395	258	159	7	45	292	74	323	2.67e-29	114			XP_025029491.1	KAI4046789.1	34.906	318	164	7	12	291	8	320	2.63e-46	160
														XP_025029491.1	XP_030838918.1	27.217	327	157	10	40	292	58	377	4.66e-28	112			XP_025029491.1	NP_001305784.1	31.757	296	183	8	7	291	19	306	3.92e-32	122
														XP_025029491.1	XP_030833253.1	28.444	225	139	4	80	290	120	336	3e-27	108			XP_025029491.1	KAI4001161.1	32.283	254	137	8	64	291	104	348	2.09e-31	122
														XP_025029491.1	XP_030832153.1	27.389	314	166	8	35	288	37	348	2.74e-26	106			XP_025029491.1	NP_001305782.1	33.878	245	155	5	50	291	95	335	2.09e-31	122
														XP_025029491.1	XP_003727169.2	28.772	285	159	7	46	292	78	356	2.09e-25	104			XP_025029491.1	NP_001305426.1	29.874	318	165	10	18	287	36	343	3.78e-31	121
														XP_025029491.1	XP_011662370.1	28.136	295	172	8	33	291	43	333	2.61e-25	103			XP_025029491.1	pdb|4EA3|B	33.735	249	150	6	50	291	169	409	4.81e-31	121
														XP_025029491.1	XP_030846526.1	27.719	285	164	7	46	292	78	358	9.28e-25	102			XP_025029491.1	CAC42576.1	28.571	322	164	9	31	289	40	358	3.89e-30	119
														XP_025029491.1	XP_003730470.1	28.205	234	151	5	66	287	69	297	3.45e-23	97.1			XP_025029491.1	KAI4020330.1	27.928	333	186	8	3	287	25	351	1.1e-29	117
														XP_025029975.1	XP_011665623.1	38.516	283	162	6	50	327	37	312	3.61e-53	180			XP_025029491.1	NP_001138751.1	27.928	333	186	8	3	287	118	444	2.56e-29	117
														XP_025029975.1	XP_030845848.1	33.333	354	209	10	15	353	20	361	3.75e-53	180			XP_025029491.1	BAG37920.1	25.733	307	177	7	31	291	25	326	2.09e-28	113
														XP_025029975.1	XP_011670235.1	32.268	313	196	8	44	348	43	347	3.29e-52	178			XP_025029491.1	BAG36357.1	30.041	243	155	5	64	291	97	339	5.35e-28	112
														XP_025029975.1	XP_030846418.1	33.564	289	181	5	48	327	37	323	5.91e-47	163			XP_025029491.1	KAI4060674.1	27.832	309	184	9	14	289	36	338	1.29e-27	111
														XP_025029975.1	XP_030846538.1	30	320	212	4	20	329	16	333	7.19e-44	155			XP_025029491.1	KAI4039188.1	29.102	323	175	10	13	292	30	341	1.42e-27	111
														XP_025029975.1	XP_011678514.1	32.143	280	179	8	55	327	52	327	4.23e-38	140			XP_025029975.1	KAI2515935.1	73.352	364	92	3	1	359	1	364	0	514
														XP_025029975.1	XP_030830676.1	28.313	332	219	5	43	358	28	356	6.13e-38	140			XP_025029975.1	pdb|6PT3|B	78.618	304	65	0	26	329	146	449	1.29e-164	469
														XP_025029975.1	XP_030832153.1	29.462	353	201	12	34	350	29	369	7.65e-37	137			XP_025029975.1	NP_001138751.1	72.188	320	88	1	35	354	153	471	2.86e-160	459
														XP_025029975.1	XP_003730470.1	30.526	285	168	10	83	355	48	314	1.78e-32	124			XP_025029975.1	KAI4020330.1	72.188	320	88	1	35	354	60	378	4.45e-160	457
														XP_025029975.1	XP_011662370.1	27.385	325	203	10	57	360	56	368	2.88e-32	124			XP_025029975.1	KAI2515936.1	62.363	364	84	4	1	359	1	316	8.18e-159	449
														XP_025029975.1	XP_030833167.1	37.156	218	120	9	134	338	11	224	4.92e-32	120			XP_025029975.1	NP_001305426.1	63.45	342	119	4	14	350	26	366	7.45e-149	427
														XP_025029975.1	XP_030833253.1	28.435	313	203	8	54	353	59	363	7.13e-31	120			XP_025029975.1	AXN91726.1	69.935	306	67	2	1	281	1	306	4.71e-136	390
														XP_025029975.1	XP_011664179.1	29.514	288	188	8	54	334	37	316	3.93e-30	118			XP_025029975.1	NP_001305782.1	57.764	322	135	1	44	365	50	370	1.56e-128	375
														XP_025029975.1	XP_003729750.1	26.524	328	218	10	51	365	95	412	2.28e-29	117			XP_025029975.1	pdb|4EA3|B	60.526	304	119	1	26	329	106	408	1.91e-126	371
														XP_025029975.1	XP_011680942.1	28.472	288	188	6	52	323	60	345	4.13e-29	116			XP_025029975.1	NP_001305784.1	57.627	295	124	1	71	365	48	341	6.14e-117	343
																												XP_025029975.1	pdb|4DJH|B	69.756	205	59	2	44	245	21	225	1.73e-96	296
																												XP_025029975.1	pdb|7T11|R	42.857	343	189	5	19	359	59	396	2.76e-88	273
																												XP_025029975.1	KAI4060674.1	45.139	288	151	3	45	330	58	340	1.37e-76	242
																												XP_025029975.1	EAX10169.1	43.599	289	151	6	46	330	48	328	3.43e-73	233
																												XP_025029975.1	KAI4052706.1	39.228	311	181	6	56	365	51	354	3.13e-67	217
																												XP_025029975.1	pdb|4DJH|B	67.01	97	31	1	246	342	385	480	2.58e-32	127

## Sheet: Xenopus tropicalis
BLASTP 2.2.31+														Reciprocal BLASTP 2.2.31+ vs S. purpuratus														Reciprocal BLASTP 2.2.31+ vs H. sapiens
Xenopus tropicalis														Xenopus tropicalis														Xenopus tropicalis
Query ID	Subject ID	% identity	Alignment length	Mismatches	Gap opens	Query start	Query end	Subject start	Subject end	e-value	Bit score			Query ID	Subject ID	% identity	Alignment length	Mismatches	Gap opens	Query start	Query end	Subject start	Subject end	e-value	Bit score			Query ID	Subject ID	% identity	Alignment length	Mismatches	Gap opens	Query start	Query end	Subject start	Subject end	e-value	Bit score
SpurKPR2XP003727259	KAE8633216.1	47.937	315	154	5	40	346	59	371	8.64e-99	298			KAE8579349.1	XP_011670235.1	33.333	297	188	5	26	318	33	323	1.98e-52	178			KAE8579349.1	EAW60387.1	68.571	315	97	1	16	328	66	380	1.94e-163	464			>XP_002932668.2 bombesin receptor subtype-3 [Xenopus tropicalis]
SpurKPR2XP003727259	KAE8609884.1	46.006	313	160	4	43	347	48	359	3.03e-94	286			KAE8579349.1	XP_030846418.1	33.639	327	195	9	6	318	2	320	1.2e-47	165			KAE8579349.1	CAG30383.1	66.465	331	108	2	1	328	70	400	4.48e-163	463			>XP_002934896.3 orexin receptor type 2 [Xenopus tropicalis]
SpurKPR2XP003727259	KAE8631810.1	45.307	309	162	4	42	344	40	347	1.79e-90	276			KAE8579349.1	XP_030830676.1	31.475	305	197	5	21	317	14	314	3.09e-36	135			KAE8579349.1	XP_024302339.1	39.175	291	162	4	37	319	34	317	1.05e-66	215			>XP_002935352.5 pyroglutamylated RF-amide peptide receptor [Xenopus tropicalis]
SpurKPR2XP003727259	XP_017952511.1	38.854	314	175	6	46	352	28	331	1.63e-70	225			KAE8579349.1	XP_011678514.1	29.483	329	211	8	37	357	42	357	4.86e-36	135			KAE8579349.1	pdb|7T11|R	33.908	348	212	9	16	352	61	401	6.92e-60	199			>XP_031753304.1 gastrin/cholecystokinin type B receptor [Xenopus tropicalis]
SpurKPR2XP003727259	XP_002940025.1	36.119	335	201	5	35	367	8	331	2.04e-69	223			KAE8579349.1	XP_030845848.1	29.338	317	204	6	15	319	22	330	7.75e-35	131			KAE8579349.1	KAI4060674.1	34.528	307	191	6	15	319	36	334	1.4e-57	192			>XP_031750554.1 nociceptin receptor [Xenopus tropicalis]
SpurKPR2XP003727259	XP_004913937.2	37.888	322	181	7	27	341	36	345	2.52e-64	211			KAE8579349.1	XP_003730470.1	29.836	305	192	8	45	334	10	307	2.02e-31	120			KAE8579349.1	AAV98053.1	65.079	126	43	1	201	326	148	272	5.84e-51	172			>XP_017952511.1 uncharacterized protein LOC100125055 isoform X1 [Xenopus tropicalis]
SpurKPR2XP003727259	XP_004916398.1	35.455	330	199	7	43	371	46	362	1.34e-60	199			KAE8579349.1	XP_030846538.1	28.383	303	203	6	27	319	31	329	2.8e-31	122			KAE8579349.1	KAI4052706.1	33.529	340	195	11	22	344	25	350	5.99e-50	172			>XP_017949635.1 somatostatin receptor type 4 [Xenopus tropicalis]
SpurKPR2XP003727259	XP_002932329.2	35.92	348	194	10	20	362	27	350	2.1e-60	199			KAE8579349.1	XP_030832153.1	30.094	319	178	9	37	319	36	345	6.52e-30	118			KAE8579349.1	EAX10169.1	31.399	293	192	5	28	319	38	322	4.68e-47	165			>XP_004913937.2 galanin receptor type 3 isoform X1 [Xenopus tropicalis]
SpurKPR2XP003727259	XP_002933014.2	37.538	333	192	9	15	341	51	373	1.06e-54	184			KAE8579349.1	XP_030855708.1	30.072	276	181	7	43	311	37	307	7.32e-30	117			KAE8579349.1	KAI4010622.1	34.824	313	177	11	23	317	13	316	6.09e-42	150			>XP_002933014.2 prolactin-releasing peptide receptor [Xenopus tropicalis]
SpurKPR2XP003727259	KAE8598184.1	33.651	315	196	5	22	334	17	320	6.96e-53	179			KAE8579349.1	XP_011665623.1	26.543	324	206	9	42	345	37	348	3.84e-28	113			KAE8579349.1	XP_047297429.1	35.258	329	183	10	23	332	30	347	2.43e-41	150			>XP_002932329.2 somatostatin receptor type 5 [Xenopus tropicalis]
SpurKPR2XP003727259	XP_002939760.1	30.649	385	231	9	15	373	22	396	6.72e-51	176			KAE8579349.1	XP_003729750.1	29.326	341	190	14	23	335	69	386	1.08e-24	104			KAE8579349.1	KAI4020330.1	28.045	353	228	11	10	346	38	380	6.75e-41	150			>XP_004917297.1 somatostatin receptor type 1 [Xenopus tropicalis]
SpurKPR2XP003727259	XP_031750554.1	33.043	345	213	9	5	341	2	336	1.64e-48	168			KAE8579349.1	XP_030848407.1	27.385	325	173	10	50	329	36	342	3.97e-21	94			KAE8579349.1	NP_001138751.1	28.045	353	228	11	10	346	131	473	1e-40	150			>XP_004916398.1 somatostatin receptor type 2 [Xenopus tropicalis]
SpurKPR2XP003727259	KAE8598753.1	35.294	289	176	5	47	332	38	318	3.17e-48	166			KAE8583980.1	XP_003729750.1	36.519	293	179	2	69	357	89	378	1.17e-67	222			KAE8579349.1	NP_001305426.1	28.65	363	233	11	15	360	37	390	7.78e-40	146			>XP_004913945.1 somatostatin receptor type 3 [Xenopus tropicalis]
SpurKPR2XP003727259	XP_002939404.1	33.739	329	192	10	47	362	55	370	4.41e-48	167			KAE8583980.1	XP_030835433.1	34.812	293	177	3	68	355	35	318	2.18e-53	182			KAE8579349.1	NP_005277.2	31.329	316	192	10	14	319	27	327	5.74e-38	139			>XP_004911210.1 neuropeptide Y receptor type 2 [Xenopus tropicalis]
SpurKPR2XP003727259	KAE8583980.1	30.462	325	212	8	32	350	57	373	5.73e-48	168			KAE8583980.1	XP_011680942.1	28.093	388	251	6	42	408	21	401	5.83e-49	171			KAE8579349.1	CAD79726.1	42.581	155	85	1	37	191	5	155	1.78e-37	138			>XP_002940396.1 prolactin-releasing peptide receptor [Xenopus tropicalis]
SpurKPR3.1XP011680162	KAE8609884.1	44.59	305	164	4	31	331	39	342	1.9e-82	257			KAE8583980.1	XP_030845848.1	30.462	325	212	8	57	373	32	350	5.2e-48	168			KAE8583980.1	BAG37605.1	64.964	411	139	3	12	420	16	423	0	512			>XP_002940025.1 galanin receptor type 2 [Xenopus tropicalis]
SpurKPR3.1XP011680162	KAE8633216.1	43.934	305	166	4	31	331	53	356	4.06e-82	256			KAE8583980.1	XP_030836000.1	31.024	332	207	7	48	362	35	361	4.99e-44	157			KAE8583980.1	KAI4073674.1	56.691	411	131	4	12	420	16	381	3.99e-145	419			>XP_002939760.1 probable G-protein coupled receptor 83 [Xenopus tropicalis]
SpurKPR3.1XP011680162	KAE8631810.1	43.322	307	167	5	29	331	32	335	6.9e-81	252			KAE8583980.1	XP_030846538.1	28.76	379	230	15	34	394	14	370	5.5e-44	157			KAE8583980.1	EAW54325.1	31.169	385	237	9	44	412	9	381	1.74e-48	171			>XP_002939404.1 delta-type opioid receptor [Xenopus tropicalis]
SpurKPR3.1XP011680162	XP_017952511.1	32.527	372	231	6	20	381	5	366	5.44e-67	216			KAE8583980.1	XP_783326.1	30.1	299	183	5	68	355	38	321	7.67e-44	157			KAE8583980.1	KAI4026509.1	33.333	303	188	5	64	360	80	374	1.05e-47	170			>XP_002933909.1 mu-type opioid receptor [Xenopus tropicalis]
SpurKPR3.1XP011680162	XP_002940025.1	35.127	316	186	5	22	335	3	301	1.57e-61	202			KAE8583980.1	XP_030838918.1	30.659	349	203	9	71	381	54	401	1.41e-42	155			KAE8583980.1	pdb|7VGX|R	30.645	372	237	9	53	414	38	398	1.23e-46	166			>KAE8633973.1 hypothetical protein XENTR_v10002165 [Xenopus tropicalis]
SpurKPR3.1XP011680162	XP_004913937.2	31.143	350	220	7	43	391	57	386	1.66e-55	188			KAE8583980.1	XP_003723464.2	29.841	315	209	7	73	375	59	373	9.26e-42	152			KAE8583980.1	KAI4025691.1	29.073	399	247	9	3	375	83	471	1.24e-46	169			>KAE8633216.1 hypothetical protein XENTR_v10001817 [Xenopus tropicalis]	NP_001165295.1
SpurKPR3.1XP011680162	XP_002932668.2	30.184	381	226	10	4	357	11	378	6.8e-50	173			KAE8583980.1	XP_003725178.2	31.646	316	199	8	52	357	29	337	4.87e-39	144			KAE8583980.1	pdb|7L1V|R	32.11	327	200	5	53	360	34	357	3.02e-46	164			>KAE8631810.1 hypothetical protein XENTR_v10001311 [Xenopus tropicalis]	NP_001163985.1
SpurKPR3.1XP011680162	XP_002932329.2	31.609	348	219	8	33	376	35	367	2.24e-49	171			KAE8583980.1	XP_003729168.3	31.803	305	184	7	74	364	74	368	1.18e-38	144			KAE8583980.1	pdb|7X9B|R	35.185	324	195	8	68	383	49	365	3.26e-45	162			>KAE8609884.1 hypothetical protein XENTR_v10011937 [Xenopus tropicalis]	NP_001165296.1
SpurKPR3.1XP011680162	KAE8598184.1	31.034	348	209	8	19	352	9	339	8.64e-48	166			KAE8583980.1	XP_030846418.1	27.114	343	230	6	44	371	2	339	1.68e-36	137			KAE8583980.1	XP_016866287.1	29.296	355	204	5	53	360	28	382	7.61e-43	157			>KAE8602263.1 hypothetical protein XENTR_v10013929 [Xenopus tropicalis]
SpurKPR3.1XP011680162	XP_004916398.1	33.788	293	177	7	43	331	49	328	9.47e-46	161			KAE8583980.1	XP_030836990.1	28.198	383	205	10	36	353	4	381	1.56e-32	127			KAE8583980.1	pdb|7RMI|R	31.909	351	208	6	71	413	45	372	1.62e-42	155			>KAE8598753.1 hypothetical protein XENTR_v10016926 [Xenopus tropicalis]
SpurKPR3.1XP011680162	XP_002939404.1	33.793	290	179	6	47	333	58	337	2.43e-45	160			KAE8583980.1	XP_030837103.1	26.163	344	233	6	65	394	72	408	3.16e-31	123			KAE8583980.1	pdb|7P02|R	33.66	306	187	5	75	372	85	382	3.79e-41	151			>KAE8598184.1 hypothetical protein XENTR_v10016745 [Xenopus tropicalis]
SpurKPR3.1XP011680162	XP_002934896.3	28.5	400	216	13	18	356	31	421	1.11e-44	160			KAE8583980.1	XP_011678514.1	27.019	359	234	13	53	396	27	372	3.99e-31	123			KAE8583980.1	CAC42558.1	26.525	377	245	8	37	390	14	381	6.91e-41	150			>KAE8584700.1 hypothetical protein XENTR_v10021075 [Xenopus tropicalis]
SpurKPR3.1XP011680162	XP_002933014.2	31.875	320	206	7	16	331	55	366	1.44e-44	158			KAE8584700.1	XP_011670235.1	32.399	321	190	8	9	316	21	327	1.26e-43	155			KAE8583980.1	KAI4001161.1	29.141	326	215	8	54	365	30	353	1.16e-40	150			>KAE8583980.1 hypothetical protein XENTR_v10020771 [Xenopus tropicalis]
SpurKPR3.1XP011680162	XP_031753304.1	28.804	368	202	8	30	339	53	418	1.91e-44	159			KAE8584700.1	XP_030846418.1	29.721	323	199	8	14	317	12	325	1.18e-41	149			KAE8583980.1	CAC42561.1	29.891	368	218	11	69	415	37	385	2.42e-39	146			>KAE8579349.1 hypothetical protein XENTR_v10024007 [Xenopus tropicalis]
SpurKPR3.1XP011680162	XP_017949635.1	31.429	315	196	7	18	331	38	333	4e-44	157			KAE8584700.1	XP_030845848.1	28.319	339	206	12	2	317	10	334	3.64e-36	134			KAE8583980.1	KAI4026851.1	29.063	320	206	6	69	369	45	362	3.33e-39	147			>NP_001305708.1 kappa-type opioid receptor isoform 1x [Xenopus tropicalis]
SpurKPR5XP784787	KAE8633216.1	36.769	359	190	10	7	335	7	358	7.63e-64	208			KAE8584700.1	XP_030832153.1	31.437	334	173	14	28	320	34	352	8.2e-35	131			KAE8584700.1	BAG36648.1	50	338	167	2	6	342	23	359	2.68e-103	309
SpurKPR5XP784787	KAE8631810.1	39.796	294	153	8	59	335	51	337	5.53e-62	202			KAE8584700.1	XP_030846538.1	28.049	328	208	11	1	314	17	330	1.76e-33	127			KAE8584700.1	KAI4031992.1	42.208	308	175	3	30	336	65	370	1.02e-78	247
SpurKPR5XP784787	KAE8609884.1	39.456	294	154	9	59	335	58	344	5.87e-60	197			KAE8584700.1	XP_011665623.1	31.058	293	177	9	34	317	38	314	3.01e-32	124			KAE8584700.1	pdb|7C6A|A	53.431	204	95	0	24	227	7	210	1.18e-69	224
SpurKPR5XP784787	XP_002933014.2	31.65	297	188	5	50	336	78	369	1.07e-37	139			KAE8584700.1	XP_030830676.1	28.788	330	193	12	29	336	31	340	1.22e-30	120			KAE8584700.1	pdb|7VLA|R	33.228	316	198	7	13	325	23	328	5.67e-57	190
SpurKPR5XP784787	XP_004916398.1	30.1	299	188	8	59	349	56	341	2.41e-36	135			KAE8584700.1	XP_030835433.1	27.52	367	212	12	12	349	5	346	1.56e-29	117			KAE8584700.1	BAG37920.1	31.833	311	195	7	13	311	13	318	1.97e-51	176
SpurKPR5XP784787	XP_002932668.2	29.063	320	208	8	34	338	32	347	1.42e-35	134			KAE8584700.1	XP_003729750.1	25.62	363	237	12	6	349	68	416	3.42e-28	114			KAE8584700.1	XP_016861176.1	33.562	292	175	7	31	317	42	319	3.4e-51	175
SpurKPR5XP784787	XP_017952511.1	27.333	300	185	11	54	336	27	310	1.71e-34	130			KAE8584700.1	XP_011678514.1	27.003	337	208	13	33	349	43	361	6.79e-24	101			KAE8584700.1	XP_047301758.1	32.515	326	203	7	13	336	107	417	1.95e-49	172
SpurKPR5XP784787	XP_004913937.2	27.687	307	203	9	38	336	44	339	6.03e-34	130			KAE8584700.1	XP_030833253.1	24.845	322	209	9	7	319	40	337	7.4e-23	97.8			KAE8584700.1	pdb|6OS2|A	44.67	197	107	2	30	225	37	232	2.35e-49	172
SpurKPR5XP784787	XP_002932329.2	31.25	304	189	8	38	335	35	324	7.41e-34	129			KAE8584700.1	XP_030828576.1	25.959	339	210	13	30	335	58	388	1.45e-22	97.8			KAE8584700.1	BAF85609.1	31.525	295	189	5	29	322	43	325	6.1e-49	169
SpurKPR5XP784787	XP_002940025.1	28.526	312	194	9	54	351	18	314	1.56e-33	128			KAE8584700.1	XP_003723464.2	29.87	308	181	14	34	320	63	356	1.64e-22	97.4			KAE8584700.1	NP_001116513.2	31.864	295	188	5	29	322	43	325	2.57e-48	167
SpurKPR5XP784787	XP_002934896.3	29.483	329	181	8	58	341	76	398	4.39e-33	128			KAE8584700.1	XP_030846588.1	29.967	307	175	15	42	326	44	332	9.37e-22	94.7			KAE8584700.1	KAI4020918.1	30.973	339	186	8	30	327	83	414	8.7e-48	169
SpurKPR5XP784787	XP_002939404.1	29.394	330	201	10	48	363	50	361	9.22e-32	123			KAE8584700.1	XP_783326.1	24.706	340	221	9	9	328	10	334	1.94e-21	94.4			KAE8584700.1	pdb|7O7F|C	32.573	307	196	5	18	322	20	317	2.58e-47	165
SpurKPR5XP784787	KAE8602263.1	28.758	306	199	7	48	339	40	340	3.4e-31	122			KAE8598184.1	XP_011678514.1	41.414	297	167	4	37	328	42	336	1.24e-72	231			KAE8584700.1	pdb|7F1R|R	32.573	307	196	5	18	322	115	412	3.07e-46	164
SpurKPR5XP784787	KAE8598184.1	31.741	293	178	9	63	344	50	331	9.76e-31	120			KAE8598184.1	XP_030846418.1	35.882	340	203	7	6	333	2	338	6.43e-61	199			KAE8584700.1	pdb|7T11|R	29.722	360	225	10	2	346	50	396	3.44e-46	163
SpurKPR5XP784787	XP_002933909.1	29.808	312	199	8	59	363	78	376	1.52e-30	120			KAE8598184.1	XP_030845848.1	34.921	315	192	5	17	320	22	334	3.32e-60	197			KAE8584700.1	pdb|7F2O|R	34.146	287	182	4	30	312	126	409	3.48e-46	167
SpurKPR6.1XP01669579	KAE8609884.1	37.954	303	167	8	46	334	51	346	2.63e-58	194			KAE8598184.1	XP_030846538.1	31.124	347	210	7	9	339	19	352	3.13e-55	185			KAE8584700.1	pdb|7C6A|A	54.762	84	38	0	234	317	320	403	8.81e-28	114
SpurKPR6.1XP01669579	KAE8631810.1	36.196	326	189	7	20	334	22	339	3.17e-58	193			KAE8598184.1	XP_030832153.1	31.232	349	197	8	33	350	32	368	2.83e-43	154			KAE8598184.1	KAI4046789.1	84.877	324	47	1	30	351	26	349	0	511
SpurKPR6.1XP01669579	KAE8633216.1	37.086	302	171	8	46	334	65	360	1.02e-57	192			KAE8598184.1	XP_011670235.1	33.882	304	171	9	24	314	36	322	4.2e-42	150			KAE8598184.1	KAI4051682.1	39.228	311	180	5	36	342	24	329	1.05e-77	244
SpurKPR6.1XP01669579	XP_004916398.1	29.288	379	231	12	7	371	15	370	1.67e-42	152			KAE8598184.1	XP_030836000.1	30.693	303	187	4	37	319	56	355	1.12e-40	147			KAE8598184.1	KAI4002918.1	37.288	295	177	3	35	322	15	308	3.36e-68	219
SpurKPR6.1XP01669579	XP_002939404.1	30.055	366	229	13	4	359	13	361	1.5e-39	144			KAE8598184.1	XP_030833253.1	31.741	293	178	9	50	331	63	344	2.15e-38	140			KAE8598184.1	KAI4039188.1	35.526	304	177	5	35	322	40	340	1.67e-51	177
SpurKPR6.1XP01669579	XP_002940025.1	29.787	329	208	10	26	348	4	315	4.28e-39	143			KAE8598184.1	XP_030838918.1	30.423	355	199	10	41	351	56	406	2.56e-38	141			KAE8598184.1	KAI4052706.1	32.903	310	184	8	49	345	52	350	6.09e-46	161
SpurKPR6.1XP01669579	XP_017952511.1	29.697	330	198	12	14	333	5	310	8.23e-39	142			KAE8598184.1	XP_011665623.1	32.5	280	174	8	50	322	45	316	1.86e-37	138			KAE8598184.1	pdb|7T11|R	31.579	342	213	10	20	349	66	398	7.74e-46	162
SpurKPR6.1XP01669579	XP_002932329.2	29.97	337	207	10	41	368	40	356	1.41e-38	141			KAE8598184.1	XP_003723464.2	33.333	303	176	10	52	334	70	366	3.51e-37	137			KAE8598184.1	CAD79723.1	32.975	279	172	6	39	314	6	272	2.27e-45	158
SpurKPR6.1XP01669579	XP_017949635.1	29.94	334	202	10	22	346	37	347	1.65e-37	139			KAE8598184.1	XP_001200425.2	28.041	296	174	9	49	316	69	353	9.92e-33	128			KAE8598184.1	KAI4026851.1	32.215	298	178	7	39	314	46	341	1.33e-44	159
SpurKPR6.1XP01669579	XP_004913937.2	29.773	309	195	11	45	345	56	350	2.99e-35	134			KAE8598184.1	XP_030835433.1	27.551	294	198	6	37	322	36	322	4.4e-32	124			KAE8598184.1	KAI4020330.1	30.746	335	222	6	15	346	51	378	1.92e-42	154
SpurKPR6.1XP01669579	XP_002939760.1	28.446	341	216	11	42	366	69	397	8.69e-33	127			KAE8598184.1	XP_003725178.2	28.52	277	179	6	55	320	69	337	1.12e-31	123			KAE8598184.1	KAI4025691.1	30.968	310	186	6	39	324	149	454	5.29e-42	154
SpurKPR6.1XP01669579	XP_004917297.1	27.564	312	196	8	45	346	39	330	1.23e-32	125			KAE8598184.1	XP_783326.1	29.514	288	188	6	42	321	44	324	2.41e-31	122			KAE8598184.1	NP_001138751.1	30.746	335	222	6	15	346	144	471	9.92e-42	153
SpurKPR6.1XP01669579	XP_031750554.1	31.475	305	175	11	44	335	45	328	2.25e-32	125			KAE8598753.1	XP_030845848.1	35.986	289	174	6	38	318	47	332	6.04e-52	175			KAE8598184.1	CAD69521.1	31.849	292	175	8	39	314	46	329	2.57e-41	151
SpurKPR6.1XP01669579	XP_004913945.1	28.814	295	192	6	45	332	36	319	3.34e-32	125			KAE8598753.1	XP_011670235.1	34.722	288	179	4	36	319	45	327	3.1e-51	174			KAE8598184.1	pdb|4EA3|B	33.916	286	180	5	39	318	124	406	4.29e-41	150
SpurKPR6.1XP01669579	KAE8633973.1	26.801	347	221	10	9	334	59	393	4.7e-31	122			KAE8598753.1	XP_011665623.1	37.847	288	164	8	41	322	38	316	1.1e-47	164			KAE8598184.1	NP_001305782.1	33.677	291	186	5	51	338	65	351	5.55e-41	149
SpurKPR6.2XP011669580	KAE8609884.1	37.954	303	167	8	46	334	51	346	2.54e-58	194			KAE8598753.1	XP_030846538.1	31.098	328	211	6	7	322	11	335	2.84e-44	155			KAE8598184.1	NP_001305426.1	32.381	315	199	6	10	318	37	343	7.62e-41	149
SpurKPR6.2XP011669580	KAE8631810.1	36.196	326	189	7	20	334	22	339	3.29e-58	193			KAE8598753.1	XP_030846418.1	32.628	331	207	8	6	325	5	330	5.76e-43	151			KAE8598753.1	KAI4010622.1	71.174	281	81	0	45	325	47	327	6.96e-157	442
SpurKPR6.2XP011669580	KAE8633216.1	37.086	302	171	8	46	334	65	360	8.11e-58	192			KAE8598753.1	XP_011678514.1	30.847	295	194	7	33	321	40	330	7.56e-39	141			KAE8598753.1	NP_005277.2	60.714	308	120	1	16	322	26	333	1.27e-127	369
SpurKPR6.2XP011669580	XP_004916398.1	29.444	360	220	11	7	355	15	351	6.17e-41	148			KAE8598753.1	XP_030830676.1	29.968	317	202	7	21	324	13	322	1.13e-32	124			KAE8598753.1	pdb|7T11|R	43.662	284	157	2	38	320	85	366	3.51e-81	253
SpurKPR6.2XP011669580	XP_017952511.1	28.302	371	229	14	14	372	5	350	6.53e-40	145			KAE8598753.1	XP_030835433.1	25.705	319	206	8	23	322	16	322	8.26e-31	119			KAE8598753.1	KAI4060674.1	39.414	307	173	5	15	320	44	338	8.15e-72	228
SpurKPR6.2XP011669580	XP_002940025.1	29.787	329	208	10	26	348	4	315	4.13e-39	143			KAE8598753.1	XP_030832153.1	27.273	319	194	10	38	323	39	352	6.78e-30	117			KAE8598753.1	KAI4052706.1	42.857	280	154	4	46	325	51	324	8.6e-71	225
SpurKPR6.2XP011669580	XP_002939404.1	30.667	375	226	16	4	368	13	363	5.52e-39	142			KAE8598753.1	XP_030833253.1	29.936	314	197	11	23	325	41	342	7.63e-29	114			KAE8598753.1	KAI4020330.1	41.638	293	167	2	28	318	61	351	6.87e-70	225
SpurKPR6.2XP011669580	XP_017949635.1	29.275	345	212	10	11	346	26	347	2.17e-37	139			KAE8598753.1	XP_003723464.2	27.941	340	209	11	12	323	25	356	2.29e-25	104			KAE8598753.1	NP_001138751.1	41.638	293	167	2	28	318	154	444	1.08e-69	226
SpurKPR6.2XP011669580	XP_002932329.2	29.231	325	205	8	41	357	40	347	2.36e-37	138			KAE8598753.1	XP_783326.1	26.552	290	190	11	40	318	44	321	3.56e-25	104			KAE8598753.1	NP_001305426.1	38.312	308	185	3	14	318	38	343	3.85e-67	217
SpurKPR6.2XP011669580	XP_004913937.2	29.773	309	195	11	45	345	56	350	2.75e-35	134			KAE8598753.1	XP_003730470.1	27.622	286	186	9	48	318	17	296	1.76e-24	101			KAE8598753.1	KAI2515935.1	40.484	289	167	3	36	323	50	334	8.46e-66	212
SpurKPR6.2XP011669580	XP_004917297.1	27.564	312	196	8	45	346	39	330	1.18e-32	125			KAE8598753.1	XP_011680942.1	25.513	341	205	13	11	314	17	345	2.55e-24	102			KAE8598753.1	NP_001305782.1	38.489	278	169	1	41	318	57	332	8.68e-64	208
SpurKPR6.2XP011669580	XP_031750554.1	31.475	305	175	11	44	335	45	328	2.49e-32	124			KAE8598753.1	XP_030855708.1	26.481	287	197	9	45	324	43	322	1.78e-22	96.3			KAE8598753.1	pdb|4EA3|B	38.489	278	169	1	41	318	131	406	2.68e-63	207
SpurKPR6.2XP011669580	XP_004913945.1	28.814	295	192	6	45	332	36	319	4.01e-32	125			KAE8602263.1	XP_011662370.1	30.952	336	196	8	46	368	48	360	2.75e-45	160			KAE8598753.1	pdb|6PT3|B	39.446	289	170	3	36	323	166	450	2.74e-62	205
SpurKPR6.2XP011669580	XP_002939760.1	28.659	328	208	10	42	355	69	384	1.19e-31	124			KAE8602263.1	XP_030845848.1	29.114	316	203	9	44	351	46	348	3.15e-44	157			KAE8598753.1	EAX10169.1	37.847	288	167	6	36	320	48	326	8.95e-60	197
SpurKPR6.2XP011669580	KAE8633973.1	26.801	347	221	10	9	334	59	393	1.01e-30	121			KAE8602263.1	XP_030836709.1	32.704	318	202	6	44	358	32	340	6.48e-44	155			KAE8598753.1	NP_001305784.1	37.795	254	156	1	65	318	52	303	1.13e-56	187
SpurKPR7XP796690	KAE8631810.1	36.893	309	173	7	20	312	35	337	1.88e-63	206			KAE8602263.1	XP_785425.3	40.948	232	131	3	50	281	54	279	1.62e-43	152			KAE8598753.1	XP_047297429.1	38.811	286	168	3	38	320	47	328	4.33e-55	186
SpurKPR7XP796690	KAE8609884.1	37.801	291	167	5	32	312	58	344	4.24e-62	203			KAE8602263.1	XP_030846538.1	29.841	315	200	9	44	349	43	345	1.36e-42	153			KAE8602263.1	NP_002502.2	79.832	357	71	1	33	388	34	390	0	594
SpurKPR7XP796690	KAE8633216.1	39.175	291	163	6	32	312	72	358	7.24e-61	200			KAE8602263.1	XP_030846418.1	27.139	339	237	4	18	356	15	343	5.18e-40	145			KAE8602263.1	BAG36357.1	60.933	343	130	3	44	385	42	381	1.2e-130	381
SpurKPR7XP796690	XP_004916398.1	30.523	344	211	10	12	345	36	361	7.73e-47	163			KAE8602263.1	XP_003731093.1	30.631	333	215	6	46	371	43	366	1.35e-39	144			KAE8602263.1	KAI4001161.1	54.397	307	138	2	43	347	48	354	1.22e-114	340
SpurKPR7XP796690	XP_002933014.2	33.333	291	179	8	31	313	86	369	3.85e-44	156			KAE8602263.1	XP_003724609.1	31.953	338	192	9	51	370	57	374	3.62e-38	141			KAE8602263.1	KAI4063566.1	31.392	309	198	4	51	350	200	503	1.01e-50	179
SpurKPR7XP796690	XP_004917297.1	32.209	326	200	9	7	326	22	332	9.48e-44	154			KAE8602263.1	XP_030835433.1	28.824	340	213	9	29	352	19	345	4.28e-36	135			KAE8602263.1	BAG35670.1	32.229	332	209	5	52	371	90	417	1.02e-44	160
SpurKPR7XP796690	XP_002932329.2	34.063	320	174	12	7	310	24	322	9.48e-44	154			KAE8602263.1	XP_030838918.1	26.57	414	241	13	10	388	32	417	3.2e-35	134			KAE8602263.1	pdb|7L1V|R	30.435	299	192	8	49	340	67	356	1.58e-37	140
SpurKPR7XP796690	XP_017949635.1	30.421	309	202	6	9	316	43	339	1.88e-41	149			KAE8602263.1	XP_030832153.1	29.394	330	213	7	44	355	38	365	9.04e-35	132			KAE8602263.1	BAG37920.1	29.878	328	200	8	44	352	30	346	2.43e-34	132
SpurKPR7XP796690	NP_001305708.1	30.693	303	192	8	18	311	65	358	8.43e-40	145			KAE8602263.1	XP_011678514.1	29.167	288	193	5	52	338	52	329	9.46e-34	129			KAE8602263.1	pdb|6TOT|B	30.796	289	187	8	59	341	39	320	2.12e-33	128
SpurKPR7XP796690	KAE8598184.1	31.164	292	191	3	23	312	37	320	9.35e-40	144			KAE8602263.1	XP_030833253.1	28.758	306	199	7	40	340	48	339	2.63e-31	122			KAE8602263.1	XP_016866287.1	26.389	360	220	9	49	370	61	413	5.71e-33	129
SpurKPR7XP796690	XP_017952511.1	28.481	316	212	5	5	313	2	310	1.15e-39	144			KAE8602263.1	XP_003723810.2	27.273	363	229	10	47	385	51	402	8.86e-31	121			KAE8602263.1	KAI4026851.1	26.316	304	202	7	50	339	53	348	7.91e-33	128
SpurKPR7XP796690	XP_002935352.5	29.358	327	209	8	30	337	50	373	1.64e-39	145			KAE8602263.1	XP_783326.1	27.609	297	201	7	41	336	38	321	2.91e-30	119			KAE8602263.1	CAD79723.1	27.703	296	179	6	50	339	13	279	3.36e-32	124
SpurKPR7XP796690	XP_031750554.1	30.422	332	213	8	5	330	28	347	1.68e-39	143			KAE8609884.1	XP_030845848.1	46.006	313	160	4	48	359	43	347	2.48e-94	286			KAE8602263.1	pdb|7VGX|R	27.523	327	221	9	49	366	57	376	3.58e-32	126
SpurKPR7XP796690	XP_002940025.1	30.128	312	196	7	9	312	2	299	2.59e-39	143			KAE8609884.1	XP_030846418.1	45.098	306	158	4	49	351	34	332	2.96e-88	271			KAE8602263.1	CAD69521.1	26.846	298	196	6	50	339	53	336	9.63e-32	126
SpurKPR7XP796690	KAE8598753.1	31.677	322	192	11	7	313	13	321	2.73e-39	142			KAE8609884.1	XP_030846538.1	44.59	305	164	4	39	342	31	331	2.5e-82	256			KAE8602263.1	pdb|7X9B|R	27.429	350	238	8	2	343	4	345	1.99e-31	124
SpurKPR8XP796286	KAE8631810.1	33.515	367	210	10	28	391	31	366	4.84e-61	201			KAE8609884.1	XP_030833253.1	39.456	294	154	9	58	344	59	335	4.9e-60	198			KAE8602263.1	KAI4051682.1	25.667	300	195	8	44	336	27	305	5.76e-31	122
SpurKPR8XP796286	KAE8609884.1	35.258	329	193	8	20	347	33	342	4.99e-60	199			KAE8609884.1	XP_030832153.1	35.061	328	193	8	34	342	21	347	4.36e-59	196			KAE8609884.1	KAI4039188.1	53.846	338	143	4	13	345	10	339	1.54e-121	358
SpurKPR8XP796286	KAE8633216.1	33.642	324	197	6	24	347	51	356	4.39e-57	191			KAE8609884.1	XP_011678514.1	35.417	288	176	5	57	343	50	328	1.97e-48	168			KAE8609884.1	XP_047295501.1	58.929	224	86	2	42	263	35	254	9.91e-82	258
SpurKPR8XP796286	XP_017952511.1	30.838	334	193	6	31	359	21	321	3.74e-46	162			KAE8609884.1	XP_011670235.1	32.166	314	191	6	52	356	47	347	1.17e-43	155			KAE8609884.1	KAI4039189.1	70.896	134	39	0	42	175	35	168	1.82e-65	208
SpurKPR8XP796286	XP_004913937.2	31.232	349	203	7	24	367	43	359	1.09e-43	157			KAE8609884.1	XP_030838918.1	30.899	356	198	11	26	344	30	374	3.84e-42	152			KAE8609884.1	KAI4051682.1	35.762	302	165	6	48	341	24	304	1.94e-51	177
SpurKPR8XP796286	XP_002940025.1	31.546	317	182	6	34	348	15	298	2.7e-42	152			KAE8609884.1	XP_030833167.1	37.387	222	124	4	130	346	2	213	4.35e-41	145			KAE8609884.1	KAI4046789.1	34.663	326	187	6	56	375	40	345	4.39e-51	175
SpurKPR8XP796286	XP_002932329.2	30.79	367	207	12	23	385	30	353	3.22e-41	149			KAE8609884.1	XP_783326.1	29.651	344	202	13	19	347	8	326	2.47e-37	139			KAE8609884.1	pdb|7T11|R	32.123	358	216	10	6	356	41	378	8.59e-46	163
SpurKPR8XP796286	XP_004916398.1	28.011	357	223	8	38	393	49	372	7.19e-38	140			KAE8609884.1	XP_003723464.2	30.682	352	204	14	19	344	16	353	5.64e-36	135			KAE8609884.1	NP_001305426.1	32.047	337	193	11	56	378	66	380	3.44e-45	161
SpurKPR8XP796286	XP_002939404.1	29.243	383	214	14	7	369	13	358	5.5e-37	138			KAE8609884.1	XP_030835433.1	30.573	314	181	11	43	344	32	320	6.35e-36	135			KAE8609884.1	KAI4002918.1	32.899	307	190	5	44	345	12	307	4.47e-44	157
SpurKPR8XP796286	XP_004913945.1	27.595	395	224	14	1	375	1	353	1.32e-36	137			KAE8609884.1	XP_003723852.2	30.741	270	168	5	118	377	21	281	7.58e-36	132			KAE8609884.1	KAI4052706.1	33.046	348	206	9	15	359	11	334	2.77e-43	155
SpurKPR8XP796286	KAE8584700.1	31.461	356	185	15	12	352	9	320	4.8e-36	135			KAE8609884.1	XP_011665623.1	27.397	365	202	10	55	378	38	380	4.77e-33	127			KAE8609884.1	EAX10169.1	34.146	287	173	5	56	342	54	324	4.85e-43	155
SpurKPR8XP796286	XP_017949635.1	29.524	315	186	8	37	350	58	337	2.71e-35	134			KAE8609884.1	XP_030836000.1	26.814	317	220	6	56	366	63	373	3.01e-32	124			KAE8609884.1	KAI4060674.1	32.997	297	180	6	48	342	57	336	7.71e-42	152
SpurKPR8XP796286	XP_002932668.2	29.972	357	209	12	44	388	55	382	4.94e-35	133			KAE8631810.1	XP_030845848.1	45.307	309	162	4	40	347	42	344	1.42e-90	276			KAE8609884.1	pdb|7L1V|R	28.53	347	214	6	20	344	20	354	3.61e-40	147
SpurKPR8XP796286	XP_002934896.3	27.273	319	213	7	43	346	75	389	5.93e-35	134			KAE8631810.1	XP_030846418.1	41.867	332	182	4	34	360	26	351	5.86e-89	272			KAE8609884.1	NP_001305782.1	33.934	333	192	10	51	377	54	364	3.85e-39	145
SpurKPR8XP796286	KAE8598184.1	29.226	349	204	6	32	368	33	350	9.9e-35	131			KAE8631810.1	XP_030846538.1	43.322	307	167	5	32	335	29	331	5.01e-81	252			KAE8609884.1	CAC42576.1	30.12	332	197	11	51	355	45	368	4.86e-39	145
SpurKPR9XP793873	KAE8633216.1	36.218	312	167	5	63	360	65	358	7.46e-62	204			KAE8631810.1	XP_030833253.1	39.796	294	153	8	51	337	59	335	3.6e-62	203			KAE8609884.1	XP_016866287.1	26.768	396	237	9	20	367	14	404	5.9e-39	145
SpurKPR9XP793873	KAE8609884.1	34.018	341	203	6	63	395	51	377	5.4e-59	197			KAE8631810.1	XP_030832153.1	33.515	367	210	10	31	366	28	391	1.81e-61	202			KAE8609884.1	XP_047295501.1	51.064	94	43	1	255	345	307	400	4.51e-27	112
SpurKPR9XP793873	KAE8631810.1	34.783	299	177	3	63	354	44	331	6.87e-57	191			KAE8631810.1	XP_011678514.1	31.511	311	203	6	28	337	28	329	2.01e-45	160			KAE8631810.1	KAI4039188.1	62.62	313	107	4	32	338	31	339	3.93e-134	389
SpurKPR9XP793873	XP_017952511.1	30.599	317	193	8	59	368	24	320	7.46e-43	154			KAE8631810.1	XP_030833167.1	38.636	220	124	3	123	339	2	213	6.95e-43	149			KAE8631810.1	XP_047295501.1	64.502	231	75	3	32	259	31	257	5.76e-91	281
SpurKPR9XP793873	XP_004913937.2	32.797	311	191	6	59	368	53	346	1.83e-42	154			KAE8631810.1	XP_783326.1	31.884	345	201	12	3	340	9	326	2.06e-41	149			KAE8631810.1	KAI4039189.1	78.261	138	29	1	32	168	31	168	8.78e-73	227
SpurKPR9XP793873	XP_002940025.1	30.247	324	187	6	59	371	15	310	3.2e-42	152			KAE8631810.1	XP_011670235.1	30.225	311	201	7	37	343	36	334	3.37e-40	146			KAE8631810.1	KAI4051682.1	34.314	306	188	6	41	346	24	316	2.95e-50	174
SpurKPR9XP793873	XP_002932668.2	29.966	297	195	4	64	354	49	338	1.87e-38	143			KAE8631810.1	XP_030838918.1	31.25	336	193	11	37	340	48	377	3.55e-39	144			KAE8631810.1	KAI4046789.1	34.754	305	175	7	40	337	31	318	1.89e-47	165
SpurKPR9XP793873	XP_002939404.1	29.867	375	223	13	18	376	2	352	2.11e-38	142			KAE8631810.1	XP_003725178.2	27.64	322	203	9	60	365	69	376	2.77e-37	138			KAE8631810.1	pdb|7T11|R	33.219	292	168	8	54	337	94	366	1.4e-45	162
SpurKPR9XP793873	KAE8602263.1	30.38	316	204	6	63	370	44	351	2.68e-37	139			KAE8631810.1	XP_030836000.1	28.754	313	213	6	49	354	63	372	1.21e-35	134			KAE8631810.1	EAX10169.1	34.256	289	174	7	49	337	54	326	9.71e-45	159
SpurKPR9XP793873	XP_002933014.2	30.938	320	199	9	50	363	70	373	1.83e-36	137			KAE8631810.1	XP_003723464.2	29.091	385	231	13	1	359	12	380	1.85e-34	130			KAE8631810.1	KAI4052706.1	33.663	303	176	8	56	356	54	333	4.15e-44	157
SpurKPR9XP793873	NP_001305708.1	31.544	298	178	7	62	354	77	353	1.18e-34	133			KAE8631810.1	XP_011665623.1	28.667	300	181	9	48	337	38	314	3.03e-34	130			KAE8631810.1	KAI4060674.1	32.776	299	182	7	41	337	57	338	4.61e-44	157
SpurKPR9XP793873	KAE8598184.1	34	300	176	7	58	354	34	314	1.23e-34	131			KAE8631810.1	XP_030835433.1	30.479	292	186	8	49	337	43	320	6.67e-34	129			KAE8631810.1	KAI4020330.1	29.915	351	221	9	22	366	50	381	2.25e-39	146
SpurKPR9XP793873	XP_002940396.1	31.402	328	199	10	46	366	22	330	4.19e-34	130			KAE8633216.1	XP_030845848.1	47.937	315	154	5	59	371	40	346	7.19e-99	298			KAE8631810.1	NP_001138751.1	31.024	332	195	8	10	335	141	444	3.08e-39	146
SpurKPR9XP793873	XP_002932329.2	30.909	330	199	10	44	368	23	328	5.89e-34	130			KAE8633216.1	XP_030846418.1	44.118	340	177	5	47	379	14	347	6.19e-94	285			KAE8631810.1	KAI4026851.1	30.53	321	195	8	51	350	54	367	1.8e-38	143
SpurKPR9XP793873	XP_004911210.1	29.545	352	219	11	62	404	74	405	8.41e-34	130			KAE8633216.1	XP_030846538.1	43.934	305	166	4	53	356	31	331	4.88e-82	256			KAE8631810.1	NP_001305426.1	31.833	311	184	9	49	349	66	358	2.15e-38	142
SpurKPR3.2XP787561	KAE8633216.1	44.118	340	177	5	14	347	47	379	7.32e-94	285			KAE8633216.1	XP_030833253.1	39.456	294	154	8	72	358	59	335	1.23e-63	207			KAE8631810.1	pdb|4EA3|B	34.266	286	164	7	56	335	139	406	3.72e-38	142
SpurKPR3.2XP787561	KAE8631810.1	41.867	332	182	4	26	351	34	360	7.3e-89	272			KAE8633216.1	XP_030832153.1	33.642	324	197	6	51	356	24	347	1.46e-57	192			KAE8631810.1	NP_001305782.1	34.266	286	164	7	56	335	65	332	4.3e-38	142
SpurKPR3.2XP787561	KAE8609884.1	45.098	306	158	4	34	332	49	351	3.56e-88	271			KAE8633216.1	XP_011678514.1	33.904	292	177	5	71	358	50	329	3.1e-47	166			KAE8631810.1	XP_047295501.1	53.191	94	41	1	248	338	307	400	1.54e-29	119
SpurKPR3.2XP787561	XP_017952511.1	36.795	337	187	9	1	332	1	316	6.54e-63	205			KAE8633216.1	XP_030838918.1	33.724	341	184	13	54	358	40	374	2.36e-43	156			KAE8633216.1	KAI4039188.1	58.841	328	123	4	40	359	16	339	4.43e-129	377
SpurKPR3.2XP787561	XP_002940025.1	37.209	301	180	4	34	334	17	308	9.38e-61	200			KAE8633216.1	XP_030833167.1	37.557	221	125	4	144	360	2	213	8.94e-42	147			KAE8633216.1	XP_047295501.1	59.35	246	91	3	40	280	16	257	1.61e-86	270
SpurKPR3.2XP787561	XP_004913937.2	33.424	368	209	10	14	368	44	388	6.14e-57	191			KAE8633216.1	XP_011670235.1	30.699	329	202	8	48	364	20	334	4.8e-41	149			KAE8633216.1	KAI4039189.1	69.281	153	44	1	40	189	16	168	3.94e-70	221
SpurKPR3.2XP787561	XP_002933014.2	35.54	287	180	4	41	325	85	368	7.25e-54	182			KAE8633216.1	XP_783326.1	30.028	363	214	12	20	377	15	342	2.85e-38	141			KAE8633216.1	KAI4051682.1	38.854	314	176	7	42	355	7	304	2.2e-60	201
SpurKPR3.2XP787561	KAE8598184.1	35.588	340	204	7	2	338	6	333	9.42e-54	181			KAE8633216.1	XP_030836000.1	30.64	297	191	7	70	356	63	354	8.26e-37	137			KAE8633216.1	KAI4046789.1	37.171	304	169	5	61	358	31	318	3.37e-51	176
SpurKPR3.2XP787561	XP_004916398.1	32.231	363	220	11	6	366	23	361	2.89e-50	172			KAE8633216.1	XP_011665623.1	29.26	311	189	8	69	370	38	326	2.01e-35	134			KAE8633216.1	pdb|7T11|R	33.913	345	196	11	35	369	52	374	1.02e-47	168
SpurKPR3.2XP787561	XP_002932329.2	33.043	345	206	11	2	343	18	340	5.5e-49	169			KAE8633216.1	XP_030836990.1	25.284	352	204	5	61	358	39	385	2.54e-35	134			KAE8633216.1	KAI4002918.1	33.876	307	187	5	58	359	12	307	4.28e-46	162
SpurKPR3.2XP787561	KAE8579349.1	33.639	327	195	9	2	320	6	318	1.52e-47	165			KAE8633216.1	XP_003725178.2	29.032	310	199	8	81	385	69	362	7.28e-35	132			KAE8633216.1	EAX10169.1	35.192	287	170	7	70	356	54	324	4.93e-45	160
SpurKPR3.2XP787561	XP_002939404.1	32.641	337	195	11	4	323	14	335	3.39e-46	162			KAE8633216.1	XP_030833857.1	29.07	344	192	8	64	358	59	399	1.8e-34	132			KAE8633216.1	KAI4052706.1	35.816	282	161	6	77	356	54	317	9.15e-45	159
SpurKPR3.2XP787561	XP_002940396.1	33.036	336	201	11	13	333	4	330	1.12e-45	159			KAE8633973.1	XP_011670235.1	32.423	293	176	5	100	386	47	323	1.37e-40	149			KAE8633216.1	KAI4060674.1	34.564	298	174	7	62	356	57	336	1.73e-43	156
SpurKPR3.2XP787561	XP_017949635.1	32.982	285	176	6	40	323	63	333	4.59e-45	159			KAE8633973.1	XP_030846418.1	29.851	335	196	8	73	386	4	320	1.17e-38	143			KAE8633216.1	pdb|4EA3|B	34.539	304	176	8	58	356	121	406	1.99e-41	152
SpurKPR3.2XP787561	XP_004913945.1	32.121	330	201	9	36	355	37	353	5.02e-44	157			KAE8633973.1	XP_030846538.1	26.686	341	212	6	61	387	17	333	1.81e-38	143			KAE8633216.1	NP_001305782.1	34.539	304	176	8	58	356	47	332	3.81e-41	150
HsapKPR1AAK83235	KAE8631810.1	59.064	342	127	6	31	368	32	364	1.12e-144	415			KAE8633973.1	XP_030835433.1	28.44	327	193	9	87	398	21	321	1.16e-31	124			KAE8633216.1	NP_001305426.1	34.091	308	173	10	70	367	66	353	9.24e-41	149
HsapKPR1AAK83235	KAE8633216.1	55.742	357	141	6	16	368	40	383	2.44e-139	402			KAE8633973.1	XP_030845848.1	27.933	358	213	10	52	396	8	333	4.39e-31	122			KAE8633216.1	CAC42576.1	30.539	334	192	11	65	368	45	368	3.77e-39	146
HsapKPR1AAK83235	KAE8609884.1	53.179	346	149	4	10	347	13	353	7.3e-132	383			KAE8633973.1	XP_783326.1	29.747	316	176	10	98	398	40	324	1.48e-29	118			KAE8633216.1	KAI4026851.1	30.272	294	188	6	72	353	54	342	7.84e-39	145
HsapKPR1AAK83235	XP_017952511.1	33.642	324	195	8	28	349	15	320	1.54e-52	179			KAE8633973.1	XP_030832153.1	24.784	347	226	7	99	416	38	378	1.01e-28	116			KAE8633216.1	XP_047295501.1	53.191	94	41	1	269	359	307	400	8.96e-29	117
HsapKPR1AAK83235	KAE8598184.1	35.41	305	178	5	39	340	34	322	4.27e-51	175			KAE8633973.1	XP_011665623.1	29.825	285	184	8	104	386	39	309	3.45e-27	112			KAE8633973.1	BAG37920.1	49.211	317	152	5	75	387	9	320	2.11e-102	310
HsapKPR1AAK83235	XP_002940025.1	33.007	306	191	4	41	346	16	307	3.74e-49	170			KAE8633973.1	XP_011678514.1	28.655	342	197	11	66	398	27	330	4.05e-27	112			KAE8633973.1	pdb|6KNM|B	43.188	345	149	6	88	387	37	379	9.6e-91	281
HsapKPR1AAK83235	XP_004913937.2	32.37	346	214	8	44	386	57	385	6.05e-46	163			KAE8633973.1	XP_030833253.1	26.667	300	188	9	97	386	53	330	9.49e-27	110			KAE8633973.1	BAG53437.1	40.07	287	120	5	105	387	1	239	9.24e-66	213
HsapKPR1AAK83235	NP_001305708.1	31.856	361	215	13	9	357	41	382	3.65e-45	161			KAE8633973.1	XP_011680942.1	25.073	343	220	10	64	384	17	344	4.47e-25	106			KAE8633973.1	KAI4031992.1	35.535	318	193	7	97	409	63	373	1.83e-58	197
HsapKPR1AAK83235	XP_002933014.2	34.063	320	190	10	26	337	61	367	2.02e-43	155			KAE8633973.1	XP_003723464.2	27.671	365	209	15	75	407	22	363	7.35e-25	105			KAE8633973.1	XP_047301092.1	28.66	321	216	4	100	417	47	357	2.63e-45	161
HsapKPR1AAK83235	XP_002939404.1	29.444	360	218	10	16	361	31	368	8.15e-43	154			KAE8633973.1	XP_030834657.1	27.148	291	179	11	105	385	1	268	1.48e-23	100			KAE8633973.1	AAA64592.1	33.149	362	199	10	73	420	16	348	1.15e-44	159
HsapKPR1AAK83235	XP_017949635.1	30.255	314	197	5	26	337	41	334	6.87e-42	151			KAE8633973.1	XP_003725980.2	25.407	307	194	10	92	385	22	306	2.17e-22	97.4			KAE8633973.1	pdb|7T11|R	33.667	300	180	8	90	384	74	359	5.26e-44	159
HsapKPR1AAK83235	XP_002932329.2	31.746	315	193	7	28	337	26	323	4.12e-41	149			KAE8633973.1	XP_030855708.1	25.253	297	192	8	98	383	34	311	2.97e-21	94.4			KAE8633973.1	XP_047301758.1	30.03	333	212	5	54	385	83	395	4.12e-43	157
HsapKPR1AAK83235	XP_031750554.1	31.988	322	199	8	28	346	32	336	1.81e-40	147			NP_001305708.1	XP_011665623.1	34.584	373	207	10	64	420	26	377	1.08e-54	186			KAE8633973.1	ACI96307.1	36.741	313	182	6	75	384	11	310	2.63e-41	150
HsapKPR1AAK83235	XP_002933909.1	33.108	296	175	9	48	338	75	352	8e-39	143			NP_001305708.1	XP_011670235.1	34.967	306	179	6	75	368	43	340	2.37e-54	185			KAE8633973.1	KAI4052706.1	34.783	276	163	5	111	385	54	313	2.96e-41	150
HsapKPR1AAK83235	XP_004916398.1	30.124	322	191	7	26	337	32	329	1.69e-37	139			NP_001305708.1	XP_030845848.1	30.946	349	198	10	49	363	2	341	1.23e-45	161			KAE8633973.1	BAG36335.1	34.024	338	202	10	52	385	1	321	7.04e-41	150
														NP_001305708.1	XP_030846538.1	31.138	334	215	6	36	359	5	333	1.36e-44	159			KAE8633973.1	BAG36648.1	32.948	346	209	9	80	416	28	359	1.26e-40	149
														NP_001305708.1	XP_030846418.1	32.66	297	187	8	76	362	34	327	1.46e-42	153			KAE8633973.1	XP_016884924.1	34.139	331	187	9	64	386	68	375	2.06e-40	150
														NP_001305708.1	XP_011678514.1	33.218	289	183	8	76	357	42	327	1.06e-41	152			KAE8633973.1	KAI4084376.1	33.746	323	196	4	69	386	8	317	2.46e-40	148
														NP_001305708.1	XP_030830676.1	29.412	340	216	8	57	376	5	340	4.39e-39	144			KAE8633973.1	pdb|7O7F|C	30.462	325	205	9	70	391	6	312	2.47e-40	148
														NP_001305708.1	XP_030832153.1	27.322	366	218	12	76	404	36	390	4.32e-35	134			NP_001305708.1	NP_001305426.1	73.302	427	87	9	3	420	1	409	0	568
														NP_001305708.1	XP_030833253.1	28.313	332	212	10	67	380	37	360	3.06e-33	128			NP_001305708.1	NP_001138751.1	61.173	358	130	2	29	380	113	467	5.24e-147	428
														NP_001305708.1	XP_011680942.1	28.374	289	186	7	83	353	60	345	3.91e-32	126			NP_001305708.1	KAI4020330.1	61.173	358	130	2	29	380	20	374	4.73e-146	424
														NP_001305708.1	XP_003730470.1	30.094	319	186	13	78	371	6	312	8.01e-32	123			NP_001305708.1	KAI2515935.1	65.635	323	106	2	56	373	25	347	1.24e-136	397
														NP_001305708.1	XP_030836000.1	26.571	350	234	8	51	381	32	377	1.31e-30	121			NP_001305708.1	pdb|6PT3|B	67.918	293	93	1	68	359	157	449	6.95e-130	383
														NP_001305708.1	XP_003729750.1	27.479	353	237	8	56	397	72	416	2.48e-30	121			NP_001305708.1	NP_001305782.1	54.722	360	157	3	65	418	39	398	3.26e-129	379
														NP_001305708.1	XP_030835433.1	26.333	300	190	9	73	356	33	317	2.97e-30	120			NP_001305708.1	pdb|4EA3|B	61.458	288	111	0	75	362	124	411	1.01e-122	363
														NP_001305708.1	XP_030838918.1	25.195	385	233	14	49	388	29	403	5.24e-29	117			NP_001305708.1	pdb|4DJH|B	85.167	209	28	2	71	276	17	225	7.49e-118	353
														XP_002932329.2	XP_011665623.1	39.329	328	170	6	49	363	38	349	1.79e-65	213			NP_001305708.1	NP_001305784.1	60.071	283	113	0	100	382	46	328	1.25e-116	345
														XP_002932329.2	XP_030845848.1	35.92	348	194	10	27	350	20	362	4.73e-64	208			NP_001305708.1	KAI2515936.1	52.941	323	99	5	56	373	25	299	1.9e-108	323
														XP_002932329.2	XP_011670235.1	38.298	282	169	2	46	323	47	327	1.68e-60	199			NP_001305708.1	AXN91726.1	65.038	266	72	1	66	310	39	304	3.15e-107	320
														XP_002932329.2	XP_030846538.1	31.609	348	219	8	35	367	33	376	1.21e-52	179			NP_001305708.1	pdb|7T11|R	42.857	315	171	4	74	379	80	394	3.59e-84	264
														XP_002932329.2	XP_030846418.1	33.043	345	206	11	18	340	2	343	5.32e-52	177			NP_001305708.1	KAI4060674.1	44.407	295	153	4	63	356	51	335	2.33e-76	243
														XP_002932329.2	XP_030830676.1	34.53	362	194	10	27	362	15	359	5.68e-49	169			NP_001305708.1	EAX10169.1	43.617	282	151	3	77	356	48	323	1.51e-71	231
														XP_002932329.2	XP_030832153.1	31.335	367	205	13	30	353	23	385	2.19e-45	160			NP_001305708.1	KAI4010622.1	36.721	305	188	2	59	358	17	321	5.13e-67	217
														XP_002932329.2	XP_030833253.1	31.25	304	189	8	35	324	38	335	1.19e-37	139			NP_001305708.1	pdb|4DJH|B	81.25	96	18	0	277	372	385	480	6.45e-40	149
														XP_002932329.2	XP_011678514.1	30	330	210	10	29	346	28	348	3.58e-37	138			XP_002932329.2	KAI4052706.1	68.208	346	107	3	25	369	21	364	2.54e-173	488
														XP_002932329.2	XP_030848407.1	30.925	346	192	13	56	368	36	367	1.02e-36	137			XP_002932329.2	pdb|7T11|R	59.207	353	137	4	18	367	59	407	2.39e-147	423
														XP_002932329.2	XP_030836000.1	26.91	301	197	4	50	329	63	361	5.57e-35	132			XP_002932329.2	XP_047297429.1	59.644	337	130	3	14	345	13	348	1.37e-120	356
														XP_002932329.2	XP_030855708.1	31.834	289	182	8	50	329	40	322	1.65e-34	130			XP_002932329.2	KAI4060674.1	51.343	335	144	4	25	356	43	361	4.06e-113	336
														XP_002932329.2	XP_003730470.1	31.818	286	168	9	50	316	11	288	6.03e-33	125			XP_002932329.2	EAX10169.1	56.902	297	116	5	35	327	41	329	1.69e-110	329
														XP_002932329.2	XP_030833857.1	26.273	373	206	8	61	369	76	443	1.02e-31	124			XP_002932329.2	CBX54035.1	69.744	195	57	2	25	218	21	214	1.34e-91	276
														XP_002932329.2	XP_030835433.1	28.179	291	185	9	50	326	43	323	2.25e-31	122			XP_002932329.2	CBX54036.1	70.06	167	48	2	26	191	22	187	4.07e-76	235
														XP_002932668.2	XP_030846538.1	30.184	381	226	10	11	378	4	357	2.3e-51	176			XP_002932329.2	KAI4020330.1	38.462	338	203	3	10	343	35	371	4.33e-72	232
														XP_002932668.2	XP_030845848.1	28.267	329	218	5	53	373	51	369	4.88e-46	162			XP_002932329.2	NP_001138751.1	40.777	309	180	2	37	343	157	464	4.93e-72	233
														XP_002932668.2	XP_785425.3	36.9	271	158	6	18	286	20	279	5.7e-44	154			XP_002932329.2	pdb|4EA3|B	41.935	279	160	1	49	325	131	409	1.02e-67	221
														XP_002932668.2	XP_030846418.1	33.447	293	182	6	53	342	41	323	6.99e-43	154			XP_002932329.2	NP_001305782.1	41.237	291	166	2	49	334	57	347	1.36e-67	219
														XP_002932668.2	XP_011662370.1	29.664	327	209	5	28	346	20	333	2.4e-42	152			XP_002932329.2	KAI2515935.1	36.675	379	213	7	1	362	1	369	5.7e-67	217
														XP_002932668.2	XP_030838918.1	28.346	381	223	11	29	373	36	402	2.1e-39	145			XP_002932329.2	NP_005277.2	41.83	306	170	3	27	324	26	331	1.96e-66	214
														XP_002932668.2	XP_030835433.1	30.982	326	195	10	32	348	20	324	8.77e-39	143			XP_002932329.2	NP_001305426.1	40.532	301	174	3	27	322	43	343	1.72e-65	214
														XP_002932668.2	XP_011678514.1	27.299	348	225	9	25	357	8	342	6.75e-38	141			XP_002932329.2	KAI4010622.1	38.078	281	170	2	53	329	47	327	3.46e-65	211
														XP_002932668.2	XP_003724609.1	29.968	317	202	6	59	371	61	361	2.64e-37	139			XP_002932668.2	KAI4001161.1	64.615	390	132	2	9	394	10	397	0	516
														XP_002932668.2	XP_030832153.1	29.972	357	209	12	55	382	44	388	4.58e-37	138			XP_002932668.2	NP_002502.2	52.861	367	169	4	27	392	24	387	3.14e-131	383
														XP_002932668.2	XP_030836709.1	31.511	311	198	4	38	343	17	317	8.71e-37	137			XP_002932668.2	BAG36357.1	58.892	343	135	3	45	386	39	376	3.36e-130	380
														XP_002932668.2	XP_030833253.1	29.316	307	199	7	44	347	47	338	1.13e-36	137			XP_002932668.2	KAI4063566.1	29.747	316	207	5	50	357	195	503	5.46e-44	161
														XP_002932668.2	XP_003731093.1	29.114	316	209	7	60	371	53	357	2.6e-36	136			XP_002932668.2	BAG35670.1	29.909	331	208	8	25	341	61	381	3.41e-39	146
														XP_002932668.2	XP_011680942.1	27.941	340	223	9	28	357	33	360	1.38e-34	132			XP_002932668.2	pdb|7L1V|R	29.53	298	200	5	53	347	67	357	1.25e-36	138
														XP_002932668.2	XP_011670235.1	27.679	336	216	11	49	379	47	360	1.3e-32	126			XP_002932668.2	pdb|7X9B|R	32.424	330	197	10	33	354	37	348	1.07e-34	133
														XP_002933014.2	XP_003729750.1	37.349	332	190	7	57	379	68	390	8.31e-55	187			XP_002932668.2	KAI4051682.1	28.041	296	191	8	49	341	28	304	2.64e-34	132
														XP_002933014.2	XP_030845848.1	37.538	333	192	9	51	373	15	341	8.89e-55	184			XP_002932668.2	XP_016866287.1	27.66	329	197	8	53	347	61	382	3.65e-33	130
														XP_002933014.2	XP_030846418.1	35.54	287	180	4	85	368	41	325	6.16e-54	182			XP_002932668.2	KAI4046789.1	32.333	300	183	7	51	347	38	320	8.81e-33	127
														XP_002933014.2	XP_030835433.1	31.915	329	208	4	46	368	2	320	2.03e-49	171			XP_002932668.2	KAI4025691.1	28.44	327	201	9	44	350	145	458	1.06e-32	130
														XP_002933014.2	XP_783326.1	34.915	295	182	6	78	370	39	325	5.07e-48	167			XP_002932668.2	BAG37605.1	27.968	379	255	9	24	397	49	414	2.13e-32	127
														XP_002933014.2	XP_011680942.1	34.234	333	203	7	62	380	33	363	5.29e-47	165			XP_002932668.2	CAD79723.1	25.826	333	211	9	51	378	10	311	2.6e-32	125
														XP_002933014.2	XP_030846538.1	31.875	320	206	7	55	366	16	331	8.1e-45	159			XP_002932668.2	KAI4026851.1	24.518	363	251	10	30	378	27	380	2.98e-32	127
														XP_002933014.2	XP_030836000.1	30.868	311	191	8	80	373	58	361	2.88e-40	146			XP_002932668.2	CAC42576.1	27.95	322	193	9	49	342	46	356	9.55e-32	126
														XP_002933014.2	XP_030833253.1	31.65	297	188	5	78	369	50	336	7.48e-38	139			XP_002933014.2	BAG36078.1	53.179	346	155	2	49	387	25	370	8.44e-114	337
														XP_002933014.2	XP_003725178.2	34.035	285	164	7	96	370	69	339	3.06e-37	139			XP_002933014.2	CAC42561.1	32.667	300	189	5	74	367	33	325	5.06e-49	171
														XP_002933014.2	XP_030832153.1	30.225	311	184	9	85	367	43	348	9.9e-33	126			XP_002933014.2	EAW54325.1	35.179	307	185	6	80	379	35	334	3.35e-48	169
														XP_002933014.2	XP_003723464.2	29.085	306	193	8	82	371	59	356	1.77e-32	125			XP_002933014.2	pdb|7X9B|R	35.11	319	190	8	67	374	34	346	3.54e-47	166
														XP_002933014.2	XP_030837103.1	28.981	314	211	7	69	373	67	377	1.92e-32	126			XP_002933014.2	pdb|7L1V|R	31.19	311	186	8	75	369	57	355	1.97e-42	153
														XP_002933014.2	XP_011662370.1	31.27	307	173	12	79	369	48	332	1.49e-30	120			XP_002933014.2	KAI4025691.1	30.99	313	187	8	80	371	149	453	8.8e-42	154
														XP_002933014.2	XP_030833857.1	27.829	327	179	6	96	368	76	399	2.11e-30	121			XP_002933014.2	pdb|6TOT|B	30.07	286	185	6	95	370	39	319	2e-41	149
														XP_002933909.1	XP_011670235.1	33.815	346	198	9	58	381	34	370	6.13e-55	186			XP_002933014.2	KAI4026509.1	31.692	325	215	5	46	368	52	371	1.13e-40	150
														XP_002933909.1	XP_011665623.1	39.362	282	160	5	74	350	37	312	2.22e-54	184			XP_002933014.2	BAG37605.1	34.194	310	188	8	78	379	71	372	1.71e-40	149
														XP_002933909.1	XP_030845848.1	34.951	309	183	8	71	366	46	349	4.84e-49	169			XP_002933014.2	XP_016866287.1	29.651	344	179	10	75	369	51	380	4.23e-40	149
														XP_002933909.1	XP_030846418.1	33.871	310	193	6	71	370	36	343	7.1e-46	161			XP_002933014.2	CAC42584.1	29.664	327	210	9	72	379	44	369	9.01e-38	142
														XP_002933909.1	XP_030846538.1	32.239	335	206	8	60	375	28	360	7.25e-45	159			XP_002933014.2	CAC42585.1	29.664	327	210	9	72	379	44	369	1.43e-37	141
														XP_002933909.1	XP_011678514.1	30	330	209	9	39	350	2	327	4.05e-40	147			XP_002933014.2	KAI4039188.1	34.063	320	190	10	61	367	26	337	1.96e-37	140
														XP_002933909.1	XP_030830676.1	31.186	295	192	3	67	352	28	320	1.74e-38	142			XP_002933014.2	pdb|7VGX|R	28.788	330	217	6	55	370	22	347	2.59e-37	140
														XP_002933909.1	XP_030833253.1	29.412	323	208	8	67	376	48	363	6.01e-35	132			XP_002933014.2	CAC42571.1	28.144	334	222	6	57	374	3	334	2.75e-36	137
														XP_002933909.1	XP_030832153.1	26.946	334	208	8	69	369	36	366	9.41e-35	132			XP_002933909.1	KAI4020330.1	77.468	395	70	2	2	387	4	388	0	588
														XP_002933909.1	XP_030836000.1	27.365	296	198	4	70	348	57	352	2.07e-32	125			XP_002933909.1	NP_001138751.1	82.24	366	53	2	35	388	117	482	0	592
														XP_002933909.1	XP_011662370.1	27.063	303	195	8	78	363	51	344	2.31e-31	122			XP_002933909.1	NP_001305426.1	60.969	351	132	4	41	388	32	380	8.06e-144	415
														XP_002933909.1	XP_011664179.1	28.254	315	205	7	78	379	37	343	6.07e-31	120			XP_002933909.1	KAI2515935.1	65.741	324	109	2	61	382	41	364	1.21e-142	411
														XP_002933909.1	XP_003730470.1	32.8	250	147	9	107	344	48	288	1.16e-30	119			XP_002933909.1	pdb|6PT3|B	68.35	297	93	1	57	352	153	449	3.82e-137	400
														XP_002933909.1	XP_783326.1	26.625	323	205	8	41	349	16	320	1.35e-30	120			XP_002933909.1	NP_001305782.1	57.053	319	134	1	68	383	50	368	8.28e-124	364
														XP_002933909.1	XP_003729750.1	26.524	328	214	9	75	387	95	410	2.78e-30	120			XP_002933909.1	pdb|4EA3|B	59.516	289	117	0	68	356	124	412	8.41e-121	357
														XP_002934896.3	XP_030838918.1	37.143	420	232	13	48	455	30	429	2.85e-90	281			XP_002933909.1	KAI2515936.1	54.012	324	99	3	61	382	41	316	3.48e-118	347
														XP_002934896.3	XP_030833857.1	39.286	420	221	11	47	444	38	445	3.18e-87	274			XP_002933909.1	AXN91726.1	62.925	294	75	3	31	303	24	304	1.4e-114	337
														XP_002934896.3	XP_783326.1	30.829	386	208	11	46	426	22	353	9.33e-52	179			XP_002933909.1	NP_001305784.1	57.143	294	123	1	93	383	46	339	5.52e-112	332
														XP_002934896.3	XP_030835433.1	32.229	332	185	4	63	394	31	322	6.1e-48	169			XP_002933909.1	pdb|4DJH|B	67.805	205	63	2	68	269	21	225	4.17e-93	288
														XP_002934896.3	XP_030845848.1	33.033	333	183	7	68	397	44	339	1.85e-46	164			XP_002933909.1	pdb|7T11|R	41.092	348	200	4	35	377	46	393	3.19e-88	273
														XP_002934896.3	XP_030846538.1	28.5	400	216	13	31	421	18	356	1.82e-44	160			XP_002933909.1	KAI4060674.1	42.953	298	162	3	54	350	46	336	1.64e-78	248
														XP_002934896.3	XP_030846418.1	28.804	368	214	9	65	422	31	360	1.6e-43	156			XP_002933909.1	EAX10169.1	41.414	297	164	6	60	353	39	328	1.61e-75	240
														XP_002934896.3	XP_030836990.1	32.32	362	191	11	69	393	42	386	9.2e-42	154			XP_002933909.1	KAI4052706.1	38.699	292	174	4	80	370	51	338	2.91e-69	223
														XP_002934896.3	XP_030836000.1	28.488	344	214	7	48	388	38	352	1.75e-40	149			XP_002933909.1	pdb|4DJH|B	63.542	96	35	0	270	365	385	480	6.53e-30	121
														XP_002934896.3	XP_011680942.1	28.165	316	201	2	71	386	56	345	7.41e-39	145			XP_002934896.3	pdb|7L1V|R	79.177	389	47	5	14	399	4	361	0	620
														XP_002934896.3	XP_003723464.2	31.362	389	211	14	64	439	51	396	5.31e-36	137			XP_002934896.3	XP_016866287.1	82.921	445	70	6	17	456	1	444	0	755
														XP_002934896.3	XP_030832153.1	27.273	319	213	7	75	389	43	346	9.89e-35	133			XP_002934896.3	XP_024302373.1	67.961	412	125	5	37	445	16	423	0	555
														XP_002934896.3	XP_030828576.1	26.402	428	250	9	9	426	24	396	1.44e-34	133			XP_002934896.3	pdb|6TOT|B	68.839	353	81	1	47	399	1	324	5.31e-171	484
														XP_002934896.3	XP_011678514.1	26.904	394	239	10	36	423	8	358	7.62e-34	131			XP_002934896.3	pdb|6TPN|A	79.216	255	49	4	17	268	12	265	7.6e-141	416
														XP_002934896.3	XP_030833253.1	29.483	329	181	8	76	398	58	341	6.4e-33	127			XP_002934896.3	pdb|6V9S|A	74.138	232	59	1	37	268	24	254	2.55e-117	355
														XP_002935352.5	XP_030836000.1	38.019	313	190	2	40	351	50	359	3.4e-69	224			XP_002934896.3	EAX07601.1	67.068	249	76	2	140	382	29	277	4.43e-113	335
														XP_002935352.5	XP_030838918.1	29.61	385	223	13	50	394	56	432	2.13e-44	160			XP_002934896.3	KAI4025691.1	33.784	370	207	7	34	392	108	450	2.76e-57	198
														XP_002935352.5	XP_783326.1	29.07	344	207	9	42	378	35	348	6.43e-41	149			XP_002934896.3	CAD69475.1	35.119	336	187	7	61	392	47	355	9.54e-48	171
														XP_002935352.5	XP_030845848.1	29.855	345	218	7	52	394	50	372	1.4e-40	148			XP_002934896.3	pdb|6TPN|A	70.968	124	33	1	270	393	428	548	6.12e-47	171
														XP_002935352.5	XP_030846538.1	28.231	294	197	5	51	342	46	327	2.8e-39	145			XP_002934896.3	pdb|6V9S|A	67.692	130	39	1	270	399	417	543	8.7e-47	171
														XP_002935352.5	XP_011680942.1	28.065	367	248	8	39	401	46	400	4.53e-35	134			XP_002934896.3	KAI4026851.1	27.96	397	245	9	33	419	16	381	1.14e-45	165
														XP_002935352.5	XP_030836990.1	27.52	367	210	7	28	345	23	382	1.9e-34	133			XP_002934896.3	CAD69521.1	26.914	405	241	11	33	419	2	369	1.96e-43	160
														XP_002935352.5	XP_011678514.1	26.846	298	201	6	48	344	44	325	2.86e-34	132			XP_002934896.3	pdb|7F8W|R	27.794	349	205	7	75	386	70	408	1.19e-39	149
														XP_002935352.5	XP_030835433.1	27.707	314	199	7	42	350	32	322	4.82e-34	131			XP_002934896.3	BAG37605.1	30.973	339	194	8	70	406	73	373	3.51e-39	147
														XP_002935352.5	XP_003725178.2	29.086	361	224	8	31	376	35	378	5.12e-34	131			XP_002934896.3	CAD79723.1	25.137	366	210	7	64	419	1	312	6.92e-37	139
														XP_002935352.5	XP_030838576.1	33.466	251	150	3	25	268	10	250	1.26e-33	132			XP_002934896.3	pdb|7X9B|R	31.085	341	187	7	70	402	52	352	6.98e-37	140
														XP_002935352.5	XP_003729750.1	28.525	305	197	6	44	344	87	374	1.65e-33	130			XP_002935352.5	KAI4026851.1	59.804	408	148	4	5	404	4	403	6.8e-177	502
														XP_002935352.5	XP_011670235.1	29.518	332	202	8	51	376	49	354	2.63e-33	129			XP_002935352.5	CAD69521.1	61.157	363	128	2	5	367	4	353	1.06e-160	462
														XP_002935352.5	XP_780668.3	31.208	298	185	7	53	346	70	351	6.09e-33	127			XP_002935352.5	AAL26488.1	52.451	408	140	6	5	404	66	427	1.74e-142	415
														XP_002935352.5	XP_030832153.1	26.409	337	227	7	51	371	41	372	8.64e-33	127			XP_002935352.5	CAD79723.1	54.908	326	117	4	42	367	1	296	4.68e-122	358
														XP_002939404.1	XP_011665623.1	37.954	303	171	8	57	351	37	330	1.85e-54	184			XP_002935352.5	KAI4025691.1	33.069	378	216	10	47	398	148	514	3.86e-54	189
														XP_002939404.1	XP_011670235.1	34.295	312	192	8	51	358	43	345	4.74e-53	180			XP_002935352.5	CAD69475.1	33.333	339	199	7	47	374	55	377	1.68e-47	169
														XP_002939404.1	XP_030845848.1	33.739	329	192	10	55	370	47	362	3.55e-48	167			XP_002935352.5	pdb|7L1V|R	31.31	313	199	6	42	350	56	356	1.05e-42	155
														XP_002939404.1	XP_030846418.1	32.641	337	195	11	14	335	4	323	2.78e-46	162			XP_002935352.5	XP_016866287.1	29.891	368	218	9	42	377	50	409	1.03e-41	154
														XP_002939404.1	XP_030846538.1	33.793	290	179	6	58	337	47	333	2.98e-45	159			XP_002935352.5	pdb|7X9B|R	29.721	323	204	7	39	353	38	345	2.64e-39	146
														XP_002939404.1	XP_030830676.1	28.329	353	231	5	31	366	9	356	1.17e-40	147			XP_002935352.5	CAC42563.1	25.556	360	226	8	49	375	29	379	3.75e-36	137
														XP_002939404.1	XP_011678514.1	30.448	335	204	10	7	335	16	327	2.4e-38	141			XP_002935352.5	pdb|7VGX|R	27.469	324	215	8	40	356	44	354	4.68e-36	138
														XP_002939404.1	XP_030832153.1	30.117	342	196	11	52	358	36	369	4.95e-36	135			XP_002935352.5	BAG37605.1	27.822	381	222	13	44	412	69	408	2.53e-35	136
														XP_002939404.1	XP_011662370.1	27.726	321	210	7	64	371	56	367	3.47e-34	130			XP_002935352.5	CAC42561.1	27.813	320	208	7	46	360	37	338	7.53e-35	134
														XP_002939404.1	XP_003730470.1	30.032	313	188	12	64	360	16	313	3.24e-32	123			XP_002935352.5	XP_024302373.1	28.165	316	196	7	63	350	63	375	9.87e-35	134
														XP_002939404.1	XP_030833253.1	29.394	330	201	10	50	361	48	363	7.42e-32	123			XP_002935352.5	KAI4046789.1	26.844	339	209	6	50	377	37	347	1.64e-34	132
														XP_002939404.1	XP_003729750.1	29.012	324	204	8	58	370	95	403	9.04e-32	124			XP_002939404.1	KAI2515935.1	74.366	355	88	3	17	370	15	367	0	509
														XP_002939404.1	XP_030836000.1	25.857	321	209	7	59	360	63	373	5e-30	118			XP_002939404.1	NP_001138751.1	74.286	315	79	2	48	362	159	471	7.25e-163	466
														XP_002939404.1	XP_030833167.1	34.298	242	135	11	141	363	11	247	1.77e-29	114			XP_002939404.1	KAI4020330.1	74.286	315	79	2	48	362	66	378	7.57e-163	464
														XP_002939404.1	XP_030846179.1	28.763	299	174	9	62	338	40	321	3.66e-29	116			XP_002939404.1	pdb|6PT3|B	79.932	294	58	1	44	337	157	449	5.4e-161	460
														XP_002939760.1	XP_003729750.1	34.915	295	184	3	71	361	89	379	6.31e-63	209			XP_002939404.1	KAI2515936.1	63.38	355	79	4	17	370	15	319	5.9e-158	447
														XP_002939760.1	XP_030835433.1	32.456	342	197	6	66	399	31	346	2.45e-52	180			XP_002939404.1	NP_001305426.1	66.565	329	107	3	32	358	39	366	1.68e-150	432
														XP_002939760.1	XP_030845848.1	30.649	385	231	9	22	396	15	373	6.15e-51	176			XP_002939404.1	AXN91726.1	72.449	294	58	3	17	289	15	306	5.08e-136	391
														XP_002939760.1	XP_783326.1	31.173	324	196	6	45	358	15	321	1.01e-48	170			XP_002939404.1	NP_001305782.1	54.017	361	161	3	15	372	11	369	8.01e-127	371
														XP_002939760.1	XP_011680942.1	30.518	367	225	7	71	409	53	417	1.32e-46	165			XP_002939404.1	pdb|4EA3|B	63.415	287	103	2	51	337	124	408	5.15e-124	365
														XP_002939760.1	XP_003723464.2	31.25	320	207	7	75	383	59	376	1.53e-42	154			XP_002939404.1	NP_001305784.1	53.314	347	151	5	30	372	1	340	1.02e-113	335
														XP_002939760.1	XP_030846538.1	30.172	348	216	11	73	408	43	375	2.72e-42	153			XP_002939404.1	pdb|4DJH|B	66.964	224	72	2	32	253	2	225	3.98e-99	303
														XP_002939760.1	XP_030836000.1	32.588	313	196	6	61	360	46	356	5.72e-40	147			XP_002939404.1	pdb|7T11|R	46.178	314	158	4	55	359	85	396	2.73e-90	278
														XP_002939760.1	XP_030838918.1	28.165	387	241	7	68	417	48	434	2.13e-38	144			XP_002939404.1	KAI4060674.1	42.271	317	171	4	32	347	44	349	7.4e-81	253
														XP_002939760.1	XP_003725178.2	31.387	274	181	4	89	360	69	337	4.32e-38	142			XP_002939404.1	EAX10169.1	43.234	303	157	6	39	338	38	328	2.38e-76	241
														XP_002939760.1	XP_030846418.1	28.866	291	187	5	78	357	41	322	1.61e-34	131			XP_002939404.1	KAI4010622.1	37.621	311	184	4	34	336	13	321	1.78e-67	217
														XP_002939760.1	XP_030837103.1	30.12	332	204	8	41	356	47	366	1.63e-34	132			XP_002939404.1	pdb|4DJH|B	64.948	97	33	1	254	350	385	480	8.35e-31	123
														XP_002939760.1	XP_003729168.3	29.492	295	187	6	76	360	74	357	4.65e-34	131			XP_002939760.1	BAG37605.1	77.069	423	97	0	1	423	1	423	0	647
														XP_002939760.1	XP_030833857.1	29.558	362	180	10	89	386	76	426	5.68e-31	123			XP_002939760.1	KAI4073674.1	67.612	423	95	1	1	423	1	381	0	541
														XP_002939760.1	XP_030832153.1	28.481	316	198	8	81	371	46	358	3.38e-30	120			XP_002939760.1	KAI4025691.1	33.538	325	194	8	66	371	142	463	9.03e-51	180
														XP_002940025.1	XP_030845848.1	36.119	335	201	5	8	331	35	367	1.64e-69	223			XP_002939760.1	KAI4026509.1	35.473	296	180	5	72	363	86	374	1.38e-50	178
														XP_002940025.1	XP_030846538.1	35.127	316	186	5	3	301	22	335	1.63e-61	202			XP_002939760.1	EAW54325.1	32.102	352	217	8	72	410	34	376	2.02e-47	168
														XP_002940025.1	XP_011678514.1	37.124	299	178	6	8	300	36	330	5.14e-61	201			XP_002939760.1	pdb|7X9B|R	37.716	289	171	5	70	353	49	333	2.31e-47	167
														XP_002940025.1	XP_030846418.1	37.209	301	180	4	17	308	34	334	7.68e-61	200			XP_002939760.1	pdb|7L1V|R	33.125	320	194	5	52	363	50	357	1.04e-46	166
														XP_002940025.1	XP_030836000.1	29.429	333	213	5	9	323	48	376	7.49e-47	164			XP_002939760.1	pdb|7VGX|R	32.468	308	196	6	74	372	53	357	9.58e-44	158
														XP_002940025.1	XP_030832153.1	31.546	317	182	6	15	298	34	348	5.23e-42	151			XP_002939760.1	XP_016866287.1	30.747	348	196	6	52	363	44	382	2.83e-43	158
														XP_002940025.1	XP_030835433.1	31.987	297	182	8	17	302	36	323	9e-40	145			XP_002939760.1	KAI4001161.1	30.408	319	207	7	65	369	39	356	1.24e-42	155
														XP_002940025.1	XP_011670235.1	30.69	290	187	6	17	298	44	327	2.03e-39	144			XP_002939760.1	AAA36395.1	36.093	302	182	5	66	363	55	349	2.84e-42	155
														XP_002940025.1	XP_030838918.1	27.989	368	211	10	23	338	58	423	2.21e-39	145			XP_002939760.1	pdb|7RMI|R	33.577	274	171	4	95	363	67	334	2.26e-41	152
														XP_002940025.1	XP_011662370.1	30	310	204	3	11	311	38	343	1.79e-37	139			XP_002939760.1	pdb|7P02|R	33.577	274	171	4	95	363	103	370	4.2e-41	150
														XP_002940025.1	XP_003727169.2	31.488	289	183	6	22	300	71	354	2.88e-37	138			XP_002939760.1	CAC42561.1	32.407	324	186	12	66	369	28	338	6.54e-41	151
														XP_002940025.1	XP_001200425.2	31.579	285	175	7	30	295	70	353	6.43e-36	138			XP_002939760.1	BAG36078.1	36.789	299	174	6	88	378	77	368	2.5e-40	148
														XP_002940025.1	XP_030833253.1	28.526	312	194	9	18	314	54	351	9.17e-34	128			XP_002940025.1	KAI4051682.1	65	380	115	6	6	373	14	387	3.86e-172	486
														XP_002940025.1	XP_003729168.3	27.607	326	216	8	17	326	69	390	1.13e-33	129			XP_002940025.1	KAI4002918.1	54.221	308	134	2	1	301	1	308	9.97e-112	332
														XP_002940025.1	XP_030846526.1	29.31	290	190	6	22	300	71	356	1.34e-33	128			XP_002940025.1	KAI4046789.1	39.623	318	174	7	16	319	32	345	2.08e-69	223
														XP_002940396.1	XP_003729750.1	36.278	317	185	6	14	321	67	375	4.92e-51	176			XP_002940025.1	CAC42576.1	31.385	325	180	7	17	303	43	362	3.41e-46	164
														XP_002940396.1	XP_030846418.1	33.036	336	201	11	4	330	13	333	8.47e-46	159			XP_002940025.1	KAI4020330.1	31.657	338	212	7	17	349	70	393	4.05e-46	164
														XP_002940396.1	XP_030835433.1	32.313	294	187	4	34	324	36	320	5.96e-45	158			XP_002940025.1	NP_001138751.1	31.707	328	209	6	17	339	163	480	7.36e-46	164
														XP_002940396.1	XP_030845848.1	34.551	301	190	5	36	332	46	343	1.16e-44	157			XP_002940025.1	NP_001305782.1	35.211	284	179	3	17	297	51	332	2.16e-45	161
														XP_002940396.1	XP_783326.1	33.106	293	186	6	34	324	39	323	2.13e-42	151			XP_002940025.1	pdb|4EA3|B	35.211	284	179	3	17	297	125	406	3.03e-45	162
														XP_002940396.1	XP_011680942.1	32.653	294	186	6	34	317	53	344	5.05e-38	140			XP_002940025.1	NP_001305426.1	34	300	188	5	18	311	60	355	7.49e-45	160
														XP_002940396.1	XP_030846538.1	27.327	333	225	7	2	322	4	331	1.65e-37	138			XP_002940025.1	KAI4039188.1	33	300	187	4	16	301	41	340	2e-44	159
														XP_002940396.1	XP_030837103.1	32.753	287	182	7	44	323	87	369	7.65e-36	134			XP_002940025.1	EAX10169.1	32.044	362	214	9	11	363	41	379	2.82e-43	155
														XP_002940396.1	XP_030836000.1	25.733	307	212	7	36	329	58	361	5.12e-33	126			XP_002940025.1	KAI4052706.1	34.375	288	181	5	31	316	54	335	2.66e-41	149
														XP_002940396.1	XP_003723464.2	28.173	323	208	9	38	341	59	376	2.13e-31	122			XP_002940025.1	KAI2515935.1	32.646	291	184	6	17	300	49	334	2.45e-40	147
														XP_002940396.1	XP_003725178.2	31.944	288	162	8	52	324	69	337	2.2e-31	122			XP_002940025.1	NP_001305784.1	34.646	254	161	3	47	297	52	303	5.03e-40	145
														XP_002940396.1	XP_011665623.1	30.435	299	182	9	41	330	39	320	9.78e-30	117			XP_002940025.1	pdb|7T11|R	31.41	312	196	8	3	303	65	369	1.6e-39	146
														XP_002940396.1	XP_030838918.1	26.14	329	205	8	30	324	50	374	1.52e-29	117			XP_002940396.1	BAG36078.1	57.143	336	140	1	2	333	24	359	1.25e-118	348
														XP_002940396.1	XP_030833253.1	27.365	296	200	5	34	324	50	335	7.34e-29	114			XP_002940396.1	pdb|7X9B|R	37.716	289	170	6	34	317	50	333	2.28e-51	176
														XP_002940396.1	XP_011678514.1	26.246	301	203	11	42	336	50	337	3.62e-26	107			XP_002940396.1	CAC42561.1	30.645	310	199	6	33	333	36	338	2.41e-45	160
														XP_004911210.1	XP_030835433.1	36.027	297	177	3	72	364	35	322	1.93e-61	203			XP_002940396.1	pdb|7L1V|R	30.861	337	214	9	2	324	23	354	9.74e-42	150
														XP_004911210.1	XP_783326.1	32.095	296	188	4	72	363	38	324	1.48e-46	164			XP_002940396.1	pdb|7VGX|R	33.559	295	179	6	41	324	57	345	3.04e-41	149
														XP_004911210.1	XP_030845848.1	33.226	310	192	7	70	370	40	343	5.46e-45	159			XP_002940396.1	KAI4026509.1	32.056	287	191	3	40	326	91	373	7.6e-41	150
														XP_004911210.1	XP_003729750.1	33.548	310	184	7	59	356	73	372	1.09e-44	160			XP_002940396.1	pdb|7X9C|R	33.775	302	180	6	37	325	44	338	2.42e-40	146
														XP_004911210.1	XP_030838918.1	30	370	218	10	76	408	55	420	2.09e-44	159			XP_002940396.1	XP_016866287.1	29.201	363	211	9	5	324	20	379	2.65e-39	145
														XP_004911210.1	XP_030846418.1	33.219	292	179	8	80	362	41	325	4.77e-44	157			XP_002940396.1	KAI4025691.1	30.818	318	197	9	35	333	148	461	8.15e-39	145
														XP_004911210.1	XP_003725178.2	36.462	277	155	5	91	358	69	333	2.74e-43	155			XP_002940396.1	pdb|6TOT|B	32.281	285	180	7	51	326	39	319	3.55e-38	140
														XP_004911210.1	XP_011680942.1	29.966	297	195	4	70	355	50	344	6.71e-40	147			XP_002940396.1	CAC42577.1	29.605	304	201	4	30	324	21	320	2.37e-37	139
														XP_004911210.1	XP_030846538.1	27.914	326	212	8	49	364	23	335	2.05e-37	139			XP_002940396.1	BAG37605.1	32.333	300	182	6	34	323	71	359	1.41e-35	135
														XP_004911210.1	XP_003723464.2	30.422	332	195	10	48	362	41	353	3.11e-37	139			XP_002940396.1	EAW54325.1	31.438	299	187	7	35	324	34	323	3.36e-35	133
														XP_004911210.1	XP_030836000.1	28.115	313	203	9	71	367	54	360	3.83e-37	139			XP_002940396.1	CAC42584.1	31.447	318	203	9	14	317	28	344	1.23e-34	132
														XP_004911210.1	XP_030837103.1	30.034	293	196	4	71	356	74	364	1.01e-35	135			XP_002940396.1	CAC42585.1	31.447	318	203	9	14	317	28	344	1.53e-34	132
														XP_004911210.1	XP_030833253.1	27.64	322	197	11	55	362	36	335	6.13e-32	124			XP_004911210.1	pdb|7X9B|R	71.309	359	93	4	23	376	1	354	0	511
														XP_004911210.1	XP_030832153.1	26.685	356	230	7	74	398	37	392	1.62e-31	123			XP_004911210.1	pdb|7VGX|R	31.034	348	219	5	70	398	47	392	8.05e-54	184
														XP_004911210.1	XP_030833857.1	27.439	328	178	10	91	362	76	399	1.02e-30	122			XP_004911210.1	CAC42561.1	35.034	294	181	4	76	364	40	328	1.56e-53	184
														XP_004913937.2	XP_030845848.1	37.888	322	181	7	36	345	27	341	2.3e-64	211			XP_004911210.1	KAI4025691.1	31.921	354	211	8	71	400	145	492	7.02e-51	180
														XP_004913937.2	XP_011678514.1	39.51	286	169	3	55	336	42	327	1.99e-62	206			XP_004911210.1	pdb|7L1V|R	35.354	297	183	4	75	364	62	356	8.68e-49	171
														XP_004913937.2	XP_030846418.1	33.424	368	209	10	44	388	14	368	5.69e-57	191			XP_004911210.1	BAG37605.1	36.332	289	176	4	71	355	69	353	2.46e-44	160
														XP_004913937.2	XP_030846538.1	32.024	331	202	7	57	368	43	369	6.54e-55	186			XP_004911210.1	XP_016866287.1	32.012	328	183	5	75	364	56	381	5.48e-44	160
														XP_004913937.2	XP_030832153.1	31.232	349	203	7	43	359	24	367	1.32e-43	156			XP_004911210.1	KAI4026851.1	29.805	359	207	11	61	390	38	380	1.12e-43	158
														XP_004913937.2	XP_011670235.1	33.101	287	179	7	58	337	47	327	4.6e-43	155			XP_004911210.1	CAD79723.1	28.955	335	193	9	73	390	5	311	7.05e-42	150
														XP_004913937.2	XP_011662370.1	30.293	307	200	6	53	350	42	343	1.28e-36	137			XP_004911210.1	CAD69475.1	31.871	342	209	8	52	375	35	370	8.07e-42	154
														XP_004913937.2	XP_001200425.2	30.362	359	221	10	67	402	69	421	9e-36	139			XP_004911210.1	pdb|6TOT|B	33.333	282	176	6	90	362	39	317	8.33e-42	151
														XP_004913937.2	XP_030835433.1	31.353	303	187	9	50	341	31	323	3.43e-35	134			XP_004911210.1	KAI4026509.1	32.534	292	182	5	78	363	90	372	3.41e-41	152
														XP_004913937.2	XP_783326.1	29.83	352	228	9	60	405	44	382	2.42e-34	131			XP_004911210.1	pdb|7X9C|R	31.454	337	202	5	28	355	14	330	3.91e-41	150
														XP_004913937.2	XP_030836000.1	25.826	333	224	5	54	368	55	382	3.41e-34	131			XP_004911210.1	CAD69521.1	29.296	355	202	10	61	390	38	368	1.04e-40	151
														XP_004913937.2	XP_030833253.1	27.687	307	203	9	44	339	38	336	3.56e-34	130			XP_004911210.1	CAC42563.1	27.326	344	200	6	65	363	18	356	4.56e-40	148
														XP_004913937.2	XP_001199666.2	32.192	292	176	9	60	338	118	400	7.03e-34	131			XP_004913937.2	KAI4051682.1	59.718	355	138	3	53	407	23	372	2.41e-147	425
														XP_004913937.2	XP_030838918.1	28.529	340	182	11	61	350	58	386	3.8e-33	129			XP_004913937.2	KAI4002918.1	59.74	308	118	2	39	340	1	308	7.7e-127	372
														XP_004913937.2	XP_003723464.2	29.275	345	198	11	39	349	32	364	6.34e-32	125			XP_004913937.2	KAI4046789.1	48.601	286	139	5	60	340	38	320	4.84e-72	231
														XP_004913945.1	XP_030846418.1	32.121	330	201	9	37	353	36	355	4.44e-44	157			XP_004913937.2	BAG37920.1	29.722	360	219	11	49	387	22	368	4.72e-43	156
														XP_004913945.1	XP_030845848.1	32.997	297	177	8	37	319	46	334	3.23e-43	154			XP_004913937.2	CAC42576.1	29.457	387	214	9	55	393	43	418	8e-42	154
														XP_004913945.1	XP_011670235.1	32.028	281	185	4	38	315	47	324	1.55e-42	153			XP_004913937.2	NP_001305426.1	29.62	395	237	10	13	392	33	401	6.89e-40	148
														XP_004913945.1	XP_030846538.1	31.065	338	218	11	29	354	35	369	1.1e-40	148			XP_004913937.2	KAI4039188.1	34.114	299	180	6	57	340	44	340	2.85e-39	146
														XP_004913945.1	XP_011665623.1	33.569	283	176	4	41	318	38	313	1.29e-40	148			XP_004913937.2	pdb|4EA3|B	34.182	275	174	5	69	340	139	409	9.63e-39	145
														XP_004913945.1	XP_030832153.1	29.692	357	196	13	35	353	36	375	9.16e-37	137			XP_004913937.2	NP_001305782.1	33.808	281	179	5	69	346	65	341	1.66e-38	144
														XP_004913945.1	XP_030830676.1	32.558	344	203	9	37	359	32	367	2.36e-36	136			XP_004913937.2	KAI4025691.1	31.79	324	187	10	52	348	144	460	3.36e-37	143
														XP_004913945.1	XP_011678514.1	28.269	283	190	5	45	319	52	329	1.39e-33	129			XP_004913937.2	KAI4052706.1	32.872	289	177	8	67	349	52	329	1.21e-36	138
														XP_004913945.1	XP_030855708.1	30.935	278	180	7	42	312	40	312	6.06e-32	124			XP_004913937.2	pdb|7T11|R	33.333	297	176	10	57	342	84	369	3.59e-36	138
														XP_004913945.1	XP_030848407.1	29.947	374	200	17	48	384	36	384	6.83e-30	119			XP_004913937.2	NP_005277.2	34.194	310	181	7	44	340	34	333	1.81e-35	134
														XP_004913945.1	XP_003730470.1	28.819	288	179	8	42	312	11	289	8.05e-29	114			XP_004913937.2	NP_001138751.1	31.561	301	181	10	52	336	153	444	2.18e-35	137
														XP_004913945.1	XP_030841658.1	27.469	324	208	11	12	321	27	337	4.62e-27	112			XP_004913937.2	NP_001305784.1	33.459	266	170	5	85	346	50	312	2.23e-35	134
														XP_004913945.1	XP_030833167.1	32.178	202	127	4	126	319	12	211	5.64e-27	107			XP_004913945.1	XP_047297429.1	56.01	391	134	5	35	403	44	418	2.53e-118	351
														XP_004913945.1	XP_011662370.1	26.316	323	212	11	11	319	21	331	1.48e-25	106			XP_004913945.1	KAI4052706.1	55.518	299	125	5	46	341	51	344	2.05e-107	322
														XP_004913945.1	XP_780668.3	26.836	354	212	17	7	330	32	368	1.53e-23	101			XP_004913945.1	pdb|7T11|R	47.531	324	157	6	37	355	84	399	8.5e-104	314
														XP_004916398.1	XP_011670235.1	35.216	301	186	4	53	347	50	347	2.42e-63	207			XP_004913945.1	KAI4060674.1	41.62	358	185	6	18	372	44	380	3.59e-88	273
														XP_004916398.1	XP_011665623.1	40.123	324	159	9	53	358	38	344	1.03e-61	203			XP_004913945.1	EAX10169.1	41.945	329	167	7	38	362	50	358	1.51e-74	238
														XP_004916398.1	XP_030845848.1	35.455	330	199	7	46	362	43	371	1.08e-60	199			XP_004913945.1	CBX54035.1	61.677	167	62	2	46	212	51	215	1.62e-63	206
														XP_004916398.1	XP_030846418.1	32.231	363	220	11	23	361	6	366	2.36e-50	172			XP_004913945.1	NP_001138751.1	33.131	329	215	3	35	361	163	488	9.32e-55	189
														XP_004916398.1	XP_030846538.1	33.788	293	177	7	49	328	43	331	1.27e-45	160			XP_004913945.1	KAI4010622.1	37.324	284	170	5	45	323	47	327	1.28e-54	184
														XP_004916398.1	XP_030830676.1	33.442	308	187	6	56	351	39	340	1.35e-44	158			XP_004913945.1	KAI4020330.1	33.645	321	208	3	35	353	70	387	3.17e-54	187
														XP_004916398.1	XP_011678514.1	30.368	326	210	8	47	361	42	361	9.12e-40	145			XP_004913945.1	NP_005277.2	37.383	321	171	7	20	319	20	331	3.89e-52	178
														XP_004916398.1	XP_030832153.1	27.778	360	226	8	46	372	35	393	6.3e-38	140			XP_004913945.1	CBX54036.1	60.135	148	54	3	46	190	51	196	5.55e-51	171
														XP_004916398.1	XP_030833253.1	30.1	299	188	8	56	341	59	349	2.24e-36	135			XP_004913945.1	NP_001305782.1	33.815	346	202	6	1	325	1	340	9.47e-51	176
														XP_004916398.1	XP_003730470.1	31.633	294	182	8	44	323	1	289	3.69e-36	134			XP_004913945.1	pdb|4EA3|B	36.054	294	181	4	35	324	123	413	2.62e-50	176
														XP_004916398.1	XP_030855708.1	29.268	287	194	5	43	323	29	312	3.82e-35	132			XP_004913945.1	NP_001305426.1	32.716	324	204	6	36	350	60	378	4.01e-48	169
														XP_004916398.1	XP_030848407.1	29.518	332	190	13	60	361	36	353	3.05e-34	131			XP_004913945.1	EAW60387.1	35.395	291	168	8	36	315	90	371	3.61e-47	167
														XP_004916398.1	XP_030835433.1	29.688	320	197	11	54	360	43	347	3.28e-34	130			XP_004916398.1	pdb|7T11|R	80.707	368	67	3	6	372	44	408	0	596
														XP_004916398.1	XP_003723852.2	35.484	217	129	6	123	330	34	248	1.06e-33	126			XP_004916398.1	KAI4052706.1	56.646	316	131	3	58	371	51	362	1.51e-131	382
														XP_004916398.1	XP_030833167.1	33.628	226	136	5	137	351	12	234	8.08e-33	123			XP_004916398.1	KAI4060674.1	52.215	316	146	2	26	340	37	348	2.65e-113	336
														XP_004917297.1	XP_011665623.1	42.568	296	150	5	33	317	27	313	9.1e-70	224			XP_004916398.1	EAX10169.1	56.184	283	114	4	53	332	53	328	1.04e-104	314
														XP_004917297.1	XP_011670235.1	35.862	290	176	4	31	313	37	323	9.08e-58	192			XP_004916398.1	XP_047297429.1	50.61	328	147	3	6	330	13	328	3.47e-95	291
														XP_004917297.1	XP_030846418.1	30.903	288	184	7	44	318	40	325	2.69e-45	159			XP_004916398.1	NP_001138751.1	38.483	356	209	3	20	371	141	490	2.31e-76	245
														XP_004917297.1	XP_030845848.1	30.769	325	203	9	44	351	50	369	3.53e-45	159			XP_004916398.1	KAI4020330.1	38.682	349	204	3	20	364	48	390	5.36e-75	240
														XP_004917297.1	XP_030830676.1	31.18	356	220	8	28	362	16	367	3.96e-45	159			XP_004916398.1	CBX54035.1	62.275	167	60	1	58	224	51	214	9.39e-71	223
														XP_004917297.1	XP_011678514.1	30.341	323	213	8	5	318	10	329	1.9e-44	157			XP_004916398.1	NP_001305426.1	36.813	364	215	7	8	367	22	374	1.76e-68	222
														XP_004917297.1	XP_030846538.1	31.498	327	197	9	13	316	9	331	2.92e-42	151			XP_004916398.1	NP_001305782.1	40.968	310	179	4	53	359	57	365	2.5e-68	221
														XP_004917297.1	XP_003730470.1	31.502	273	175	5	50	310	16	288	2.38e-35	131			XP_004916398.1	pdb|4EA3|B	41.724	290	167	2	53	341	131	419	3.56e-68	222
														XP_004917297.1	XP_030855708.1	31.379	290	186	8	33	311	25	312	7.93e-35	130			XP_004916398.1	KAI4010622.1	38.043	276	169	1	57	330	47	322	1.07e-67	217
														XP_004917297.1	XP_003723464.2	30.717	293	181	8	50	322	67	357	2.16e-33	128			XP_004916398.1	KAI2515935.1	39.198	324	183	3	50	366	52	368	1.82e-67	218
														XP_004917297.1	XP_030835433.1	23.513	353	228	10	2	329	4	339	3.92e-31	121			XP_004916398.1	CBX54036.1	65.714	140	45	1	58	197	51	187	2.11e-63	202
														XP_004917297.1	XP_030833167.1	30.594	219	131	6	128	330	12	225	3.35e-29	113			XP_004916398.1	NP_005277.2	39.806	309	175	4	32	330	24	331	4.95e-63	206
														XP_004917297.1	XP_030832153.1	23.77	366	242	10	24	354	23	386	6.03e-29	115			XP_004917297.1	KAI4060674.1	80.814	344	66	0	24	367	44	387	0	576
														XP_004917297.1	XP_030836000.1	26.936	297	193	6	45	319	63	357	6.32e-29	115			XP_004917297.1	EAX10169.1	66.129	310	97	3	39	342	48	355	1.66e-141	408
														XP_004917297.1	XP_030848407.1	28.698	338	197	11	51	356	36	361	1.02e-28	115			XP_004917297.1	pdb|7T11|R	49.538	325	151	3	41	355	85	406	1.36e-110	330
														XP_017949635.1	XP_011665623.1	42.373	295	152	5	51	334	26	313	5.59e-69	222			XP_004917297.1	KAI4052706.1	48.397	343	162	5	24	362	26	357	7.48e-102	306
														XP_017949635.1	XP_011670235.1	32.817	323	199	4	25	330	2	323	3.2e-57	192			XP_004917297.1	XP_047297429.1	47.04	321	158	4	18	330	24	340	4.09e-75	239
														XP_017949635.1	XP_030845848.1	32	375	216	11	20	362	2	369	1.83e-53	181			XP_004917297.1	KAI4020330.1	42.23	296	165	3	38	329	70	363	1.01e-73	236
														XP_017949635.1	XP_030846418.1	32.982	285	176	6	63	333	40	323	6.21e-50	172			XP_004917297.1	NP_001138751.1	42.23	296	165	3	38	329	163	456	2.14e-73	237
														XP_017949635.1	XP_030846538.1	31.111	315	197	6	38	333	18	331	3.96e-48	167			XP_004917297.1	KAI2515935.1	45.548	292	153	3	31	317	42	332	9.84e-73	231
														XP_017949635.1	XP_011678514.1	31.21	314	202	8	43	347	29	337	1.13e-46	164			XP_004917297.1	pdb|4EA3|B	44.674	291	154	4	36	321	123	411	1.2e-72	233
														XP_017949635.1	XP_030830676.1	32.759	290	167	3	65	334	38	319	7.3e-43	154			XP_004917297.1	NP_001305426.1	40.836	311	168	4	22	316	33	343	2.48e-72	232
														XP_017949635.1	XP_030832153.1	31.111	315	181	8	58	337	37	350	1.71e-39	145			XP_004917297.1	NP_001305782.1	44.068	295	158	4	36	325	49	341	4.04e-72	231
														XP_017949635.1	XP_003730470.1	31.522	276	169	6	69	327	16	288	6.91e-37	136			XP_004917297.1	pdb|6PT3|B	44.178	292	157	3	31	317	158	448	1.11e-68	224
														XP_017949635.1	XP_030855708.1	31.538	260	170	5	69	320	45	304	4.65e-34	129			XP_004917297.1	KAI4010622.1	37.545	277	166	3	48	318	47	322	1.97e-64	209
														XP_017949635.1	XP_030835433.1	27.887	355	212	13	33	358	1	340	8.33e-34	129			XP_004917297.1	NP_005277.2	39.934	303	170	3	28	318	29	331	2.74e-63	206
														XP_017949635.1	XP_030836000.1	28.716	296	187	6	64	336	63	357	8.82e-34	129			XP_004917297.1	NP_001305784.1	44.061	261	139	4	66	321	50	308	1.19e-62	204
														XP_017949635.1	XP_030833253.1	28.013	307	199	7	41	334	37	334	1.03e-33	128			XP_017949635.1	EAX10169.1	71.47	347	90	4	51	388	41	387	5.07e-175	494
														XP_017949635.1	XP_030833167.1	33.796	216	126	5	147	347	12	225	1.52e-31	120			XP_017949635.1	KAI4060674.1	66.857	350	111	3	43	389	44	391	1.35e-166	473
														XP_017949635.1	XP_011666026.1	25.575	348	241	9	37	374	103	442	7.15e-30	121			XP_017949635.1	pdb|7T11|R	50.142	351	164	5	32	375	57	403	4.52e-117	347
														XP_017952511.1	XP_011678514.1	37.901	343	199	6	26	364	42	374	1.69e-75	239			XP_017949635.1	KAI4052706.1	54.577	284	118	5	68	345	51	329	1.94e-107	321
														XP_017952511.1	XP_030845848.1	38.854	314	175	6	28	331	46	352	1.3e-70	225			XP_017949635.1	XP_047297429.1	49.191	309	143	6	37	335	24	328	6.4e-84	263
														XP_017952511.1	XP_030846538.1	32.527	372	231	6	5	366	20	381	4.68e-67	216			XP_017949635.1	KAI4020330.1	41.077	297	168	3	43	333	56	351	1.26e-73	237
														XP_017952511.1	XP_030846418.1	36.795	337	187	9	1	316	1	332	5.3e-63	205			XP_017949635.1	KAI2515935.1	42.308	312	170	4	31	334	23	332	1.48e-73	234
														XP_017952511.1	XP_030832153.1	31.138	334	192	6	21	321	31	359	6.03e-47	164			XP_017949635.1	NP_001138751.1	41.077	297	168	3	43	333	149	444	2.61e-73	238
														XP_017952511.1	XP_030836000.1	30.746	335	204	8	18	331	50	377	4.8e-44	156			XP_017949635.1	NP_001305426.1	42.581	310	167	6	38	337	38	346	8.64e-72	231
														XP_017952511.1	XP_030838918.1	29.178	353	197	9	32	338	58	403	2.3e-41	150			XP_017949635.1	pdb|6PT3|B	43.86	285	150	4	58	334	166	448	3.55e-68	223
														XP_017952511.1	XP_011670235.1	29.825	285	191	6	26	305	44	324	5.03e-38	140			XP_017949635.1	pdb|4EA3|B	42.254	284	159	3	58	336	126	409	1.23e-67	221
														XP_017952511.1	XP_030835433.1	31.41	312	193	9	13	312	21	323	1.35e-37	139			XP_017949635.1	NP_001305782.1	42.254	284	159	3	58	336	52	335	2.41e-67	219
														XP_017952511.1	XP_783326.1	29.94	334	220	8	31	359	44	368	1.2e-35	134			XP_017949635.1	CBX54035.1	56.805	169	67	2	68	234	51	215	1.01e-61	201
														XP_017952511.1	XP_030833253.1	27.333	300	185	11	27	310	54	336	1.15e-34	130			XP_017949635.1	NP_005277.2	39.542	306	177	4	38	335	26	331	3.3e-60	199
														XP_017952511.1	XP_011662370.1	29.167	312	207	6	24	326	42	348	6.02e-34	129			XP_017949635.1	KAI2515936.1	36.129	310	144	5	31	334	23	284	7.09e-60	197
														XP_017952511.1	XP_001200425.2	30.42	286	178	8	39	305	70	353	4.05e-33	130			XP_017952511.1	KAI4051682.1	56.609	348	138	4	8	351	15	353	1.53e-142	410
														XP_017952511.1	XP_030846772.1	31.29	310	189	11	38	341	33	324	2.34e-32	123			XP_017952511.1	KAI4002918.1	54.248	306	131	3	15	311	3	308	1.46e-116	343
														XP_017952511.1	XP_001199666.2	29.467	319	200	10	16	319	102	410	4e-32	125			XP_017952511.1	KAI4046789.1	43.051	295	160	5	26	315	33	324	5.72e-71	226
														XP_031750554.1	XP_011665623.1	39.384	292	146	7	50	326	37	312	8.47e-55	184			XP_017952511.1	CAC42576.1	32.628	331	181	9	27	320	44	369	2.45e-47	167
														XP_031750554.1	XP_030845848.1	33.043	345	213	9	2	336	5	341	5.07e-53	179			XP_017952511.1	KAI4039188.1	33.968	315	188	8	15	311	28	340	1.1e-46	164
														XP_031750554.1	XP_011670235.1	31.353	303	192	6	38	332	41	335	1.9e-49	171			XP_017952511.1	BAG37920.1	29.319	382	237	11	1	362	1	369	3.34e-46	163
														XP_031750554.1	XP_030846418.1	35.593	295	171	7	50	331	39	327	1.17e-47	165			XP_017952511.1	NP_001305426.1	31.412	347	212	11	2	333	34	369	5.44e-41	150
														XP_031750554.1	XP_030846538.1	34.602	289	176	5	51	328	47	333	7.91e-46	161			XP_017952511.1	KAI4052706.1	31.563	320	198	8	40	351	54	360	1.68e-40	147
														XP_031750554.1	XP_030830676.1	32.813	320	187	9	48	352	36	342	4.11e-40	145			XP_017952511.1	pdb|7VLA|R	30.097	309	187	8	28	325	40	330	2.98e-40	147
														XP_031750554.1	XP_011678514.1	31.293	294	195	6	55	342	52	344	2.38e-39	144			XP_017952511.1	pdb|7T11|R	29.969	327	220	6	25	346	81	403	4.93e-40	147
														XP_031750554.1	XP_030832153.1	28.571	322	174	9	51	329	42	350	4.61e-35	132			XP_017952511.1	pdb|4EA3|B	32.215	298	193	7	19	311	116	409	1.8e-39	146
														XP_031750554.1	XP_030833253.1	30.128	312	190	10	30	326	35	333	8.09e-33	125			XP_017952511.1	NP_001305782.1	33.455	275	176	6	40	311	65	335	2.73e-39	145
														XP_031750554.1	XP_011662370.1	27.941	340	219	9	25	349	22	350	1.81e-32	125			XP_017952511.1	EAX10169.1	32.66	297	187	7	27	317	48	337	1.64e-38	142
														XP_031750554.1	XP_030838918.1	26.632	383	219	15	27	359	35	405	2.61e-31	122			XP_017952511.1	KAI4060674.1	31.013	316	201	8	1	312	38	340	2.74e-38	142
														XP_031750554.1	XP_030846179.1	28.571	322	205	9	23	326	4	318	4.13e-31	121			XP_017952511.1	pdb|6KNM|B	30.769	351	180	12	28	321	48	392	5.79e-38	141
														XP_031750554.1	XP_030833167.1	35.981	214	108	9	134	328	11	214	2.98e-30	116			XP_031750554.1	NP_001305782.1	68.508	362	106	2	10	364	10	370	2.15e-176	496
														XP_031750554.1	XP_030835433.1	27.134	328	197	13	27	334	16	321	1.06e-29	117			XP_031750554.1	pdb|4EA3|B	75.168	298	73	1	39	335	119	416	1.73e-164	468
														XP_031750554.1	XP_003730470.1	28.254	315	201	9	45	342	4	310	1.2e-29	116			XP_031750554.1	NP_001305784.1	72.635	296	81	0	69	364	46	341	2.67e-157	446
														XP_031753304.1	XP_030836990.1	40.054	367	195	7	57	412	34	386	4.92e-86	270			XP_031750554.1	NP_001305426.1	65.123	324	109	3	43	363	57	379	1.74e-141	408
														XP_031753304.1	XP_030838918.1	28.01	407	237	10	54	445	43	408	5.41e-45	162			XP_031750554.1	NP_001138751.1	62.776	317	118	0	46	362	164	480	1.5e-138	404
														XP_031753304.1	XP_030846538.1	28.804	368	202	8	53	418	30	339	2.64e-44	159			XP_031750554.1	KAI4020330.1	62.776	317	118	0	46	362	71	387	6.46e-138	400
														XP_031753304.1	XP_030833857.1	28.255	361	212	11	82	420	76	411	3.38e-39	147			XP_031750554.1	KAI2515935.1	61.538	325	123	2	42	364	46	370	9.54e-130	377
														XP_031753304.1	XP_030845848.1	25.915	355	200	6	65	416	45	339	1.68e-37	140			XP_031750554.1	pdb|6PT3|B	60.188	319	121	2	11	328	136	449	2.91e-122	361
														XP_031753304.1	XP_030836000.1	28.986	345	190	7	68	408	60	353	2.61e-37	140			XP_031750554.1	KAI2515936.1	50.462	325	111	4	42	364	46	322	1.7e-103	308
														XP_031753304.1	XP_030846418.1	27.297	370	212	6	56	424	25	338	6.88e-37	139			XP_031750554.1	AXN91726.1	60.153	261	83	1	42	281	46	306	1.68e-97	293
														XP_031753304.1	XP_783326.1	28.492	358	174	11	65	411	37	323	1.37e-34	133			XP_031750554.1	pdb|4DJH|B	66.019	206	67	2	43	245	20	225	3.02e-89	277
														XP_031753304.1	XP_781759.2	27.095	358	215	9	67	407	21	349	1.25e-33	130			XP_031750554.1	pdb|7T11|R	41.333	300	173	3	29	326	66	364	4.75e-79	249
														XP_031753304.1	XP_001200425.2	27.865	384	199	9	77	445	70	390	3.25e-31	126			XP_031750554.1	KAI4060674.1	42.105	285	160	2	43	326	56	336	4.15e-75	238
														XP_031753304.1	XP_011678514.1	24.865	370	214	6	69	436	47	354	5.69e-31	123			XP_031750554.1	EAX10169.1	40.636	283	160	3	46	326	48	324	2.77e-69	223
														XP_031753304.1	XP_030835433.1	25.654	382	207	12	68	444	40	349	1.05e-30	122			XP_031750554.1	KAI4052706.1	40.221	271	158	2	56	326	51	317	2.96e-64	209
														XP_031753304.1	XP_788258.3	25.937	347	239	7	66	408	27	359	3.28e-28	115			XP_031750554.1	pdb|4DJH|B	67.708	96	31	0	246	341	385	480	1.43e-31	125
														XP_031753304.1	XP_030830858.1	25.066	379	266	8	44	420	33	395	1.78e-27	114			XP_031753304.1	pdb|7MBX|R	56.188	404	165	4	52	449	29	426	3.04e-147	427
														XP_031753304.1	XP_797599.4	25.128	390	264	10	51	427	5	379	1.19e-26	111			XP_031753304.1	pdb|7F8W|R	57.294	377	141	4	46	410	45	413	3.63e-141	413
																												XP_031753304.1	KAI4069772.1	51.275	353	141	7	116	448	21	362	1.24e-103	313
																												XP_031753304.1	KAI4069775.1	54.61	282	105	5	46	309	36	312	1.62e-83	267
																												XP_031753304.1	KAI4069775.1	50.847	177	79	2	276	448	343	515	1.09e-49	177
																												XP_031753304.1	pdb|7VGX|R	29.016	386	203	11	71	448	57	379	3.02e-41	152
																												XP_031753304.1	XP_016866287.1	26.536	407	239	12	54	442	45	409	3.88e-40	150
																												XP_031753304.1	KAI4025691.1	26.316	399	210	9	38	411	111	450	1.18e-39	150
																												XP_031753304.1	XP_024302373.1	28.18	401	233	11	65	446	47	411	9.51e-37	140
																												XP_031753304.1	CAD69475.1	26.525	377	199	7	68	427	58	373	2.76e-36	139
																												XP_031753304.1	KAI4026851.1	25.071	351	202	7	73	415	54	351	3.59e-36	139
																												XP_031753304.1	CAD69521.1	25.956	366	197	9	57	415	41	339	3.21e-35	137
																												XP_031753304.1	pdb|7L1V|R	26.33	376	193	9	54	414	51	357	8.27e-35	134
																												XP_031753304.1	EAX04840.1	25.272	459	265	11	17	416	15	454	1.37e-32	129
																												XP_031753304.1	CAC42585.1	26.4	375	191	9	68	423	54	362	6.74e-31	124
																												XP_031753304.1	CAC42584.1	26.4	375	191	9	68	423	54	362	7.46e-31	124

## Sheet: Lepisosteus oculatus
BLASTP 2.2.31+														Reciprocal BLASTP 2.2.31+ vs S. purpuratus														Reciprocal BLASTP 2.2.31+ vs H. sapiens
Lepisosteus oculatus														Lepisosteus oculatus														Lepisosteus oculatus
Query ID	Subject ID	% identity	Alignment length	Mismatches	Gap opens	Query start	Query end	Subject start	Subject end	e-value	Bit score			Query ID	Subject ID	% identity	Alignment length	Mismatches	Gap opens	Query start	Query end	Subject start	Subject end	e-value	Bit score			Query ID	Subject ID	% identity	Alignment length	Mismatches	Gap opens	Query start	Query end	Subject start	Subject end	e-value	Bit score
SpurKPR2XP003727259	XP_006626678.1	42.627	373	196	5	5	363	13	381	5.76e-97	293			ARO77040.1	XP_030846538.1	30.994	342	216	7	21	358	28	353	9.42e-49	169			ARO77040.1	KAI4001161.1	60.997	341	128	2	32	367	43	383	1.51e-146	422			>ARO77040.1 bombesin receptor subtype-3 [Lepisosteus oculatus]
SpurKPR2XP003727259	XP_006634792.2	42.265	362	197	6	14	369	18	373	1.07e-94	287			ARO77040.1	XP_785425.3	43.421	228	120	3	50	276	60	279	2e-45	157			ARO77040.1	BAG36357.1	61.329	331	124	3	27	357	33	359	4.79e-126	369			>XP_015194438.1 PREDICTED: neuropeptide FF receptor 2-like isoform X1 [Lepisosteus oculatus]
SpurKPR2XP003727259	XP_006631628.1	46.753	308	152	5	43	341	77	381	7.6e-91	278			ARO77040.1	XP_030845848.1	31.667	300	189	7	36	332	46	332	8.86e-43	153			ARO77040.1	NP_002502.2	59.794	291	115	2	46	336	53	341	2.18e-123	363			>XP_015194733.1 PREDICTED: prolactin-releasing peptide receptor-like [Lepisosteus oculatus]
SpurKPR2XP003727259	XP_006640017.1	41.587	315	163	5	40	349	37	335	8.45e-74	233			ARO77040.1	XP_030836709.1	31.686	344	217	6	22	360	11	341	9.83e-42	150			ARO77040.1	KAI4063566.1	33.663	303	185	5	46	339	201	496	1.04e-52	184			>XP_015201730.1 PREDICTED: neuropeptide FF receptor 1 [Lepisosteus oculatus]
SpurKPR2XP003727259	XP_006635498.1	38.816	304	169	6	43	341	17	308	1.16e-67	218			ARO77040.1	XP_011662370.1	29.217	332	218	5	47	376	55	371	4.29e-40	146			ARO77040.1	BAG35670.1	32.886	298	180	7	46	330	90	380	4.22e-42	154			>XP_015202060.1 PREDICTED: prolactin-releasing peptide receptor-like [Lepisosteus oculatus]
SpurKPR2XP003727259	XP_006637044.1	38.235	306	176	5	39	341	21	316	4.68e-67	216			ARO77040.1	XP_030835433.1	30.052	386	226	11	23	389	22	382	2.98e-38	141			ARO77040.1	pdb|7L1V|R	32.68	306	190	11	39	338	63	358	7.33e-37	138			>XP_015205143.1 PREDICTED: neuropeptide Y receptor type 2-like [Lepisosteus oculatus]
SpurKPR2XP003727259	XP_015212277.1	36.391	338	200	7	34	368	38	363	8.16e-63	205			ARO77040.1	XP_011678514.1	28.177	362	232	9	20	375	32	371	1.02e-36	137			ARO77040.1	CAC42576.1	30.208	384	236	15	19	380	30	403	1.93e-36	139			>XP_015206586.1 PREDICTED: type-2 angiotensin II receptor isoform X1 [Lepisosteus oculatus]
SpurKPR2XP003727259	XP_015212628.1	36.913	298	176	5	40	334	32	320	1.86e-59	196			ARO77040.1	XP_003724609.1	30.333	300	197	5	41	340	53	340	1.11e-36	137			ARO77040.1	BAG37605.1	29.874	318	207	8	32	346	67	371	5.29e-36	137			>XP_015212277.1 PREDICTED: somatostatin receptor type 2 [Lepisosteus oculatus]
SpurKPR2XP003727259	XP_006641581.1	36.393	305	180	5	35	334	27	322	2.45e-56	187			ARO77040.1	XP_783326.1	31.519	349	205	12	39	377	38	362	1.95e-36	136			ARO77040.1	XP_016866287.1	29.888	358	209	13	39	361	57	407	8.1e-33	129			>XP_015212628.1 PREDICTED: galanin receptor type 1 isoform X1 [Lepisosteus oculatus]
SpurKPR2XP003727259	XP_015215442.1	38.17	317	167	11	46	351	42	340	5.15e-55	185			ARO77040.1	XP_030846418.1	28.479	309	210	5	36	343	36	334	2.88e-35	133			ARO77040.1	EAW54325.1	30.462	325	211	9	45	365	42	355	1.07e-32	127			>XP_015215043.1 PREDICTED: somatostatin receptor type 3 [Lepisosteus oculatus]
SpurKPR2XP003727259	XP_015223895.1	35.41	305	161	5	35	334	27	300	1.05e-53	180			ARO77040.1	XP_030832153.1	30.678	339	204	11	31	348	32	360	2.08e-34	131			ARO77040.1	KAI4051682.1	28.75	320	204	8	21	335	7	307	1.66e-32	127			>XP_015215442.1 PREDICTED: somatostatin receptor type 5-like [Lepisosteus oculatus]
SpurKPR2XP003727259	XP_006642824.2	33.427	356	209	11	20	367	6	341	7.28e-53	179			ARO77040.1	XP_030838918.1	27.679	336	203	8	39	341	55	383	3.1e-34	131			ARO77040.1	pdb|6TOT|B	32.509	283	180	8	53	331	39	314	1.73e-32	125			>XP_015223895.1 PREDICTED: galanin receptor type 1-like isoform X2 [Lepisosteus oculatus]
SpurKPR2XP003727259	XP_015215043.1	38.305	295	169	8	42	334	68	351	1.12e-52	182			ARO77040.1	XP_011680942.1	28.418	373	243	11	5	360	11	376	5.61e-34	130			ARO77040.1	pdb|7VGX|R	26.519	362	241	11	27	373	41	392	1.86e-32	127			>XP_006625365.1 PREDICTED: prolactin-releasing peptide receptor-like [Lepisosteus oculatus]
SpurKPR2XP003727259	XP_006628190.1	34.472	322	195	10	53	368	82	393	3.24e-51	176			ARO77040.1	XP_030833253.1	28.859	298	193	7	49	343	63	344	6.28e-33	126			ARO77040.1	pdb|7X9B|R	29.375	320	215	7	18	336	33	342	3.26e-32	126			>XP_006626678.1 PREDICTED: G-protein coupled receptor 54-like [Lepisosteus oculatus]
SpurKPR2XP003727259	XP_006634090.2	34.769	325	193	9	46	363	51	363	3.25e-51	174			ARO77040.1	XP_003731093.1	30.421	309	192	8	32	336	42	331	5.66e-32	124			ARO77040.1	KAI4026851.1	25.141	354	233	8	46	379	55	396	1.08e-31	125			>XP_006628190.1 PREDICTED: probable G-protein coupled receptor 83 isoform X1 [Lepisosteus oculatus]
SpurKPR3.1XP011680162	XP_006634792.2	41.317	334	189	6	2	331	8	338	1.15e-81	254			XP_006625365.1	XP_783326.1	35.826	321	192	7	26	340	11	323	2.43e-53	181			XP_006625365.1	BAG36078.1	53.868	349	161	0	12	360	22	370	1e-111	331			>XP_006629862.1 PREDICTED: neuromedin-K receptor [Lepisosteus oculatus]
SpurKPR3.1XP011680162	XP_006626678.1	40.361	332	188	6	9	331	23	353	2.76e-80	251			XP_006625365.1	XP_030846418.1	32.738	336	209	7	16	345	9	333	1.75e-52	177			XP_006625365.1	pdb|7X9B|R	33.333	345	210	7	18	347	8	347	1.75e-50	174			>XP_006630658.2 PREDICTED: prolactin-releasing peptide receptor-like isoform X1 [Lepisosteus oculatus]
SpurKPR3.1XP011680162	XP_006631628.1	42.718	309	164	5	31	331	69	372	3.3e-78	246			XP_006625365.1	XP_003729750.1	35.647	317	189	5	28	337	67	375	9.63e-52	178			XP_006625365.1	EAW54325.1	33.962	318	201	6	31	342	11	325	1.37e-49	172			>XP_006631330.2 PREDICTED: delta-type opioid receptor [Lepisosteus oculatus]
SpurKPR3.1XP011680162	XP_006640017.1	40.333	300	160	5	41	337	41	324	3.58e-69	221			XP_006625365.1	XP_030835433.1	34.021	291	186	3	52	342	38	322	4.18e-51	175			XP_006625365.1	CAC42561.1	32.903	310	193	6	46	347	33	335	6.98e-49	170			>XP_006631628.1 PREDICTED: G-protein coupled receptor 54-like, partial [Lepisosteus oculatus]
SpurKPR3.1XP011680162	XP_006637044.1	34.098	305	190	4	41	344	26	320	1.48e-59	197			XP_006625365.1	XP_030845848.1	32.523	329	211	5	20	340	9	334	1.45e-50	173			XP_006625365.1	BAG37605.1	33.871	310	190	8	50	352	71	372	2.59e-43	156			>XP_006632214.1 PREDICTED: somatostatin receptor type 1 [Lepisosteus oculatus]
SpurKPR3.1XP011680162	XP_006635498.1	34.985	323	191	7	41	358	18	326	1.72e-57	192			XP_006625365.1	XP_011680942.1	35.644	303	174	8	57	344	60	356	1.25e-45	161			XP_006625365.1	pdb|7L1V|R	32.459	305	192	7	47	342	57	356	4.23e-43	154			>XP_006634090.2 PREDICTED: kappa-type opioid receptor [Lepisosteus oculatus]
SpurKPR3.1XP011680162	XP_006641581.1	30.728	371	220	10	11	372	10	352	7.68e-53	179			XP_006625365.1	XP_030846538.1	32.353	306	194	7	43	342	37	335	2.08e-43	154			XP_006625365.1	KAI4026509.1	34.035	285	184	3	56	340	91	371	1.33e-42	155			>XP_006634792.2 PREDICTED: G-protein coupled receptor 54-like [Lepisosteus oculatus]
SpurKPR3.1XP011680162	XP_015223895.1	30	370	202	9	11	372	10	330	3.29e-51	174			XP_006625365.1	XP_030836000.1	31.068	309	192	10	52	345	58	360	3.11e-42	151			XP_006625365.1	XP_016866287.1	30.631	333	192	9	47	342	51	381	1.25e-40	149			>XP_006635498.1 PREDICTED: galanin receptor type 2 [Lepisosteus oculatus]
SpurKPR3.1XP011680162	ARO77040.1	30.994	342	216	7	28	353	21	358	5.27e-49	170			XP_006625365.1	XP_003725178.2	32.441	299	186	8	68	358	69	359	1.02e-38	142			XP_006625365.1	KAI4025691.1	30.189	318	190	9	52	345	149	458	3.23e-40	149			>XP_006637044.1 PREDICTED: galanin receptor type 2-like [Lepisosteus oculatus]
SpurKPR3.1XP011680162	XP_015212628.1	32.588	313	175	6	37	335	32	322	1.05e-47	166			XP_006625365.1	XP_030833253.1	31.023	303	194	5	44	341	44	336	1.53e-36	135			XP_006625365.1	pdb|7VGX|R	31.293	294	189	5	57	341	57	346	4.04e-39	144			>XP_006638920.1 PREDICTED: orexin receptor type 2 [Lepisosteus oculatus]
SpurKPR3.1XP011680162	XP_006634090.2	30.028	363	229	7	11	363	11	358	3.4e-47	164			XP_006625365.1	XP_003723464.2	29.47	302	197	6	54	343	59	356	3.98e-35	132			XP_006625365.1	CAC42577.1	32.082	293	186	5	57	340	32	320	5.49e-39	143			>XP_006639277.1 PREDICTED: gastrin-releasing peptide receptor [Lepisosteus oculatus]
SpurKPR3.1XP011680162	XP_015215442.1	29.477	363	235	9	16	376	20	363	4.78e-47	165			XP_006625365.1	XP_030838918.1	28.834	326	194	9	52	342	54	376	4.04e-34	130			XP_006625365.1	CAC42585.1	29.326	341	217	9	16	333	5	344	1.43e-37	140			>XP_006639672.1 PREDICTED: nociceptin receptor isoform X1 [Lepisosteus oculatus]
SpurKPR3.1XP011680162	XP_015212277.1	30.395	329	211	6	11	331	11	329	1.2e-46	163			XP_006625365.1	XP_030832153.1	29.003	331	189	11	50	345	35	354	3.17e-31	122			XP_006625365.1	CAC42584.1	29.326	341	217	9	16	333	5	344	1.44e-37	140			>XP_006640017.1 PREDICTED: G-protein coupled receptor 54-like [Lepisosteus oculatus]
SpurKPR3.1XP011680162	XP_006642824.2	32.188	320	189	9	23	331	5	307	1.12e-45	160			XP_006625365.1	XP_011662370.1	28.531	354	211	12	11	344	4	335	1.17e-30	120			XP_006625365.1	pdb|7X9C|R	31.699	306	190	7	53	345	44	343	1.77e-37	139			>XP_006641581.1 PREDICTED: galanin receptor type 1-like isoform X1 [Lepisosteus oculatus]
SpurKPR3.1XP011680162	XP_006639277.1	29.909	331	216	6	47	365	47	373	5.4e-45	159			XP_006625365.1	XP_030833857.1	27.879	330	180	7	68	342	76	402	7.17e-30	119			XP_006625365.1	pdb|6TOT|B	30.282	284	185	6	67	341	39	318	1.79e-37	138			>XP_006642824.2 PREDICTED: somatostatin receptor type 1-like [Lepisosteus oculatus]
SpurKPR5XP784787	XP_006634792.2	39.116	294	155	9	59	335	54	340	1.76e-59	196			XP_006626678.1	XP_030845848.1	42.627	373	196	5	13	381	5	363	6.3e-97	293			XP_006626678.1	KAI4039188.1	54.696	362	148	6	30	380	12	368	2.08e-128	375			>XP_006643031.1 PREDICTED: neuromedin-B receptor [Lepisosteus oculatus]
SpurKPR5XP784787	XP_006626678.1	37.966	295	157	9	59	335	69	355	2.72e-57	191			XP_006626678.1	XP_030846418.1	42.286	350	183	5	24	367	1	337	2.54e-91	279			XP_006626678.1	XP_047295501.1	58.065	248	96	4	30	274	12	254	3.24e-85	267
SpurKPR5XP784787	XP_006631628.1	36.842	323	173	9	34	335	62	374	1.31e-56	189			XP_006626678.1	XP_030846538.1	40.361	332	188	6	23	353	9	331	2.36e-80	251			XP_006626678.1	KAI4039189.1	66.456	158	51	2	30	186	12	168	7.34e-69	217
SpurKPR5XP784787	XP_006640017.1	35.254	295	149	8	59	335	50	320	2.65e-44	155			XP_006626678.1	XP_030833253.1	37.966	295	157	9	69	355	59	335	3.27e-57	191			XP_006626678.1	KAI4051682.1	39.456	294	165	6	59	352	24	304	1.38e-59	198
SpurKPR5XP784787	XP_006641581.1	30.675	326	192	11	31	336	12	323	1.6e-38	140			XP_006626678.1	XP_030832153.1	34.796	319	190	7	53	353	29	347	1.86e-56	189			XP_006626678.1	KAI4046789.1	39.145	304	163	5	58	355	31	318	1.28e-54	184
SpurKPR5XP784787	XP_006629862.1	32.517	286	179	7	60	338	36	314	2.59e-38	141			XP_006626678.1	XP_011678514.1	33.219	292	179	5	68	355	50	329	5.93e-48	167			XP_006626678.1	pdb|7T11|R	32.558	344	205	9	23	355	39	366	7.03e-52	179
SpurKPR5XP784787	XP_006625365.1	31.023	303	194	5	44	336	44	341	2.37e-36	135			XP_006626678.1	XP_030838918.1	33.832	334	181	11	55	355	48	374	1.22e-45	162			XP_006626678.1	KAI4002918.1	34.202	307	186	5	55	356	12	307	3.47e-47	166
SpurKPR5XP784787	XP_015223895.1	29.448	326	174	12	31	336	12	301	7.42e-36	133			XP_006626678.1	XP_783326.1	32.164	342	202	11	24	358	8	326	1.41e-43	155			XP_006626678.1	KAI4052706.1	34.188	351	204	9	27	374	8	334	5.08e-47	165
SpurKPR5XP784787	XP_006638920.1	29.042	334	183	8	58	344	61	387	9.45e-36	135			XP_006626678.1	XP_011670235.1	32.226	301	189	5	63	361	47	334	3.93e-42	152			XP_006626678.1	KAI4060674.1	32.051	312	187	7	44	353	48	336	1.01e-44	159
SpurKPR5XP784787	XP_015212628.1	32.588	313	187	10	53	353	37	337	2.15e-35	132			XP_006626678.1	XP_030833167.1	39.738	229	109	6	141	357	2	213	6.56e-42	147			XP_006626678.1	EAX10169.1	34.146	287	173	7	67	353	54	324	2.44e-44	159
SpurKPR5XP784787	XP_006630658.2	30.592	304	192	8	44	335	70	366	3.3e-34	129			XP_006626678.1	XP_003725178.2	31.488	289	173	8	78	358	69	340	1.42e-38	142			XP_006626678.1	NP_001305426.1	31.845	336	194	10	51	376	55	365	1.8e-42	154
SpurKPR5XP784787	XP_006634090.2	31.987	297	171	10	62	345	61	339	2.12e-33	127			XP_006626678.1	XP_030835433.1	32.881	295	175	9	67	355	43	320	7.88e-37	137			XP_006626678.1	pdb|4EA3|B	33.993	303	179	7	55	353	121	406	5.31e-41	150
SpurKPR5XP784787	XP_006635498.1	29.032	310	197	10	36	336	7	302	2.12e-33	127			XP_006626678.1	XP_011665623.1	30	300	177	9	66	355	38	314	2.3e-36	136			XP_006626678.1	KAI4026851.1	29.268	328	208	6	69	377	54	376	6.57e-41	150
SpurKPR5XP784787	XP_015205143.1	29.102	323	199	11	59	364	62	371	2.66e-33	127			XP_006626678.1	XP_030836990.1	27.174	368	207	8	58	370	39	400	4.94e-36	136			XP_006626678.1	NP_001305782.1	33.993	303	179	7	55	353	47	332	6.61e-41	149
SpurKPR5XP784787	XP_015215442.1	30.519	308	192	8	37	335	27	321	3.84e-33	127			XP_006626678.1	XP_030836000.1	29.73	296	195	6	67	353	63	354	2.68e-35	133			XP_006626678.1	pdb|7L1V|R	29.642	307	191	7	61	355	61	354	2.3e-39	145
SpurKPR6.1XP01669579	XP_006626678.1	37.941	340	171	12	16	334	37	357	8.61e-60	197			XP_006628190.1	XP_003729750.1	33.138	341	212	4	73	411	89	415	6.31e-67	220			XP_006626678.1	XP_047295501.1	54.255	94	40	1	266	356	307	400	2.79e-29	119
SpurKPR6.1XP01669579	XP_006634792.2	35.514	321	184	9	46	350	47	360	6.87e-59	195			XP_006628190.1	XP_030845848.1	34.132	334	203	11	71	393	41	368	4.81e-54	184			XP_006628190.1	BAG37605.1	71.178	399	111	2	31	426	26	423	0	579
SpurKPR6.1XP01669579	XP_006631628.1	36.213	301	172	8	46	332	80	374	2.21e-53	181			XP_006628190.1	XP_030835433.1	30.57	386	217	9	52	412	25	384	8.85e-54	184			XP_006628190.1	KAI4073674.1	61.905	399	106	3	31	426	26	381	4.32e-169	480
SpurKPR6.1XP01669579	XP_006640017.1	35.474	327	158	8	46	350	43	338	1.34e-45	159			XP_006628190.1	XP_783326.1	31.385	325	200	6	46	359	8	320	5.5e-51	176			XP_006628190.1	KAI4025691.1	33.951	324	194	7	68	373	142	463	3.32e-52	184
SpurKPR6.1XP01669579	XP_015212277.1	31.034	348	207	11	39	371	43	372	3.37e-42	151			XP_006628190.1	XP_011680942.1	31.373	357	223	9	73	418	53	398	1.37e-46	165			XP_006628190.1	KAI4026509.1	35.017	297	180	6	74	365	86	374	1.4e-51	181
SpurKPR6.1XP01669579	XP_015215442.1	29.794	339	212	10	37	368	33	352	6.21e-41	148			XP_006628190.1	XP_003723464.2	29.459	370	250	6	26	385	8	376	1.95e-45	162			XP_006628190.1	EAW54325.1	30.919	359	226	6	74	419	34	383	8.46e-51	177
SpurKPR6.1XP01669579	XP_006637044.1	29.808	312	197	10	41	344	23	320	5.41e-36	134			XP_006628190.1	XP_030846538.1	30.795	302	190	8	75	365	43	336	2.89e-45	161			XP_006628190.1	pdb|7VGX|R	35.806	310	181	8	76	373	53	356	6.69e-50	175
SpurKPR6.1XP01669579	XP_006635498.1	30.303	297	186	10	45	333	19	302	1.7e-35	133			XP_006628190.1	XP_003725178.2	29.851	335	226	6	91	423	69	396	3.24e-43	156			XP_006628190.1	pdb|7X9B|R	35.831	307	183	7	72	371	49	348	4.42e-48	170
SpurKPR6.1XP01669579	XP_006632214.1	29.141	326	202	10	30	346	21	326	2.29e-34	130			XP_006628190.1	XP_030836000.1	32.012	328	202	7	63	375	46	367	2.61e-41	150			XP_006628190.1	pdb|7L1V|R	33.887	301	184	5	75	365	62	357	1.45e-47	168
SpurKPR6.1XP01669579	XP_006634090.2	29.909	331	208	11	28	349	30	345	6.82e-34	129			XP_006628190.1	XP_030838918.1	28.316	392	235	8	70	420	48	434	2.24e-40	149			XP_006628190.1	KAI4001161.1	32.424	330	201	10	65	380	37	358	7.76e-45	161
SpurKPR6.1XP01669579	XP_006642824.2	27.301	326	195	11	19	331	12	308	2.25e-33	127			XP_006628190.1	XP_030846418.1	29.085	306	201	7	80	376	41	339	6.7e-37	138			XP_006628190.1	XP_016866287.1	29.843	382	222	7	75	412	56	435	5.13e-44	160
SpurKPR6.1XP01669579	ARO77040.1	29.815	379	221	15	17	369	11	370	8.73e-33	126			XP_006628190.1	XP_030837103.1	29.794	339	223	7	72	400	75	408	5.86e-36	137			XP_006628190.1	AAA36395.1	35.099	302	185	5	68	365	55	349	3.96e-42	155
SpurKPR6.1XP01669579	XP_006631330.2	29.968	317	192	13	52	358	62	358	9.11e-32	123			XP_006628190.1	XP_003729168.3	27.371	369	241	6	13	364	1	359	4.15e-35	134			XP_006628190.1	pdb|7RMI|R	32.526	289	179	5	97	375	67	349	4.74e-42	154
SpurKPR6.1XP01669579	XP_006639672.1	29.394	330	206	10	44	359	44	360	4.53e-31	121			XP_006628190.1	XP_011678514.1	27.147	361	216	11	81	407	50	397	3.23e-33	129			XP_006628190.1	pdb|7P02|R	32.281	285	182	4	97	376	103	381	1.21e-41	152
SpurKPR6.1XP01669579	XP_006628190.1	26.801	347	213	13	44	363	73	405	1.73e-30	120			XP_006628190.1	XP_030833857.1	30.699	329	172	7	91	365	76	402	6.84e-32	126			XP_006628190.1	CAC42561.1	29.81	369	219	10	73	421	37	385	4.34e-41	151
SpurKPR6.2XP011669580	XP_006626678.1	37.941	340	171	12	16	334	37	357	8.58e-60	197			XP_006629862.1	XP_783326.1	37.003	327	201	3	21	345	34	357	4.52e-69	223			XP_006628190.1	pdb|7X9C|R	33.548	310	187	6	72	368	40	343	2.8e-40	149
SpurKPR6.2XP011669580	XP_006634792.2	35.625	320	184	9	46	351	47	358	5.3e-59	195			XP_006629862.1	XP_030835433.1	37.5	304	185	3	19	320	29	329	1.63e-61	203			XP_006629862.1	AAA36395.1	71.173	392	110	3	16	405	50	440	0	534
SpurKPR6.2XP011669580	XP_006631628.1	36.213	301	172	8	46	332	80	374	2.05e-53	181			XP_006629862.1	XP_011680942.1	36.458	288	168	5	31	304	58	344	1.21e-53	184			XP_006629862.1	KAI4026509.1	76.709	395	89	3	13	405	72	465	0	624
SpurKPR6.2XP011669580	XP_006640017.1	35.474	327	158	8	46	350	43	338	9.69e-46	160			XP_006629862.1	XP_030838918.1	32.698	315	173	6	39	315	65	378	7.61e-45	160			XP_006629862.1	pdb|7RMI|R	61.111	396	146	4	8	398	23	415	1.93e-161	461
SpurKPR6.2XP011669580	XP_015212277.1	31.498	327	195	10	39	354	43	351	5.98e-41	147			XP_006629862.1	XP_003729750.1	32.867	286	176	6	33	308	96	375	4.27e-44	159			XP_006629862.1	pdb|7P02|R	68.634	322	96	2	10	326	61	382	6.26e-150	431
SpurKPR6.2XP011669580	XP_015215442.1	31.111	315	194	9	37	344	33	331	4.03e-40	146			XP_006629862.1	XP_030845848.1	35.517	290	170	8	36	314	54	337	6.1e-43	154			XP_006629862.1	EAW54325.1	51.762	369	161	6	10	369	19	379	3.99e-132	386
SpurKPR6.2XP011669580	XP_006637044.1	29.808	312	197	10	41	344	23	320	4.87e-36	134			XP_006629862.1	XP_003723464.2	35.093	322	184	9	13	314	42	358	8.03e-43	154			XP_006629862.1	BAG62337.1	45.924	368	151	6	10	369	19	346	2.19e-109	327
SpurKPR6.2XP011669580	XP_006635498.1	30.303	297	186	10	45	333	19	302	1.43e-35	133			XP_006629862.1	XP_030833253.1	32.517	286	179	7	36	314	60	338	3.4e-38	141			XP_006629862.1	pdb|6E59|A	66.355	214	67	2	10	218	14	227	1.76e-90	284
SpurKPR6.2XP011669580	XP_006632214.1	29.141	326	202	10	30	346	21	326	1.81e-34	130			XP_006629862.1	XP_030846418.1	29.766	299	200	7	22	311	28	325	1.12e-37	140			XP_006629862.1	pdb|6J21|A	65.438	217	70	2	8	219	11	227	2.03e-90	281
SpurKPR6.2XP011669580	XP_006634090.2	29.664	327	207	10	28	345	30	342	7.48e-34	128			XP_006629862.1	XP_030846538.1	28.333	300	203	6	23	314	41	336	3.36e-36	136			XP_006629862.1	CAC42572.1	34.347	329	201	6	19	335	54	379	9.37e-57	192
SpurKPR6.2XP011669580	XP_006642824.2	27.301	326	195	11	19	331	12	308	2.4e-33	127			XP_006629862.1	XP_003729168.3	28.772	285	200	3	30	311	73	357	1.99e-35	135			XP_006629862.1	CAC42567.1	36.913	298	172	8	30	318	15	305	8.75e-52	178
SpurKPR6.2XP011669580	ARO77040.1	30.372	349	198	14	17	338	11	341	1.67e-32	125			XP_006629862.1	XP_011670235.1	29.769	346	222	10	3	342	20	350	6.94e-35	132			XP_006629862.1	BAG37605.1	34.564	298	179	5	27	314	72	363	2.29e-46	165
SpurKPR6.2XP011669580	XP_006631330.2	29.934	304	186	12	52	345	62	348	1.56e-31	122			XP_006629862.1	XP_030833857.1	25.729	377	216	8	44	357	76	451	7.68e-34	131			XP_006629862.1	CAC42584.1	32.143	336	204	9	33	350	57	386	2.04e-44	160
SpurKPR6.2XP011669580	XP_006639672.1	30.64	297	188	8	44	335	44	327	6.67e-31	120			XP_006629862.1	XP_030836000.1	29.966	297	187	7	33	311	63	356	1.7e-33	129			XP_006629862.1	pdb|7L1V|R	31.385	325	202	6	9	314	35	357	4.89e-44	158
SpurKPR6.2XP011669580	XP_006641581.1	30.476	315	185	12	45	341	37	335	4.1e-30	118			XP_006629862.1	XP_030837103.1	25.965	285	202	3	30	305	80	364	6.48e-33	128			XP_006629862.1	pdb|6TOT|B	32.632	285	174	4	43	313	39	319	1.07e-43	156
SpurKPR7XP796690	XP_006634792.2	39.041	292	164	5	31	312	53	340	2.14e-64	208			XP_006630658.2	XP_783326.1	35.354	297	179	6	72	366	38	323	3.87e-52	178			XP_006629862.1	CAC42585.1	30.89	382	225	13	33	395	57	418	7.12e-43	156
SpurKPR7XP796690	XP_006626678.1	38.832	291	164	5	32	312	69	355	1.39e-63	206			XP_006630658.2	XP_030835433.1	36.364	297	173	7	75	366	35	320	2.72e-51	176			XP_006629862.1	pdb|6J21|A	72.115	104	29	0	223	326	338	441	8.6e-37	140
SpurKPR7XP796690	XP_006631628.1	36.242	298	165	6	32	313	87	375	2.11e-57	190			XP_006630658.2	XP_003729750.1	37.288	295	170	5	76	363	89	375	6.19e-49	171			XP_006629862.1	pdb|6E59|A	68.224	107	34	0	226	332	421	527	1.36e-36	141
SpurKPR7XP796690	XP_006640017.1	35.069	288	165	6	31	312	49	320	2.71e-47	163			XP_006630658.2	XP_011680942.1	31.461	356	228	8	30	374	9	359	1.42e-48	169			XP_006630658.2	BAG36078.1	66.978	321	105	1	66	385	50	370	1.33e-142	410
SpurKPR7XP796690	XP_015212277.1	30.484	351	220	11	9	349	29	365	2.54e-44	156			XP_006630658.2	XP_030845848.1	34.386	285	179	5	86	366	54	334	7.48e-46	161			XP_006630658.2	CAC42561.1	32.37	346	206	9	48	374	2	338	1.15e-52	181
SpurKPR7XP796690	XP_015215442.1	33.333	309	187	9	9	310	23	319	1.66e-42	151			XP_006630658.2	XP_030846418.1	31.25	288	193	4	82	366	40	325	2.4e-43	154			XP_006630658.2	pdb|7X9B|R	33.819	343	216	7	29	366	4	340	2.96e-49	172
SpurKPR7XP796690	XP_015212628.1	30.619	307	202	4	23	326	36	334	2.05e-42	151			XP_006630658.2	XP_030846538.1	29.508	305	203	8	67	364	32	331	1.72e-39	144			XP_006630658.2	pdb|7VGX|R	34.014	294	179	5	83	366	57	345	9.39e-47	165
SpurKPR7XP796690	XP_006632214.1	28.972	321	213	7	9	326	20	328	8.29e-42	149			XP_006630658.2	XP_003725178.2	32.143	280	172	8	94	366	69	337	1.05e-36	137			XP_006630658.2	pdb|7X9C|R	35.57	298	176	5	79	365	44	336	6.23e-46	162
SpurKPR7XP796690	XP_006625365.1	31.699	306	194	8	31	328	58	356	1.25e-41	148			XP_006630658.2	XP_030833253.1	30.592	304	192	8	70	366	44	335	1.05e-35	134			XP_006630658.2	BAG37605.1	34.951	309	164	6	75	365	70	359	5.95e-45	161
SpurKPR7XP796690	XP_006637044.1	31.19	311	203	6	13	320	15	317	1.27e-41	149			XP_006630658.2	XP_011678514.1	30.928	291	174	12	86	364	52	327	3.29e-35	133			XP_006630658.2	EAW54325.1	30.341	323	217	5	48	366	5	323	3.5e-43	155
SpurKPR7XP796690	XP_006634090.2	31.25	288	182	8	29	311	55	331	2.64e-41	148			XP_006630658.2	XP_030832153.1	29.268	328	192	11	76	371	35	354	1.39e-33	129			XP_006630658.2	pdb|7L1V|R	28.412	359	226	10	28	366	7	354	3.55e-43	155
SpurKPR7XP796690	XP_006642824.2	30.794	315	202	8	4	316	13	313	6.98e-41	146			XP_006630658.2	XP_030838918.1	27.16	324	196	9	79	366	55	374	2.32e-33	129			XP_006630658.2	KAI4025691.1	31.09	312	190	7	74	366	145	450	8.74e-41	152
SpurKPR7XP796690	XP_006641581.1	30.154	325	210	5	15	332	28	342	6.29e-40	144			XP_006630658.2	XP_030837103.1	31.699	306	196	8	86	383	87	387	2.66e-33	128			XP_006630658.2	KAI4026509.1	30.595	353	227	8	28	368	27	373	1.18e-40	150
SpurKPR7XP796690	XP_006635498.1	29.801	302	204	4	13	313	8	302	1.62e-39	143			XP_006630658.2	XP_030836000.1	26.791	321	219	8	78	385	58	375	1.55e-32	125			XP_006630658.2	XP_016866287.1	26.494	385	227	10	30	366	3	379	1.36e-39	147
SpurKPR7XP796690	XP_006629862.1	31.673	281	184	6	34	312	37	311	8.15e-39	142			XP_006630658.2	XP_003723464.2	29.568	301	190	9	87	371	66	360	8.15e-31	121			XP_006630658.2	CAC42564.1	33.117	308	179	8	82	368	35	336	5.27e-39	145
SpurKPR8XP796286	XP_006634792.2	36.086	327	189	7	22	347	31	338	5.11e-62	204			XP_006631330.2	XP_011665623.1	37.676	284	162	6	59	336	37	311	3.92e-52	178			XP_006630658.2	AAY24114.1	29.688	320	206	7	83	385	59	376	1.3e-38	143
SpurKPR8XP796286	XP_006626678.1	34.796	319	190	7	29	347	53	353	3.06e-56	189			XP_006631330.2	XP_011670235.1	31.21	314	204	5	53	359	43	351	2.52e-49	171			XP_006630658.2	CAC42584.1	29.275	345	223	8	28	360	10	345	1.26e-37	141
SpurKPR8XP796286	XP_006631628.1	33.945	327	199	5	21	347	63	372	2.41e-55	186			XP_006631330.2	XP_030845848.1	34.796	319	183	10	57	362	47	353	5.12e-49	169			XP_006630658.2	CAC42585.1	29.275	345	223	8	28	360	10	345	2.4e-37	141
SpurKPR8XP796286	XP_006640017.1	32.44	336	193	8	12	347	17	318	7.19e-50	171			XP_006631330.2	XP_030846418.1	30.838	334	213	6	29	350	9	336	1.49e-46	162			XP_006631330.2	KAI2515935.1	72.965	344	90	3	28	370	24	365	4e-176	495
SpurKPR8XP796286	XP_006641581.1	29.443	377	230	7	1	369	1	349	7.22e-46	160			XP_006631330.2	XP_030846538.1	33.219	292	178	6	60	339	47	333	1.36e-44	158			XP_006631330.2	NP_001138751.1	74.92	311	76	2	50	360	159	467	8.73e-164	469
SpurKPR8XP796286	XP_006637044.1	30.488	328	176	7	32	348	22	308	1.21e-43	155			XP_006631330.2	XP_030830676.1	30.172	348	218	6	42	371	19	359	7.58e-42	150			XP_006631330.2	KAI4020330.1	74.204	314	79	2	47	360	63	374	2.46e-163	466
SpurKPR8XP796286	XP_006635498.1	31.385	325	187	8	34	354	16	308	1.45e-43	155			XP_006631330.2	XP_011678514.1	30.877	285	185	8	60	337	48	327	1.21e-36	137			XP_006631330.2	pdb|6PT3|B	76.61	295	68	1	45	339	156	449	6.8e-158	452
SpurKPR8XP796286	XP_015223895.1	28.117	377	213	7	1	369	1	327	1.09e-42	152			XP_006631330.2	XP_030832153.1	29.64	361	204	12	37	360	22	369	1.2e-35	134			XP_006631330.2	NP_001305426.1	66.061	330	109	3	34	361	39	367	1.56e-154	442
SpurKPR8XP796286	XP_015194733.1	31.487	343	202	10	20	354	16	333	3.38e-39	144			XP_006631330.2	XP_003729750.1	28.155	309	206	7	60	358	95	397	3.69e-32	125			XP_006631330.2	KAI2515936.1	61.919	344	80	4	28	370	24	317	3.78e-152	432
SpurKPR8XP796286	XP_015215442.1	30.027	373	213	12	23	383	27	363	2.44e-37	139			XP_006631330.2	XP_003730470.1	30.924	249	157	9	92	332	48	289	1.65e-31	121			XP_006631330.2	AXN91726.1	70.714	280	60	2	33	291	28	306	1.04e-129	375
SpurKPR8XP796286	XP_015212628.1	27.198	364	234	4	1	363	1	334	4.17e-37	138			XP_006631330.2	XP_030833253.1	27.707	314	207	8	63	364	59	364	6.77e-30	118			XP_006631330.2	NP_001305782.1	55.901	322	140	2	53	374	50	369	8.81e-123	361
SpurKPR8XP796286	XP_015201730.1	28.244	393	233	13	9	385	16	375	1.6e-36	137			XP_006631330.2	XP_030836000.1	27.645	293	191	6	61	335	63	352	1.01e-29	117			XP_006631330.2	pdb|4EA3|B	60.279	287	112	2	53	339	124	408	7.02e-120	355
SpurKPR8XP796286	XP_015194438.1	27.5	400	245	11	10	392	19	390	5.66e-36	136			XP_006631330.2	XP_030835433.1	28.179	291	190	8	61	341	43	324	1.66e-29	117			XP_006631330.2	NP_001305784.1	56.271	295	127	2	80	374	48	340	1.85e-111	330
SpurKPR8XP796286	XP_006634090.2	28.011	357	213	11	2	349	11	332	6.26e-36	134			XP_006631330.2	XP_783326.1	27.597	308	205	8	38	337	24	321	6.72e-29	115			XP_006631330.2	pdb|4DJH|B	70.244	205	59	2	53	255	21	225	1.65e-99	304
SpurKPR8XP796286	XP_015206586.1	27.11	391	237	12	1	381	46	398	6.35e-36	135			XP_006631330.2	XP_011662370.1	25	320	218	7	53	358	41	352	2.35e-28	114			XP_006631330.2	pdb|7T11|R	43.188	345	187	4	4	340	25	368	8.48e-86	266
SpurKPR9XP793873	XP_006634792.2	34.783	322	192	3	63	377	47	357	7.55e-61	201			XP_006631628.1	XP_030846418.1	46.965	313	161	3	69	381	25	332	3.79e-91	278			XP_006631330.2	KAI4060674.1	40.708	339	173	5	26	362	39	351	7.92e-80	251
SpurKPR9XP793873	XP_006626678.1	34.426	305	182	3	63	360	62	355	1.75e-59	198			XP_006631628.1	XP_030845848.1	46.753	308	152	5	77	381	43	341	8.36e-91	278			XP_006631330.2	EAX10169.1	42.215	289	156	5	55	340	48	328	2.32e-72	231
SpurKPR9XP793873	XP_006631628.1	36.792	318	172	5	63	367	80	381	1.1e-57	193			XP_006631628.1	XP_030846538.1	42.718	309	164	5	69	372	31	331	4.7e-78	245			XP_006631330.2	KAI4010622.1	37.906	277	168	3	64	338	47	321	1.03e-64	210
SpurKPR9XP793873	XP_006640017.1	31.198	359	213	7	23	376	7	336	5.1e-49	169			XP_006631628.1	XP_030833253.1	37.627	295	159	7	87	374	59	335	1.38e-56	189			XP_006631330.2	pdb|4DJH|B	67.368	95	30	1	256	350	385	478	7.05e-33	129
SpurKPR9XP793873	XP_006641581.1	35.78	327	169	10	50	354	9	316	4.48e-45	159			XP_006631628.1	XP_030832153.1	33.945	327	199	5	63	372	21	347	4.19e-55	186			XP_006631628.1	KAI4039188.1	55.758	330	137	4	51	375	14	339	4.18e-117	347
SpurKPR9XP793873	XP_015223895.1	34.862	327	150	9	50	354	9	294	6.13e-45	158			XP_006631628.1	XP_011678514.1	34.483	290	177	5	86	373	50	328	8.36e-48	167			XP_006631628.1	XP_047295501.1	56.911	246	100	3	51	294	14	255	2.3e-80	254
SpurKPR9XP793873	XP_006637044.1	30.435	345	220	6	59	400	24	351	9.95e-44	156			XP_006631628.1	XP_011670235.1	32.166	314	188	6	81	384	47	345	4.55e-41	149			XP_006631628.1	KAI4039189.1	65.806	155	52	1	51	204	14	168	5.06e-66	210
SpurKPR9XP793873	ARO77040.1	31.232	349	219	8	58	393	32	372	3.48e-42	152			XP_006631628.1	XP_030836000.1	32.313	294	191	6	85	372	63	354	9.87e-41	147			XP_006631628.1	KAI4051682.1	38.644	295	167	6	77	371	24	304	6.18e-53	181
SpurKPR9XP793873	XP_006634090.2	29.377	337	206	8	55	390	43	348	9.95e-41	148			XP_006631628.1	XP_030838918.1	29.799	349	202	10	63	377	38	377	4.83e-40	147			XP_006631628.1	KAI4046789.1	34.551	301	176	6	85	380	40	324	5.06e-48	167
SpurKPR9XP793873	XP_006635498.1	31.699	306	189	7	51	354	8	295	2.02e-39	145			XP_006631628.1	XP_030833167.1	36.364	220	126	4	159	374	2	211	9.86e-38	136			XP_006631628.1	pdb|7T11|R	32.188	320	189	8	67	377	69	369	3.84e-46	164
SpurKPR9XP793873	XP_015206586.1	29.692	357	224	11	63	406	82	424	8.22e-39	144			XP_006631628.1	XP_783326.1	30.968	310	196	8	70	377	33	326	1.02e-36	137			XP_006631628.1	KAI4060674.1	35.314	303	174	8	77	376	57	340	4.34e-45	160
SpurKPR9XP793873	XP_006631330.2	29.29	338	210	12	68	399	61	375	9.65e-36	135			XP_006631628.1	XP_011665623.1	30.64	297	176	7	84	372	38	312	3.2e-36	135			XP_006631628.1	KAI4002918.1	35.333	300	177	5	81	375	20	307	5.84e-44	157
SpurKPR9XP793873	XP_006625365.1	32.792	308	187	9	62	364	52	344	1.46e-35	134			XP_006631628.1	XP_003723464.2	31.715	309	175	12	85	374	62	353	7.76e-36	135			XP_006631628.1	EAX10169.1	34.13	293	176	5	84	376	53	328	6.39e-43	155
SpurKPR9XP793873	XP_006643031.1	28.125	320	217	5	63	377	41	352	2.13e-35	134			XP_006631628.1	XP_030835433.1	31.31	313	185	10	70	374	30	320	1.64e-35	134			XP_006631628.1	NP_001305426.1	34.219	301	177	8	85	379	66	351	8.94e-43	155
SpurKPR9XP793873	XP_006639277.1	30.844	308	186	8	59	354	40	332	2.97e-34	131			XP_006631628.1	XP_030836990.1	26.571	350	201	5	77	374	40	385	3.05e-34	131			XP_006631628.1	KAI4052706.1	35.254	295	170	7	92	384	54	329	1.36e-42	153
SpurKPR3.2XP787561	XP_006634792.2	42.582	364	187	7	12	368	26	374	6.59e-92	280			XP_006632214.1	XP_011665623.1	43.463	283	144	6	40	313	38	313	1.25e-73	233			XP_006631628.1	pdb|4EA3|B	35.959	292	168	7	84	372	131	406	1.87e-42	154
SpurKPR3.2XP787561	XP_006626678.1	42.286	350	183	5	1	337	24	367	2.28e-91	279			XP_006632214.1	XP_011670235.1	35.294	306	179	6	19	309	22	323	1.45e-58	194			XP_006631628.1	NP_001305782.1	35.959	292	168	7	84	372	57	332	4.68e-42	152
SpurKPR3.2XP787561	XP_006631628.1	46.965	313	161	3	25	332	69	381	3.4e-91	278			XP_006632214.1	XP_030845848.1	31.832	333	187	10	21	327	35	353	4.88e-48	166			XP_006631628.1	CAC42576.1	31.915	329	193	9	80	383	45	367	1.11e-40	150
SpurKPR3.2XP787561	XP_006640017.1	41.346	312	169	3	28	338	35	333	1.02e-67	217			XP_006632214.1	XP_030846418.1	30.64	297	177	5	36	312	36	323	2.86e-47	164			XP_006631628.1	pdb|7L1V|R	31.046	306	189	6	79	374	61	354	1.46e-40	148
SpurKPR3.2XP787561	XP_006637044.1	36.877	301	178	5	34	332	26	316	1.98e-60	199			XP_006632214.1	XP_030830676.1	33.688	282	177	3	42	313	38	319	3.79e-44	156			XP_006631628.1	XP_047295501.1	53.333	90	39	1	289	375	311	400	6.72e-25	106
SpurKPR3.2XP787561	XP_015212628.1	35.692	325	192	6	8	325	6	320	1.17e-58	194			XP_006632214.1	XP_030846538.1	29.904	311	196	6	22	312	23	331	2.99e-42	151			XP_006632214.1	KAI4060674.1	83.908	348	56	0	20	367	44	391	0	610
SpurKPR3.2XP787561	XP_006641581.1	35.435	333	196	9	1	325	1	322	1.57e-56	188			XP_006632214.1	XP_011678514.1	29.167	336	221	8	35	355	43	376	1.81e-40	147			XP_006632214.1	EAX10169.1	66.774	310	95	3	35	338	48	355	1.36e-149	428
SpurKPR3.2XP787561	XP_006635498.1	35.197	304	179	8	34	332	18	308	1.02e-53	181			XP_006632214.1	XP_003730470.1	30.403	273	178	5	46	306	16	288	2e-37	137			XP_006632214.1	pdb|7T11|R	47.312	372	169	5	4	367	48	400	7.67e-114	338
SpurKPR3.2XP787561	XP_015223895.1	33.934	333	179	9	1	325	1	300	8.77e-53	177			XP_006632214.1	XP_030855708.1	30.627	271	176	7	46	307	45	312	1.8e-34	130			XP_006632214.1	KAI4052706.1	48.113	318	150	5	45	358	51	357	7.34e-107	319
SpurKPR3.2XP787561	XP_006625365.1	34.333	300	189	6	36	333	52	345	8.52e-52	176			XP_006632214.1	XP_030836000.1	26.367	311	205	6	27	315	49	357	2.81e-33	127			XP_006632214.1	XP_047297429.1	49.211	317	149	5	18	326	28	340	1.24e-83	261
SpurKPR3.2XP787561	XP_015212277.1	31.42	331	201	9	30	355	44	353	1.45e-49	170			XP_006632214.1	XP_003723464.2	27.778	378	234	12	11	351	19	394	3.2e-33	127			XP_006632214.1	NP_001138751.1	41.543	337	186	5	26	353	155	489	1.87e-78	250
SpurKPR3.2XP787561	XP_006642824.2	32.323	297	188	6	27	323	24	307	1.74e-48	167			XP_006632214.1	XP_030832153.1	26.563	320	198	9	33	317	35	352	2.13e-31	122			XP_006632214.1	KAI4020330.1	43.279	305	167	3	25	325	61	363	5.5e-78	247
SpurKPR3.2XP787561	XP_015202060.1	32.692	312	202	7	36	344	36	342	1.11e-46	162			XP_006632214.1	XP_011662370.1	28.041	296	189	7	46	325	56	343	9.99e-31	120			XP_006632214.1	KAI2515935.1	45.574	305	157	4	20	317	33	335	1.43e-77	244
SpurKPR3.2XP787561	XP_015215442.1	32.667	300	188	7	28	325	34	321	1.42e-46	163			XP_006632214.1	XP_030833167.1	32.569	218	128	6	124	326	12	225	1.02e-30	117			XP_006632214.1	NP_001305426.1	42.284	324	170	5	2	311	22	342	3.34e-76	242
SpurKPR3.2XP787561	XP_006634090.2	33.775	302	187	8	36	335	51	341	1.15e-45	160			XP_006632214.1	XP_030835433.1	23.219	379	260	10	2	357	4	374	1.1e-30	120			XP_006632214.1	pdb|4EA3|B	44.444	288	155	3	32	315	123	409	2.62e-75	240
HsapKPR1AAK83235	XP_006626678.1	54.696	362	148	6	12	368	30	380	2.06e-139	402			XP_006634090.2	XP_011665623.1	35.826	321	190	8	54	366	37	349	2.92e-55	186			XP_006632214.1	NP_001305782.1	43.624	298	161	4	24	315	39	335	1.15e-74	237
HsapKPR1AAK83235	XP_006634792.2	51.404	356	159	5	18	369	23	368	2.84e-134	389			XP_006634090.2	XP_011670235.1	34.091	308	188	7	43	342	41	341	8.61e-55	184			XP_006632214.1	pdb|6PT3|B	44.746	295	156	3	28	317	159	451	1.63e-72	233
HsapKPR1AAK83235	XP_006631628.1	55.325	338	142	4	14	347	51	383	5.13e-127	371			XP_006634090.2	XP_030845848.1	34.769	325	193	9	51	363	46	363	3.43e-51	174			XP_006632214.1	NP_001305784.1	43.798	258	140	3	62	315	50	306	2.98e-65	211
HsapKPR1AAK83235	XP_006640017.1	52.976	336	130	6	37	368	36	347	6.08e-109	323			XP_006634090.2	XP_030846538.1	30.028	363	229	7	11	358	11	363	3.58e-47	164			XP_006632214.1	NP_005277.2	41.254	303	170	5	20	314	29	331	3.29e-64	208
HsapKPR1AAK83235	XP_015212628.1	34.314	306	181	4	39	340	33	322	9.41e-55	185			XP_006634090.2	XP_030846418.1	33.775	302	187	8	51	341	36	335	1.23e-45	160			XP_006632214.1	KAI2515936.1	39.672	305	127	5	20	317	33	287	4.31e-64	207
HsapKPR1AAK83235	XP_006637044.1	32.416	327	195	8	28	349	15	320	3.93e-50	173			XP_006634090.2	XP_011678514.1	34.084	311	188	11	29	330	25	327	8.03e-41	148			XP_006634090.2	NP_001305426.1	67.969	384	103	7	1	368	1	380	6.03e-178	501
HsapKPR1AAK83235	XP_006641581.1	34.177	316	182	7	44	351	38	335	1.82e-49	170			XP_006634090.2	XP_030830676.1	30.154	325	205	6	44	350	21	341	2.53e-40	146			XP_006634090.2	NP_001138751.1	67.619	315	102	0	52	366	166	480	1.91e-152	439
HsapKPR1AAK83235	XP_015223895.1	33.333	315	162	7	44	350	38	312	6.65e-46	160			XP_006634090.2	XP_030832153.1	29.193	322	185	10	46	332	36	349	1.81e-35	133			XP_006634090.2	KAI4020330.1	67.619	315	102	0	52	366	73	387	9.41e-152	436
HsapKPR1AAK83235	XP_006635498.1	31.818	308	189	8	41	344	17	307	2.3e-44	157			XP_006634090.2	XP_030833253.1	31.757	296	173	9	61	339	62	345	1.78e-33	127			XP_006634090.2	NP_001305782.1	60.127	316	126	0	52	367	54	369	2.35e-135	392
HsapKPR1AAK83235	XP_006634090.2	30.462	325	199	9	49	364	56	362	2.72e-43	154			XP_006634090.2	XP_011662370.1	27.628	333	209	9	17	333	17	333	3.34e-33	127			XP_006634090.2	KAI2515935.1	61.818	330	118	3	33	354	33	362	6.23e-133	385
HsapKPR1AAK83235	XP_006631330.2	30.519	308	189	9	49	350	61	349	3.55e-43	154			XP_006634090.2	XP_030836000.1	25.749	334	231	4	36	352	43	376	6.27e-33	126			XP_006634090.2	pdb|6PT3|B	68.44	282	88	1	52	332	168	449	2.57e-129	379
HsapKPR1AAK83235	XP_006625365.1	33.799	358	202	12	7	343	2	345	2.25e-42	152			XP_006634090.2	XP_030847033.1	27.198	364	210	17	36	367	34	374	1.28e-31	123			XP_006634090.2	pdb|4EA3|B	59.416	308	120	1	35	337	106	413	8.26e-129	377
HsapKPR1AAK83235	XP_015212277.1	32.526	289	170	8	55	337	61	330	2.87e-41	149			XP_006634090.2	XP_003730470.1	29.795	292	180	9	51	325	6	289	1.65e-31	121			XP_006634090.2	NP_001305784.1	59.322	295	120	0	73	367	46	340	4.04e-124	362
HsapKPR1AAK83235	XP_015215442.1	28.291	357	230	9	10	362	6	340	2.74e-40	147			XP_006634090.2	XP_783326.1	28.966	290	193	7	50	330	36	321	3.6e-31	122			XP_006634090.2	pdb|4DJH|B	79.904	209	38	3	45	249	17	225	1.97e-111	334
HsapKPR1AAK83235	XP_006642824.2	32.372	312	189	6	28	337	17	308	4.18e-40	146			XP_006634090.2	XP_030838918.1	27.171	357	203	13	38	343	36	386	5.81e-31	122			XP_006634090.2	AXN91726.1	66.403	253	64	1	52	283	52	304	3.18e-106	315
														XP_006634792.2	XP_030845848.1	42.265	362	197	6	18	373	14	369	1.15e-94	287			XP_006634090.2	KAI2515936.1	50	330	109	6	33	354	33	314	6.01e-105	312
														XP_006634792.2	XP_030846418.1	42.582	364	187	7	26	374	12	368	7.19e-92	280			XP_006634090.2	pdb|7T11|R	44.22	346	184	5	23	362	52	394	3.48e-92	283
														XP_006634792.2	XP_030846538.1	41.317	334	189	6	8	338	2	331	1.52e-81	254			XP_006634090.2	KAI4060674.1	45.105	286	152	2	51	335	60	341	6.7e-79	248
														XP_006634792.2	XP_030832153.1	36.086	327	189	7	31	338	22	347	4.71e-62	204			XP_006634090.2	EAX10169.1	42.254	284	156	3	52	333	50	327	1.78e-71	229
														XP_006634792.2	XP_030833253.1	39.116	294	155	9	54	340	59	335	1.32e-59	196			XP_006634090.2	KAI4052706.1	41.241	274	157	3	63	336	54	323	7.55e-70	224
														XP_006634792.2	XP_011678514.1	35.64	289	176	5	53	340	50	329	8.9e-50	172			XP_006634090.2	pdb|4DJH|B	74.194	93	24	0	250	342	385	477	5.88e-37	140
														XP_006634792.2	XP_030838918.1	31.525	387	214	13	27	373	35	410	9.68e-45	159			XP_006634792.2	KAI4039188.1	54.294	326	138	4	23	341	18	339	1.45e-122	360
														XP_006634792.2	XP_030833167.1	35	240	139	5	126	360	2	229	6.47e-42	147			XP_006634792.2	XP_047295501.1	55.372	242	100	3	23	260	18	255	1.44e-81	257
														XP_006634792.2	XP_011670235.1	28.614	332	215	6	48	370	47	365	9.28e-41	148			XP_006634792.2	KAI4039189.1	63.576	151	53	1	23	171	18	168	4.6e-65	207
														XP_006634792.2	XP_003723464.2	32.258	310	185	10	52	347	62	360	2.76e-37	138			XP_006634792.2	KAI4051682.1	33.433	335	193	6	22	347	1	314	1.3e-54	185
														XP_006634792.2	XP_030835433.1	30.514	331	195	12	25	340	10	320	3.57e-36	135			XP_006634792.2	KAI4046789.1	33.333	327	191	7	52	372	40	345	1.42e-46	163
														XP_006634792.2	XP_783326.1	29.841	315	188	11	39	343	35	326	8.03e-36	134			XP_006634792.2	pdb|7T11|R	30.704	355	220	10	26	371	59	396	2.96e-44	159
														XP_006634792.2	XP_003723852.2	30.545	275	171	6	110	373	16	281	9.38e-35	129			XP_006634792.2	EAX10169.1	31.79	324	198	6	52	375	54	354	1.1e-43	156
														XP_006634792.2	XP_030836000.1	27.365	296	202	7	52	338	63	354	5.73e-34	129			XP_006634792.2	KAI4060674.1	33.441	311	185	6	28	338	48	336	2.1e-43	156
														XP_006634792.2	XP_011665623.1	28.239	301	181	8	51	340	38	314	6.16e-33	127			XP_006634792.2	KAI4002918.1	32.107	299	187	5	48	341	20	307	7.99e-43	154
														XP_006635498.1	XP_030845848.1	38.816	304	169	6	17	308	43	341	1.24e-67	218			XP_006634792.2	KAI4052706.1	33.555	301	174	8	59	354	54	333	1.58e-42	153
														XP_006635498.1	XP_011678514.1	37.624	303	180	5	8	302	29	330	2.12e-63	207			XP_006634792.2	NP_001305426.1	31.214	346	205	12	26	357	37	363	6.4e-41	150
														XP_006635498.1	XP_030846538.1	34.985	323	191	7	18	326	41	358	3.49e-57	191			XP_006634792.2	KAI4025691.1	29.722	360	211	10	4	340	110	450	1.26e-40	151
														XP_006635498.1	XP_030846418.1	35.197	304	179	8	18	308	34	332	1.11e-53	181			XP_006634792.2	KAI4026851.1	27.273	341	224	7	54	375	54	389	3.76e-38	142
														XP_006635498.1	XP_030832153.1	31.385	325	187	8	16	308	34	354	4.48e-43	154			XP_006634792.2	KAI4020330.1	29.683	347	202	12	11	338	28	351	5.44e-38	142
														XP_006635498.1	XP_030836000.1	30.169	295	185	6	25	300	63	355	4.61e-42	151			XP_006634792.2	NP_001138751.1	29.855	345	204	12	11	338	121	444	1.24e-37	142
														XP_006635498.1	XP_011662370.1	30.38	316	206	5	8	314	34	344	3.38e-38	140			XP_006634792.2	XP_047295501.1	50	94	44	1	251	341	307	400	5.14e-28	115
														XP_006635498.1	XP_030838918.1	29.012	324	183	9	24	304	58	377	1.77e-37	140			XP_006635498.1	KAI4051682.1	67.683	328	101	2	14	337	21	347	3.72e-162	460
														XP_006635498.1	XP_011670235.1	31.834	289	186	8	18	300	44	327	2.98e-37	138			XP_006635498.1	KAI4002918.1	55.479	292	124	2	18	303	17	308	1.9e-112	333
														XP_006635498.1	XP_001200425.2	33.798	287	167	9	31	297	70	353	5.03e-37	141			XP_006635498.1	KAI4046789.1	41.718	326	175	8	17	335	32	349	3.85e-72	229
														XP_006635498.1	XP_030835433.1	31.544	298	183	10	18	304	36	323	1.32e-35	134			XP_006635498.1	CAC42576.1	31.899	395	225	9	7	365	32	418	1.87e-50	176
														XP_006635498.1	XP_003727169.2	30.721	319	202	10	30	337	78	388	6.7e-35	132			XP_006635498.1	NP_001305426.1	32.759	348	205	11	19	348	60	396	3.2e-43	156
														XP_006635498.1	XP_783326.1	28.249	354	218	11	23	360	44	377	1.55e-33	128			XP_006635498.1	BAG37920.1	27.778	360	220	9	12	348	22	364	3.42e-41	150
														XP_006635498.1	XP_030833253.1	29.032	310	197	10	7	302	36	336	1.91e-33	127			XP_006635498.1	NP_001305782.1	32.911	316	194	9	32	341	65	368	1.81e-40	148
														XP_006635498.1	XP_030846526.1	30.032	313	199	10	30	329	78	383	2.49e-33	127			XP_006635498.1	KAI4060674.1	32.215	298	191	6	8	301	48	338	2.34e-40	148
														XP_006637044.1	XP_011678514.1	38.138	333	194	6	26	352	42	368	5.02e-73	233			XP_006635498.1	NP_001138751.1	30	330	214	8	18	336	163	486	3.25e-40	149
														XP_006637044.1	XP_030845848.1	38.235	306	176	5	21	316	39	341	3.13e-67	217			XP_006635498.1	KAI4020330.1	29.942	344	220	9	18	350	70	403	4.12e-40	148
														XP_006637044.1	XP_030846418.1	36.877	301	178	5	26	316	34	332	2.26e-60	199			XP_006635498.1	KAI4052706.1	33.437	323	178	11	32	348	54	345	9.4e-40	145
														XP_006637044.1	XP_030846538.1	34.098	305	190	4	26	320	41	344	2.08e-59	197			XP_006635498.1	KAI4001161.1	30	340	208	11	21	336	50	383	1.15e-39	146
														XP_006637044.1	XP_030836000.1	32.026	306	183	7	25	309	55	356	4.39e-44	156			XP_006635498.1	pdb|7T11|R	30.678	339	204	10	17	347	81	396	2.33e-39	145
														XP_006637044.1	XP_030832153.1	29.912	341	185	8	22	321	32	359	6.28e-44	156			XP_006635498.1	EAX10169.1	32.362	343	211	10	19	352	48	378	3.21e-39	145
														XP_006637044.1	XP_011670235.1	28.972	321	209	9	1	308	13	327	5.83e-39	143			XP_006635498.1	pdb|4EA3|B	34.42	276	172	7	32	303	139	409	3.6e-39	145
														XP_006637044.1	XP_030838918.1	27.717	368	208	10	32	350	58	416	6.78e-39	144			XP_006637044.1	KAI4051682.1	58.621	348	134	5	12	350	8	354	6.06e-144	414
														XP_006637044.1	XP_030835433.1	30.872	298	185	9	26	312	36	323	1.14e-36	137			XP_006637044.1	KAI4002918.1	53.896	308	136	2	10	311	1	308	8.98e-112	332
														XP_006637044.1	XP_783326.1	29.041	365	236	10	2	354	14	367	5.4e-36	135			XP_006637044.1	KAI4046789.1	43.243	296	154	6	31	318	38	327	2.94e-69	222
														XP_006637044.1	XP_011662370.1	29.283	321	210	7	14	322	29	344	3.56e-35	132			XP_006637044.1	CAC42576.1	29.974	387	219	10	27	372	44	419	1.12e-47	169
														XP_006637044.1	XP_003723464.2	30.159	315	193	9	24	316	51	360	1.09e-32	126			XP_006637044.1	NP_001305426.1	33.333	330	197	10	16	330	43	364	3.66e-45	161
														XP_006637044.1	XP_001200425.2	28.421	285	185	6	39	305	70	353	2.88e-32	128			XP_006637044.1	KAI4039188.1	33.019	318	187	8	15	311	28	340	2.65e-44	159
														XP_006637044.1	XP_030833253.1	27.586	290	184	10	35	310	59	336	9.8e-32	123			XP_006637044.1	NP_001305782.1	34.076	314	195	9	15	323	39	345	2.41e-43	156
														XP_006637044.1	XP_001199666.2	29.503	322	196	12	16	319	102	410	5.24e-31	122			XP_006637044.1	pdb|4EA3|B	34.237	295	185	7	22	311	119	409	6.03e-43	155
														XP_006638920.1	XP_030838918.1	37.349	415	230	12	36	437	32	429	9.37e-89	276			XP_006637044.1	BAG37920.1	28.894	398	239	15	1	377	1	375	5.77e-42	152
														XP_006638920.1	XP_030833857.1	38.462	390	218	7	33	405	39	423	9.78e-84	264			XP_006637044.1	KAI4052706.1	34.307	274	168	6	40	309	54	319	4.32e-41	149
														XP_006638920.1	XP_783326.1	30.194	361	205	8	20	378	8	323	1.44e-48	170			XP_006637044.1	EAX10169.1	33.793	290	174	6	27	309	48	326	5.66e-41	149
														XP_006638920.1	XP_030835433.1	30.168	358	205	6	48	401	31	347	9.98e-45	160			XP_006637044.1	pdb|7T11|R	30.252	357	221	11	15	362	71	408	6.83e-41	150
														XP_006638920.1	XP_030845848.1	31.642	335	182	9	53	381	44	337	3.36e-44	158			XP_006637044.1	KAI4025691.1	30.915	317	187	8	26	316	147	457	4.24e-40	150
														XP_006638920.1	XP_030846538.1	29.62	395	213	14	21	407	19	356	6.47e-44	158			XP_006637044.1	KAI4060674.1	31.25	304	191	8	15	309	44	338	1.3e-39	146
														XP_006638920.1	XP_030836000.1	29.846	325	197	7	53	374	56	352	1.99e-41	151			XP_006637044.1	KAI4001161.1	28.863	343	204	11	31	344	52	383	7.14e-39	144
														XP_006638920.1	XP_030846418.1	27.647	340	208	6	50	387	31	334	4.89e-40	147			XP_006638920.1	XP_024302373.1	66.83	407	118	4	33	431	26	423	0	540
														XP_006638920.1	XP_030836990.1	30.194	361	201	10	54	379	42	386	6.97e-39	145			XP_006638920.1	pdb|7L1V|R	76.648	364	54	1	19	382	26	358	0	582
														XP_006638920.1	XP_003723464.2	29.63	378	217	10	57	425	59	396	1.9e-36	138			XP_006638920.1	XP_016866287.1	77.512	418	94	0	19	436	20	437	0	696
														XP_006638920.1	XP_030833253.1	29.042	334	183	8	61	387	58	344	1.03e-35	135			XP_006638920.1	pdb|6TOT|B	68.986	345	77	1	35	379	4	318	9.63e-171	483
														XP_006638920.1	XP_011678514.1	28.571	364	210	10	54	413	45	362	4.77e-35	134			XP_006638920.1	pdb|6TPN|A	75.82	244	58	1	10	253	23	265	8.07e-133	395
														XP_006638920.1	XP_030828576.1	26.056	426	251	13	8	411	12	395	1.54e-33	130			XP_006638920.1	EAX07601.1	62.633	281	96	3	93	368	1	277	8.76e-117	344
														XP_006638920.1	XP_011680942.1	25.694	432	276	7	7	425	3	402	1.8e-33	130			XP_006638920.1	pdb|6V9S|A	74.208	221	57	0	33	253	34	254	8.21e-115	348
														XP_006638920.1	XP_003729168.3	27.219	338	207	7	68	405	84	382	1.81e-32	127			XP_006638920.1	KAI4025691.1	33.705	359	205	4	46	398	140	471	5.43e-61	207
														XP_006639277.1	XP_030846538.1	29.909	331	216	6	47	373	47	365	1.95e-49	171			XP_006638920.1	CAD69475.1	32.67	352	203	6	46	393	47	368	4.8e-48	171
														XP_006639277.1	XP_030845848.1	29.532	342	217	7	44	379	47	370	6.02e-46	161			XP_006638920.1	KAI4026851.1	26.519	362	238	5	49	407	41	377	8.57e-46	165
														XP_006639277.1	XP_785425.3	38.951	267	153	4	15	281	23	279	3.71e-45	157			XP_006638920.1	pdb|6V9S|A	86.517	89	12	0	293	381	451	539	3.29e-45	166
														XP_006639277.1	XP_030846418.1	31.741	293	188	6	44	333	37	320	2.58e-40	146			XP_006638920.1	pdb|6TPN|A	85.057	87	13	0	293	379	462	548	3.4e-43	160
														XP_006639277.1	XP_011662370.1	32.628	331	190	9	52	370	55	364	3.77e-40	146			XP_006638920.1	CAD69521.1	26.099	364	229	6	49	409	41	367	5.02e-43	159
														XP_006639277.1	XP_003731093.1	29.882	338	217	6	50	383	48	369	5.76e-38	140			XP_006638920.1	pdb|7MBX|R	31.006	358	205	9	53	378	37	384	8.33e-42	154
														XP_006639277.1	XP_003724609.1	29.282	362	229	8	14	363	15	361	1.99e-36	136			XP_006638920.1	pdb|7F8W|R	25.366	410	235	10	6	372	27	408	1.15e-37	144
														XP_006639277.1	XP_011678514.1	28.571	357	226	10	22	367	23	361	6.65e-36	135			XP_006638920.1	CAD79723.1	25.205	365	214	8	49	409	1	310	9.68e-37	138
														XP_006639277.1	XP_030836709.1	32.039	309	199	6	50	356	39	338	7.59e-36	134			XP_006638920.1	XP_011529856.2	30.769	299	173	5	106	398	91	361	5.67e-36	138
														XP_006639277.1	XP_030835433.1	29.94	334	210	7	12	340	8	322	6.51e-35	132			XP_006639277.1	BAG36357.1	82.997	347	56	2	39	383	36	381	0	555
														XP_006639277.1	XP_030832153.1	29.545	352	203	11	47	364	42	382	9.91e-35	132			XP_006639277.1	NP_002502.2	59.475	343	135	3	44	383	46	387	8.32e-144	414
														XP_006639277.1	XP_011670235.1	27.134	328	223	6	42	366	45	359	4.52e-34	130			XP_006639277.1	KAI4001161.1	59.547	309	120	2	40	343	42	350	9.86e-127	371
														XP_006639277.1	XP_030838918.1	26.914	405	243	12	23	380	28	426	9.66e-34	130			XP_006639277.1	KAI4063566.1	33.526	346	203	8	45	376	195	527	3.66e-50	177
														XP_006639277.1	XP_011680942.1	28.283	396	240	12	18	378	19	405	5.05e-33	127			XP_006639277.1	BAG35670.1	32.456	342	204	8	45	368	84	416	9.25e-43	155
														XP_006639277.1	XP_030830704.1	27.492	331	213	8	19	340	12	324	2.82e-32	125			XP_006639277.1	pdb|7L1V|R	28.981	314	204	8	34	341	57	357	1.44e-38	143
														XP_006639672.1	XP_011665623.1	40	285	152	4	50	325	38	312	9.83e-53	179			XP_006639277.1	XP_016866287.1	26.525	377	234	10	34	376	51	418	1.34e-36	139
														XP_006639672.1	XP_030845848.1	33.851	322	192	8	50	358	50	363	1.4e-50	173			XP_006639277.1	KAI4051682.1	28.144	334	214	10	38	368	21	331	4.14e-36	136
														XP_006639672.1	XP_011670235.1	32.686	309	188	6	43	339	43	343	1.7e-48	168			XP_006639277.1	KAI4026851.1	26.183	317	219	6	35	341	39	350	1.37e-35	136
														XP_006639672.1	XP_030846418.1	34.098	305	181	8	50	344	40	334	6.96e-45	158			XP_006639277.1	CAD79723.1	27.119	295	185	6	50	341	14	281	1.32e-33	128
														XP_006639672.1	XP_030846538.1	33.333	318	188	7	49	348	46	357	8.92e-45	158			XP_006639277.1	CAC42576.1	29.83	352	206	10	41	364	43	381	1.87e-33	130
														XP_006639672.1	XP_011678514.1	31.111	315	208	7	18	325	15	327	8.59e-42	150			XP_006639277.1	CAD69521.1	25.552	317	209	7	35	341	39	338	1.99e-33	131
														XP_006639672.1	XP_030830676.1	29.33	358	218	10	9	351	5	342	7.42e-38	139			XP_006639277.1	KAI4046789.1	32.317	328	193	9	47	366	39	345	2.62e-32	125
														XP_006639672.1	XP_030832153.1	28.659	328	203	9	32	328	23	350	5.54e-37	137			XP_006639277.1	pdb|7VGX|R	30.058	346	213	10	48	378	57	388	5.12e-31	123
														XP_006639672.1	XP_030846179.1	30.208	288	180	7	52	325	38	318	1.46e-33	128			XP_006639277.1	BAG37920.1	28.184	369	216	11	19	373	14	347	5.23e-31	122
														XP_006639672.1	XP_011662370.1	27.933	358	231	10	4	348	7	350	1.11e-32	125			XP_006639672.1	NP_001305782.1	62.64	356	133	0	8	363	15	370	1.15e-163	464
														XP_006639672.1	XP_030833253.1	30.392	306	191	12	43	334	49	346	2.17e-31	121			XP_006639672.1	pdb|4EA3|B	66.774	310	102	1	29	337	109	418	2.08e-152	437
														XP_006639672.1	XP_030838918.1	24.934	381	225	13	31	361	39	408	3.3e-30	119			XP_006639672.1	NP_001305784.1	65.878	296	101	0	68	363	46	341	5.08e-145	415
														XP_006639672.1	XP_030836000.1	25.513	341	232	6	31	350	40	379	1.78e-29	117			XP_006639672.1	NP_001305426.1	63.58	324	114	3	42	362	57	379	8.22e-140	404
														XP_006639672.1	XP_011664179.1	28.834	326	210	8	49	361	33	349	2.73e-29	115			XP_006639672.1	NP_001138751.1	63.091	317	117	0	45	361	164	480	8.88e-140	407
														XP_006639672.1	XP_030829725.1	27.401	354	210	9	7	325	69	410	4e-29	117			XP_006639672.1	KAI4020330.1	63.091	317	117	0	45	361	71	387	2.17e-139	404
														XP_006640017.1	XP_030845848.1	41.587	315	163	5	37	335	40	349	4.31e-78	244			XP_006639672.1	KAI2515935.1	61.231	325	124	2	41	363	46	370	5.96e-126	367
														XP_006640017.1	XP_030846418.1	41.83	306	164	3	35	327	28	332	1.14e-71	227			XP_006639672.1	pdb|6PT3|B	64.583	288	101	1	41	327	162	449	4.69e-119	353
														XP_006640017.1	XP_030846538.1	40.333	300	160	5	41	324	41	337	7.28e-71	226			XP_006639672.1	KAI2515936.1	50	324	114	4	41	363	46	322	3.73e-101	303
														XP_006640017.1	XP_030832153.1	33.231	325	183	8	28	318	23	347	3.87e-52	177			XP_006639672.1	AXN91726.1	59.387	261	85	1	41	280	46	306	7.17e-92	278
														XP_006640017.1	XP_030833253.1	35.254	295	149	8	50	320	59	335	1.22e-47	164			XP_006639672.1	pdb|4DJH|B	64.563	206	70	2	42	244	20	225	5.01e-86	269
														XP_006640017.1	XP_783326.1	33.228	316	179	11	43	337	41	345	2.07e-39	143			XP_006639672.1	pdb|7T11|R	41.159	328	187	4	1	325	40	364	1.62e-79	250
														XP_006640017.1	XP_011678514.1	31.786	280	173	7	54	320	55	329	6e-38	140			XP_006639672.1	KAI4060674.1	44.211	285	154	3	42	325	56	336	4.93e-76	241
														XP_006640017.1	XP_030838918.1	30.372	349	163	12	36	323	48	377	1.89e-36	136			XP_006639672.1	EAX10169.1	43.11	283	153	3	45	325	48	324	3.3e-71	228
														XP_006640017.1	XP_030835433.1	28.328	293	191	5	43	323	38	323	2.46e-34	130			XP_006639672.1	KAI4052706.1	43.015	272	149	5	55	325	51	317	3.33e-64	209
														XP_006640017.1	XP_011670235.1	29.316	307	174	7	44	326	47	334	1.06e-29	117			XP_006639672.1	pdb|4DJH|B	66.667	96	32	0	245	340	385	480	2.6e-32	127
														XP_006640017.1	XP_003723464.2	30.769	299	174	9	48	320	62	353	1.48e-29	117			XP_006640017.1	KAI4039188.1	50.877	342	128	6	36	347	37	368	5.66e-111	330
														XP_006640017.1	XP_030836000.1	28.616	318	193	10	48	338	63	373	2.84e-28	113			XP_006640017.1	XP_047295501.1	66.867	166	51	1	36	201	37	198	3.03e-71	229
														XP_006640017.1	XP_030853084.1	28.713	303	173	10	46	325	69	351	5.33e-28	113			XP_006640017.1	KAI4039189.1	74.242	132	34	0	36	167	37	168	7.16e-65	206
														XP_006640017.1	XP_003725178.2	27.402	281	175	7	59	321	69	338	1.09e-26	109			XP_006640017.1	KAI4051682.1	35.331	317	180	6	10	317	4	304	5.84e-47	164
														XP_006640017.1	XP_011680942.1	27.365	296	180	7	46	314	58	345	6.47e-24	101			XP_006640017.1	KAI4002918.1	32.792	308	183	6	32	322	8	308	3.06e-37	138
														XP_006641581.1	XP_011678514.1	40.484	289	163	4	37	320	43	327	1.03e-67	218			XP_006640017.1	KAI4046789.1	31.09	312	203	6	39	341	31	339	1.95e-36	135
														XP_006641581.1	XP_030845848.1	36.721	305	179	5	27	322	35	334	6.55e-60	197			XP_006640017.1	pdb|7T11|R	31.579	285	173	9	54	325	95	370	3.2e-35	134
														XP_006641581.1	XP_030846418.1	35.736	333	195	9	1	322	1	325	7.16e-60	197			XP_006640017.1	pdb|7L1V|R	28.155	309	181	8	42	322	61	356	1.96e-34	131
														XP_006641581.1	XP_030846538.1	30.541	370	222	9	10	352	11	372	9.24e-57	189			XP_006640017.1	KAI4052706.1	29.841	315	191	6	53	343	52	360	3.25e-34	130
														XP_006641581.1	XP_011670235.1	34.494	316	185	8	39	346	47	348	6.86e-49	169			XP_006640017.1	EAX10169.1	32.982	285	169	7	47	320	53	326	1.98e-33	128
														XP_006641581.1	XP_030832153.1	31.884	345	199	8	33	349	33	369	2.3e-48	167			XP_006640017.1	KAI4060674.1	30.662	287	182	5	41	318	58	336	7.47e-33	127
														XP_006641581.1	XP_030833253.1	31.438	299	177	9	37	323	54	336	8.95e-43	152			XP_006640017.1	pdb|7VLA|R	29.773	309	178	9	41	330	38	326	2.25e-32	125
														XP_006641581.1	XP_003723464.2	31.768	362	198	12	2	326	8	357	6.8e-41	147			XP_006640017.1	NP_001305782.1	31.429	315	200	8	36	341	47	354	5.3e-32	125
														XP_006641581.1	XP_030836000.1	26.316	323	211	5	11	316	38	350	6.24e-40	145			XP_006640017.1	pdb|4EA3|B	31.507	292	185	7	36	318	121	406	9.99e-32	124
														XP_006641581.1	XP_011662370.1	31.132	318	189	10	23	324	30	333	1.69e-37	138			XP_006640017.1	KAI4025691.1	25.237	317	191	5	48	329	154	459	1.9e-31	125
														XP_006641581.1	XP_030838918.1	29.102	323	185	10	42	324	58	376	7.01e-37	137			XP_006640017.1	XP_047295501.1	48.76	121	59	1	205	322	281	401	3.23e-31	124
														XP_006641581.1	XP_011665623.1	30.201	298	198	7	30	324	26	316	1.01e-36	136			XP_006641581.1	KAI4046789.1	65.068	292	101	1	33	324	30	320	1.62e-119	350
														XP_006641581.1	XP_003728380.1	29.592	294	174	8	48	325	31	307	3.44e-33	125			XP_006641581.1	KAI4051682.1	40.123	324	181	6	21	339	7	322	3.32e-81	253
														XP_006641581.1	XP_001200425.2	31.359	287	175	10	49	317	70	352	4.04e-33	129			XP_006641581.1	KAI4002918.1	37.459	307	181	3	25	324	6	308	6.7e-67	216
														XP_006641581.1	XP_003729168.3	26.646	319	209	8	20	322	48	357	5.15e-33	127			XP_006641581.1	BAG37920.1	29.518	332	215	8	6	324	1	326	2.89e-47	165
														XP_006642824.2	XP_011665623.1	41.424	309	162	6	36	333	37	337	2.9e-65	212			XP_006641581.1	KAI4039188.1	34.754	305	173	7	38	324	44	340	2.15e-46	163
														XP_006642824.2	XP_011670235.1	35.836	293	178	5	20	304	33	323	1.71e-56	189			XP_006641581.1	KAI4001161.1	32.37	346	204	10	10	332	18	356	2.77e-44	158
														XP_006642824.2	XP_030845848.1	33.427	356	209	11	6	341	20	367	7.58e-53	179			XP_006641581.1	KAI4060674.1	32.063	315	188	9	19	322	39	338	6.66e-43	154
														XP_006642824.2	XP_030846418.1	32.323	297	188	6	24	307	27	323	1.84e-48	167			XP_006641581.1	pdb|7T11|R	32.302	291	183	7	38	322	84	366	1.1e-42	154
														XP_006642824.2	XP_030830676.1	30.03	333	215	4	7	322	2	333	4.35e-46	161			XP_006641581.1	NP_001305426.1	30.791	354	206	8	17	353	33	364	6.49e-42	152
														XP_006642824.2	XP_030846538.1	32.188	320	189	9	5	307	23	331	1.15e-45	160			XP_006641581.1	KAI4052706.1	33.333	276	177	4	50	325	54	322	7.88e-42	150
														XP_006642824.2	XP_011678514.1	28.037	321	216	7	2	307	7	327	6.57e-38	140			XP_006641581.1	EAX10169.1	31.922	307	193	6	20	325	38	329	2.79e-41	149
														XP_006642824.2	XP_003730470.1	34.672	274	163	7	44	302	17	289	2.81e-37	136			XP_006641581.1	pdb|7VGX|R	29.467	319	183	9	34	326	48	350	3.12e-40	147
														XP_006642824.2	XP_030855708.1	31.923	260	167	6	44	294	46	304	4.05e-33	126			XP_006641581.1	NP_002502.2	32.107	299	189	4	38	324	45	341	1.57e-39	145
														XP_006642824.2	XP_030833253.1	29.801	302	179	9	27	308	46	334	8.09e-33	125			XP_006641581.1	KAI4026851.1	31.068	309	190	7	27	316	37	341	2.05e-39	145
														XP_006642824.2	XP_030832153.1	26.462	325	204	7	23	312	28	352	1.09e-32	125			XP_006641581.1	pdb|4EA3|B	32.686	309	187	7	33	333	123	418	3.03e-39	145
														XP_006642824.2	XP_030835433.1	26.736	288	193	6	31	306	36	317	3.15e-31	122			XP_006642824.2	KAI4060674.1	64.365	362	121	4	5	364	36	391	3.64e-157	447
														XP_006642824.2	XP_030836000.1	25.743	303	203	5	30	310	55	357	3.49e-30	119			XP_006642824.2	EAX10169.1	66.768	328	95	4	32	345	48	375	5.45e-141	406
														XP_006642824.2	XP_003723464.2	30.201	298	184	8	38	313	62	357	1.28e-29	117			XP_006642824.2	pdb|7T11|R	54.221	308	134	4	24	324	74	381	3.3e-112	334
														XP_006642824.2	XP_030828576.1	26.667	360	185	13	11	307	23	366	5.3e-29	115			XP_006642824.2	KAI4052706.1	51.796	334	137	8	10	324	6	334	1.55e-105	315
														XP_006643031.1	XP_030845848.1	30.592	304	198	7	41	339	46	341	2.36e-45	160			XP_006642824.2	XP_047297429.1	51.29	310	137	7	10	309	23	328	4.75e-78	246
														XP_006643031.1	XP_030836709.1	33.739	329	208	5	21	347	13	333	4.69e-45	158			XP_006642824.2	KAI2515935.1	44.479	317	163	5	4	308	17	332	6.86e-73	232
														XP_006643031.1	XP_785425.3	40.773	233	133	3	45	277	52	279	1.75e-44	155			XP_006642824.2	NP_001305426.1	41.748	309	166	6	12	306	34	342	8.92e-72	230
														XP_006643031.1	XP_030846538.1	30.063	316	201	9	29	336	32	335	2.68e-41	149			XP_006642824.2	KAI4020330.1	40.753	292	165	4	23	308	63	352	4.97e-71	229
														XP_006643031.1	XP_011662370.1	29.63	324	215	5	43	364	48	360	1.3e-40	147			XP_006642824.2	NP_001138751.1	40.753	292	165	4	23	308	156	445	6.44e-71	230
														XP_006643031.1	XP_003731093.1	31.879	298	192	5	43	337	43	332	3.06e-38	141			XP_006642824.2	pdb|4EA3|B	44.755	286	151	4	31	310	125	409	1.64e-69	225
														XP_006643031.1	XP_030838918.1	27.249	378	232	10	44	381	57	431	2.15e-37	140			XP_006642824.2	NP_001305782.1	44.755	286	151	4	31	310	51	335	4.09e-69	223
														XP_006643031.1	XP_030846418.1	26.062	353	250	4	11	363	6	347	3.27e-37	138			XP_006642824.2	pdb|6PT3|B	46.127	284	145	4	32	308	166	448	1.01e-68	224
														XP_006643031.1	XP_003724609.1	28.226	372	243	7	1	362	7	364	7.56e-37	137			XP_006642824.2	CBX54035.1	51.643	213	84	5	10	207	6	214	1.5e-60	197
														XP_006643031.1	XP_030835433.1	29.532	342	217	8	46	375	43	372	5.51e-36	135			XP_006642824.2	NP_005277.2	42.657	286	156	4	32	309	46	331	1.59e-60	199
[truncated: 182 more rows]

## Sheet: Latimeria chalumnae
BLASTP 2.2.31+														Reciprocal BLASTP 2.2.31+ vs S. purpuratus														Reciprocal BLASTP 2.2.31+ vs H. sapiens
[truncated: 422 more rows]

[truncated: 29 more sheets: Branchiostoma floridae, Branchiostoma belcheri, Ciona intestinalis, Saccoglossus kowalevskii, Asterias rubens, Acanthaster planci, Apostichopus japonicus, Strongylocentrotus purpuratus, Anneissia japonica, Hypsibius exemplaris, Ramazzottiur varieornatus, Caenorhabditis elegans, Prostionchus pacificus, Steinernema carpocapsae, Priapus caudatus, Euperipatoides rowelli, Apis mellifera, Drosophila melanogaster, Daphnia magna, Aplysia californica …]
