# Supplementary material for: Receptor deorphanization in an echinoderm reveals kisspeptin evolution and relationship with SALMFamide neuropeptides
Source: BMC Biol. 2022 Aug 24;20:187. doi: 10.1186/s12915-022-01387-z (PMC9400282; doi:10.1186/s12915-022-01387-z)
Supplement: Supplementary file 3 — Additional file 3. Accession numbers of the receptor sequences used for the phylogenetic or CLANS analysis shown in Fig. 1 and in additional files 4, 5, 6 and 8. [file 12915_2022_1387_MOESM3_ESM.xlsx]

## Sheet: Acc.No. Fig. 1; Ad. file 5,6,8
Species	Scaffold ID	Protein	Protein ID	mRNA ID
Homo sapiens	NC_000019.10	KPR1	AAK83235.1	AF343725.1
Homo sapiens	NC_000018.10	GALR1	NP_001471.2	NM_001480.4
Homo sapiens	NC_000017.11	GALR2	NP_003848.1	NM_003857.4
Homo sapiens	NC_000022.11	GALR3	NP_003605.1	NM_003614.2
Mus musculus	NC_000076.7	KPR1	NP_444474.1	NM_053244.5
Monodelphis domestica	NC_008803.1	GALR	XP_001374339.1	XM_001374302.3
Python bivittatus	NW_006537521.1	KPR1	XP_007440796.1	XM_007440734.1
Python bivittatus	NW_006541305.1	KPR4	XP_007444398.1	XM_007444336.2
Python bivittatus	NW_006532662.1	GALR	XP_007426134.1	XM_007426072.2
Xenopus tropicalis	NC_030677.2	KPR1	NP_001163985.1	NM_001170514.1
Xenopus tropicalis	NC_030680.2	KPR2	NP_001165296.1	NM_001171825.1
Xenopus tropicalis	NC_030677.2	KPR3	NP_001165295.1	NM_001171824.1
Xenopus laevis	NC_054378.1	GALR2	XP_018116732.1	XM_018261243.2
Xenopus laevis	NC_054381.1	GALR1	XP_018123330.1	XM_0182677841.2
Lepisosteus oculatus	NC_023197.1	KPR1	XP_006640017.1	XM_006639954.2
Lepisosteus oculatus	NC_023188.1	KPR2	XP_006634792.2	XM_006634729.2
Lepisosteus oculatus	NC_023180.1	KPR3	XP_006626678.1	XM_006626615.2
Lepisosteus oculatus	NC_023184.1	KPR4	XP_006631628.1	XM_006631565.2
Lepisosteus oculatus	NC_023188.1	GALR2	XP_006635498.1	XM_006635435.2
Lepisosteus oculatus	NC_023189.1	GALR1	XP_015312628.1	XM_015357142.1
Latimeria chalumnae	NW_005819316.1	KPR1	XP_005996397.2	XM_005996335.2
Latimeria chalumnae	NW_005824370.1	KPR3	XP_006013973.2	XM_006013911.2
Latimeria chalumnae	NW_005825484.1	KPR4	ALF99944.1	KT261497.1
Latimeria chalumnae	NW_005820194.1	GALR1	XP_006005392.1	XM_006005330.1
Latimeria chalumnae	NW_005819166.1	GALR2	XP_005993296.1	XM_0005993234.1
Branchiostoma belcheri	NW_017803845.1	KPR1	XP_019626072.1	XM_019770513.1
Branchiostoma belcheri	NW_017804464.1	KPR2	XP_019645310.1	XM_019789751.1
Branchiostoma belcheri	NW_017803909.1	GALR	XP_019629021.1	XM_019773462.1
Acanthaster planci	NW_019091444.1	KPR1	XP_022096714.1	XM_022241022.1
Acanthaster planci	NW_019091455.1	KPR10.1	XP_022098061.1	XM_022242369.1
Acanthaster planci	NW_019091455.1	KPR10.1	XP_022098062.1	XM_022242370.1
Acanthaster planci	NW_019091455.1	KPR10.2	XP_022098098.1	XM_022242406.1
Acanthaster planci	NW_019091455.1	KPR10.3	XP_022098063.1	XM_022242371.1
Acanthaster planci	NW_019091541.1	KPR11	XP_022105672.1	XM_022249980.1
Acanthaster planci	NW_019091444.1	KPR2	XP_022096858.1	XM_022241166.1
Acanthaster planci	NW_019091444.1	KPR3	XP_022096775.1	XM_022241083.1
Acanthaster planci		KPR4	oki.90.66.t1	oki.90.66.t1	NW_019091444.1	XP_022096747.1	XM_022241055.1
Acanthaster planci		KPR4.2	oki.90.67.t1	oki.90.67.t1
Acanthaster planci	NW_019091358.1	KPR5	XP_022094356.1	XM_022238664.1
Acanthaster planci	NW_019091358.1	KPR6	XP_022094329.1	XM_022238637.1
Acanthaster planci	NW_019091358.1	KPR7	XP_022095426.1	XM_022239734.1
Acanthaster planci	NW_019091745.1	KPR8	XP_022111167.1	XM_022255475.1
Acanthaster planci	NW_019091388.1	KPR9	XP_022086915.1	XM_022231223.1
Acanthaster planci	NW_019091432	GALR	XP_022095449.1	XM_022239757
Asterias rubens		KPR1	QVN25218.1	MT358419.1	NC_047076.1	XP_033639347.1	XM_033783456.1
Asterias rubens	NC_047065.1	KPR10	XP_033625510.1	XM_033769619.1
Asterias rubens	NC_047071.1	KPR11	XP_033634260.1	XM_033778369.1
Asterias rubens		KPR2	QVN25219.1	MT358420.1	NC_047076.1	XP_033639773.1	XM_033783882.1
Asterias rubens		KPR3	QVN25220.1	MT358421.1	NC_047076.1	XP_033639735.1	XM_033783844.1
Asterias rubens		KPR4	QVN25221.1	MT358422.1	NC_047076.1	XP_033639413.1	XM_033783522.1
Asterias rubens		KPR5	QVN25222.1	MT358423.1	NC_047071.1	XP_033634329.1	XM_033778438.1
Asterias rubens		KPR6	QVN25223.1	MT358424.1	NC_047071.1	XP_033634387.1	XM_033778496.1
Asterias rubens		KPR7	QVN25224.1	MT358425.1	NC_047071.1	XP_033634888.1	XM_033778997.1
Asterias rubens		KPR8	QVN25225.1	MT358426.1	NC_047071.1	XP_033634578.1	XM_033778687.1
Asterias rubens		KPR9	QVN25226.1	MT358427.1	NC_047071.1	XP_033634709.1	XM_033778818.1
Asterias rubens	NC_047068.1	GALR	XP_033630595.1	XM_033774704.1
Apostichopus japonicus	MG199220.1	KPR10-11	AXY40114.1	MG199220.1	AjKissR3
Apostichopus japonicus	MRZV01000556.1	KPR10-11	PIK47819.1	MRZV01000556.1	AjKissR1
Apostichopus japonicus	MRZV01000885.1	KPR2	PIK43000.1	MRZV01000885.1
Apostichopus japonicus	MRZV01000199.1	KPR6	PIK55825.1	MRZV01000199.1
Apostichopus japonicus	MRZV01000028.1	KPR7	PIK61607.1	MRZV01000028.1
Apostichopus japonicus	MRZV01000029.1	KPR8	PIK61568.1	MRZV01000029.1
Apostichopus japonicus	MRZV01000029.1	KPR9	PIK61556.1	MRZV01000029.1
Strongylocentrotus purpuratus	NW_011993800.1	KPR2	XP_003727259.1	XM_003727211.2
Strongylocentrotus purpuratus	NW_011993800.1	KPR3.1	XP_011680162.1	XM_011681860.1
Strongylocentrotus purpuratus	NW_011976025.1	KPR3.2	XP_787561.2	XM_782468.3
Strongylocentrotus purpuratus	NW_011979469.1	KPR5	XP_784787.2	XM_779694.4
Strongylocentrotus purpuratus	NW_011979469.1	KPR6	XP_011669580.1	XM_011671278.1
Strongylocentrotus purpuratus	NW_011979469.1	KPR6	XP_011669579.1	XM_011671277.1
Strongylocentrotus purpuratus	NW_011992545.1	KPR7	XP_796690.1	XM_791597.4
Strongylocentrotus purpuratus	NW_011977747.1	KPR8	XP_796286.1	XM_791193.3
Strongylocentrotus purpuratus	NW_011977747.1	KPR9	XP_793873.2	XM_788780.3
Strongylocentrotus purpuratus	NW_022145599.1	GALR	XP_011678514.1	XM_011680212.2
Anneissia japonica	NW_022689540.1	KPR1	XP_033127266.1	XM_033271375.1
Anneissia japonica	NW_022689540.1	KPR2	XP_033127550.1	XM_033271659.1
Anneissia japonica	NW_022707439.1	KPR5-7	XP_033103631.1	XM_033247740.1
Anneissia japonica	NW_022725562.1	KPR6.1	XP_033111782.1	XM_033255891.1
Anneissia japonica	NW_022731299.1	KPR6.2	XP_033114969.1	XM_033259078.1
Anneissia japonica	NW_022731299.1	KPR6.3	XP_033114976.1	XM_033259085.1
Anneissia japonica	NW_022727062.1	KPR8	XP_033112688.1	XM_033256797.1
Saccoglossus kowalevskii	NW_003129359.1		XP_002735583.1	XM_002735537.1
Saccoglossus kowalevskii	NW_003132849.1	KPR1	NP_001161573.1	NM_001168101.1
Saccoglossus kowalevskii	NW_003129887.1	KPR2-4	XP_002735795.1	XM_002735749.1
Saccoglossus kowalevskii	NW_003107589.1	KPR2-4	XP_006811896.1	XM_006811833.1
Saccoglossus kowalevskii	NW_003107589.1	KPR2-4	XP_006811895.1	XM_006811832.1
Saccoglossus kowalevskii	NM_003120927.1	KPR5-7	XP_002733728.1	XM_002733682.1
Saccoglossus kowalevskii	NW_003151260.1	KPR8-9	XP_006824006.1	XM_006823943.1
Saccoglossus kowalevskii	NW_003131884.1	KPR9	NP_001161574.1	NM_001168102.1
Saccoglossus kowalevskii	NW_003109985.1	GALR	XP_002731810.1	XM_002731764.1
Aplysia californica	NW_004797436.1	ASTAR	XP_005097945.1	XM_005097888.3
Capitella teleta		KPR1	ELU15450.1	KB293808.1
Crassostrea gigas	NC_047567.1	KPR1.1	XP_011431120.1	XM_011432818.3
Crassostrea gigas	NC_047567.1	KPR1.2	XP_011416956.1	XM_011418654.3
Crassostrea gigas	NC_047568.1	ASTAR	XP_034312419.1	XM_034456528.1
Lottia gigantea	NW_008711088.1	KPR1	XP_009067091.1	XM_009068843.1
Platynereis dumerilii		KPR1	AKQ63059.1	KP294005.1
Platynereis dumerilii		ASTAR	AKQ63073.1	KP294019.1
Drosophila melanogaster	NC_004354.4	ASTAR	NP_524700.1	NM_079961.4
Bombyx mori	NC_051374.1	ASTAR	XP_012546690.1	XM_012691236.3
Periplaneta americana		ASTAR	AAK52473.1	AF336364.1
Rhodnius prolixus		ASTAR	AJA32745.1	KM283241.1
Bemisia tabaci	NW_017547443.1	ASTAR	XP_018904604.1	XM_019049059.1

## Sheet: Acc. No. - Ad. File 4
Species	Scaffold ID	Protein	Protein ID	mRNA ID
Homo sapiens	NC_000019.10	KPR1	AAK83235.1	AF343725.1
Homo sapiens	NC_000018.10	GALR1	NP_001471.2	NM_001480.4
Homo sapiens	NC_000017.11	GALR2	NP_003848.1	NM_003857.4
Homo sapiens	NC_000022.11	GALR3	NP_003605.1	NM_003614.2
Mus musculus	NC_000076.7	KPR1	NP_444474.1	NM_053244.5
Monodelphis domestica	NC_008803.1	GALR	XP_001374339.1	XM_001374302.3
Python bivittatus	NW_006537521.1	KPR1	XP_007440796.1	XM_007440734.1
Python bivittatus	NW_006541305.1	KPR4	XP_007444398.1	XM_007444336.2
Python bivittatus	NW_006532662.1	GALR	XP_007426134.1	XM_007426072.2
Xenopus tropicalis	NC_030677.2	KPR1	NP_001163985.1	NM_001170514.1
Xenopus tropicalis	NC_030680.2	KPR2	NP_001165296.1	NM_001171825.1
Xenopus tropicalis	NC_030677.2	KPR3	NP_001165295.1	NM_001171824.1
Xenopus laevis	NC_054378.1	GALR2	XP_018116732.1	XM_018261243.2
Xenopus laevis	NC_054381.1	GALR1	XP_018123330.1	XM_0182677841.2
Lepisosteus oculatus	NC_023197.1	KPR1	XP_006640017.1	XM_006639954.2
Lepisosteus oculatus	NC_023188.1	KPR2	XP_006634792.2	XM_006634729.2
Lepisosteus oculatus	NC_023180.1	KPR3	XP_006626678.1	XM_006626615.2
Lepisosteus oculatus	NC_023184.1	KPR4	XP_006631628.1	XM_006631565.2
Lepisosteus oculatus	NC_023188.1	GALR2	XP_006635498.1	XM_006635435.2
Lepisosteus oculatus	NC_023189.1	GALR1	XP_015312628.1	XM_015357142.1
Latimeria chalumnae	NW_005819316.1	KPR1	XP_005996397.2	XM_005996335.2
Latimeria chalumnae	NW_005824370.1	KPR3	XP_006013973.2	XM_006013911.2
Latimeria chalumnae	NW_005825484.1	KPR4	ALF99944.1	KT261497.1
Latimeria chalumnae	NW_005820194.1	GALR1	XP_006005392.1	XM_006005330.1
Latimeria chalumnae	NW_005819166.1	GALR2	XP_005993296.1	XM_0005993234.1
Branchiostoma belcheri	NW_017803845.1	KPR1	XP_019626072.1	XM_019770513.1
Branchiostoma belcheri	NW_017804464.1	KPR2	XP_019645310.1	XM_019789751.1
Branchiostoma belcheri	NW_017803909.1	GALR	XP_019629021.1	XM_019773462.1
Branchiostoma floridae	NC_049985.1	GPR54L-1	XP_035682292.1	XM_035826399.1
Branchiostoma floridae	NC_049988.1	GPR54L-2	XP_035688155.1	XM_035832262.1
Branchiostoma floridae	NC_049988.1	GPR54L-3	XP_035689789.1	XM_035833896.1
Branchiostoma floridae	NC_049988.1	GPR54L-4	XP_035687866.1	XM_035831973.1
Branchiostoma floridae	NW_023365701.1	GPR54L-5	XP_035663740.1	XM_035807847.1
Branchiostoma floridae	NC_049981.1	GPR54L-6	XP_035671470.1	XM_035815577.1
Branchiostoma floridae	NC_049995.1	GPR54L-7	XP_035660203.1	XM_035804310.1
Branchiostoma floridae	NW_003101536.1	GPR54L-8	XP_002608825.1	XM_002608779.1
Branchiostoma floridae	NW_003101472.1	GPR54L-9	XP_002600757.1	XM_002600711.1
Branchiostoma floridae	NC_049988.1	GPR54L-10	XP_035689199.1	XM_035833306.1
Branchiostoma floridae	NW_003101297.1	GPR54L-11	XP_002586468.1	XM_002586422.1
Branchiostoma floridae	NW_003101360.1	GPR54L-12	XP_002589247.1	XM_002589201.1
Branchiostoma floridae	NW_003101335.1	GPR54L-13	XP_002587658.1	XM_002587612.1
Branchiostoma floridae	NC_049988.1	GPR54L-14	XP_035689589.1	XM_035833696.1
Branchiostoma floridae	NC_049988.1	GPR54L-15	XP_035688159.1	XM_035832266.1
Branchiostoma floridae	NC_049984.1	GPR54L-16	XP_035679048.1	XM_035823155.1
Branchiostoma floridae	NC_049981.1	GPR54L-17	XP_035670366.1	XM_035814473.1
Branchiostoma floridae	NW_003101445.1	GPR54L-18	XP_002597006.1	XM_002596960.1
Branchiostoma floridae	NW_003101445.1	GPR54L-19	XP_002596998.1	XM_002596952.1
Branchiostoma floridae	NC_049988.1	GPR54L-20	XP_035688158.1	XM_035832265.1
Branchiostoma floridae	NW_003101445.1	GPR54L-21	XP_002596997.1	XM_002596951.1
Branchiostoma floridae	NW_003101401.1	GPR54L-22	XP_002592309.1	XM_002592263.1
Branchiostoma floridae	NC_049988.1	KPRn3	XP_035688154.1	XM_035832260.1
Branchiostoma floridae	NC_049988.1	KPRn2	XP_035688153.1	XM_035832261.1
Branchiostoma floridae	NC_049993.1	KPRn1	XP_035698363.1	XM_035842470.1
Asterias rubens		KPR1	QVN25218.1	MT358419.1	NC_047076.1	XP_033639347.1	XM_033783456.1
Asterias rubens	NC_047065.1	KPR10	XP_033625510.1	XM_033769619.1
Asterias rubens	NC_047071.1	KPR11	XP_033634260.1	XM_033778369.1
Asterias rubens		KPR2	QVN25219.1	MT358420.1	NC_047076.1	XP_033639773.1	XM_033783882.1
Asterias rubens		KPR3	QVN25220.1	MT358421.1	NC_047076.1	XP_033639735.1	XM_033783844.1
Asterias rubens		KPR4	QVN25221.1	MT358422.1	NC_047076.1	XP_033639413.1	XM_033783522.1
Asterias rubens		KPR5	QVN25222.1	MT358423.1	NC_047071.1	XP_033634329.1	XM_033778438.1
Asterias rubens		KPR6	QVN25223.1	MT358424.1	NC_047071.1	XP_033634387.1	XM_033778496.1
Asterias rubens		KPR7	QVN25224.1	MT358425.1	NC_047071.1	XP_033634888.1	XM_033778997.1
Asterias rubens		KPR8	QVN25225.1	MT358426.1	NC_047071.1	XP_033634578.1	XM_033778687.1
Asterias rubens		KPR9	QVN25226.1	MT358427.1	NC_047071.1	XP_033634709.1	XM_033778818.1
Asterias rubens	NC_047068.1		XP_033630558.1	XM_033774667.1
Asterias rubens	NC_047068.1	GALR	XP_033630595.1	XM_033774704.1
Acanthaster planci	NW_019091444.1	KPR1	XP_022096714.1	XM_022241022.1
Acanthaster planci	NW_019091455.1	KPR10.1	XP_022098061.1	XM_022242369.1
Acanthaster planci	NW_019091455.1	KPR10.1	XP_022098062.1	XM_022242370.1
Acanthaster planci	NW_019091455.1	KPR10.2	XP_022098098.1	XM_022242406.1
Acanthaster planci	NW_019091455.1	KPR10.3	XP_022098063.1	XM_022242371.1
Acanthaster planci	NW_019091541.1	KPR11	XP_022105672.1	XM_022249980.1
Acanthaster planci	NW_019091444.1	KPR2	XP_022096858.1	XM_022241166.1
Acanthaster planci	NW_019091444.1	KPR3	XP_022096775.1	XM_022241083.1
Acanthaster planci		KPR4	oki.90.66.t1	oki.90.66.t1	NW_019091444.1	XP_022096747.1	XM_022241055.1
Acanthaster planci		KPR4.2	oki.90.67.t1	oki.90.67.t1
Acanthaster planci	NW_019091358.1	KPR5	XP_022094356.1	XM_022238664.1
Acanthaster planci	NW_019091358.1	KPR6	XP_022094329.1	XM_022238637.1
Acanthaster planci	NW_019091358.1	KPR7	XP_022095426.1	XM_022239734.1
Acanthaster planci	NW_019091745.1	KPR8	XP_022111167.1	XM_022255475.1
Acanthaster planci	NW_019091388.1	KPR9	XP_022086915.1	XM_022231223.1
Acanthaster planci	NW_019091432	GALR	XP_022095449.1	XM_022239757
Apostichopus japonicus	MG199220.1	KPR10-11	AXY40114.1	MG199220.1	AjKissR3
Apostichopus japonicus	MRZV01000556.1	KPR10-11	PIK47819.1	MRZV01000556.1	AjKissR1
Apostichopus japonicus	MRZV01000885.1	KPR2	PIK43000.1	MRZV01000885.1
Apostichopus japonicus	MRZV01000199.1	KPR6	PIK55825.1	MRZV01000199.1
Apostichopus japonicus	MRZV01000028.1	KPR7	PIK61607.1	MRZV01000028.1
Apostichopus japonicus	MRZV01000029.1	KPR8	PIK61568.1	MRZV01000029.1
Apostichopus japonicus	MRZV01000029.1	KPR9	PIK61556.1	MRZV01000029.1
Strongylocentrotus purpuratus	NW_011993800.1	KPR2	XP_003727259.1	XM_003727211.2
Strongylocentrotus purpuratus	NW_011993800.1	KPR3.1	XP_011680162.1	XM_011681860.1
Strongylocentrotus purpuratus	NW_011976025.1	KPR3.2	XP_787561.2	XM_782468.3
Strongylocentrotus purpuratus	NW_011979469.1	KPR5	XP_784787.2	XM_779694.4
Strongylocentrotus purpuratus	NW_011979469.1	KPR6	XP_011669580.1	XM_011671278.1
Strongylocentrotus purpuratus	NW_011979469.1	KPR6	XP_011669579.1	XM_011671277.1
Strongylocentrotus purpuratus	NW_011992545.1	KPR7	XP_796690.1	XM_791597.4
Strongylocentrotus purpuratus	NW_011977747.1	KPR8	XP_796286.1	XM_791193.3
Strongylocentrotus purpuratus	NW_011977747.1	KPR9	XP_793873.2	XM_788780.3
Strongylocentrotus purpuratus	NW_022145599.1	GALR	XP_011678514.1	XM_011680212.2
Anneissia japonica	NW_022689540.1	KPR1	XP_033127266.1	XM_033271375.1
Anneissia japonica	NW_022689540.1	KPR2	XP_033127550.1	XM_033271659.1
Anneissia japonica	NW_022707439.1	KPR5-7	XP_033103631.1	XM_033247740.1
Anneissia japonica	NW_022725562.1	KPR6.1	XP_033111782.1	XM_033255891.1
Anneissia japonica	NW_022731299.1	KPR6.2	XP_033114969.1	XM_033259078.1
Anneissia japonica	NW_022731299.1	KPR6.3	XP_033114976.1	XM_033259085.1
Anneissia japonica	NW_022727062.1	KPR8	XP_033112688.1	XM_033256797.1
Anneissia japonica	NW_022730633.1		XP_033114495.1	XM_033258604.1
Anneissia japonica	NW_022730633.1		XP_033114504.1	XM_033258613.1
Saccoglossus kowalevskii	NW_003129359.1		XP_002735583.1	XM_002735537.1
Saccoglossus kowalevskii	NW_003132849.1	KPR1	NP_001161573.1	NM_001168101.1
Saccoglossus kowalevskii	NW_003129887.1	KPR2-4	XP_002735795.1	XM_002735749.1
Saccoglossus kowalevskii	NW_003107589.1	KPR2-4	XP_006811896.1	XM_006811833.1
Saccoglossus kowalevskii	NW_003107589.1	KPR2-4	XP_006811895.1	XM_006811832.1
Saccoglossus kowalevskii	NM_003120927.1	KPR5-7	XP_002733728.1	XM_002733682.1
Saccoglossus kowalevskii	NW_003151260.1	KPR8-9	XP_006824006.1	XM_006823943.1
Saccoglossus kowalevskii	NW_003131884.1	KPR9	NP_001161574.1	NM_001168102.1
Saccoglossus kowalevskii	NW_003109985.1	GALR	XP_002731810.1	XM_002731764.1
Aplysia californica	NW_004797436.1		XP_012942045.2	XM_013086591.2
Aplysia californica	NW_004797436.1	ASTAR	XP_005097945.1	XM_005097888.3
Capitella teleta		KPR1	ELU15450.1	KB293808.1
Crassostrea gigas	NC_047567.1	KPR1.1	XP_011431120.1	XM_011432818.3
Crassostrea gigas	NC_047567.1	KPR1.2	XP_011416956.1	XM_011418654.3
Crassostrea gigas	NC_047568.1	ASTAR	XP_034312419.1	XM_034456528.1
Lottia gigantea	NW_008711088.1	KPR1	XP_009067091.1	XM_009068843.1
Platynereis dumerilii		KPR1	AKQ63059.1	KP294005.1
Platynereis dumerilii		ASTAR	AKQ63073.1	KP294019.1
Drosophila melanogaster	NC_004354.4	ASTAR	NP_524700.1	NM_079961.4
Bombyx mori	NC_051374.1	ASTAR	XP_012546690.1	XM_012691236.3
Periplaneta americana		ASTAR	AAK52473.1	AF336364.1
Rhodnius prolixus		ASTAR	AJA32745.1	KM283241.1
Bemisia tabaci	NW_017547443.1	ASTAR	XP_018904604.1	XM_019049059.1
