# Supplementary material for: Receptor deorphanization in an echinoderm reveals kisspeptin evolution and relationship with SALMFamide neuropeptides
Source: BMC Biol. 2022 Aug 24;20:187. doi: 10.1186/s12915-022-01387-z (PMC9400282; doi:10.1186/s12915-022-01387-z)
Supplement: Supplementary file 9 — Additional file 9. Source sequence data for the analysis of the structure of genes encoding kisspeptin-type, galanin-type and allatostatin A-type receptors shown in Fig. 2A and additional file 10 and genes encoding kisspeptin-type receptors in other echinoderms. [file 12915_2022_1387_MOESM9_ESM.xlsx]

## Sheet: Sheet5
Species	Gene name	Scaffold/Chromosome ID	Protein ID	mRNA ID	Direction	Start	End	Exon	Protein start	Protein end	Intron phase	Domains
Homo sapiens	KPR1	NC_000019.10	XP_016882871.1	XM_017027382.1	>	917503	920745	1	MHT	FYI	1	1-2
								2	ANL	IQQ	0	2-3
								3	VSV	IWV	1	3-4
								4	GSA	ALQ	0	4-5
								5	GQV	APL*		6-7
	GalR1	NC_000018.10	AAS47032.1	AY541036.1	>	77249848	77251214	1	MEL	YAK	0	1-5
								2	VLN	KKK	0	5
								3	TAQ	THV*		6-7
	GalR2	NC_000017.11	NP_003848.1	NM_003857.4	>	76074781	76077537	1	MNV	LDR	2	1-3
								2	YLA	DVA*		4-7
	GalR3	NC_000022.11	NP_003605.1	NM_003614.2	>	37823382	27825485	1	MAD	VDR	2	1-3
								2	YLA	GPE*		4-7
Xenopus tropicalis	KPR1	NC_030677.1	NP_001163985.1	NM_001170514.1	<	81650840	81685663	1	MDN	FYI	1	1-2
								2	ANL	YIQ	0	2-3
								3	VSV	IWI	1	3-4
								4	GSF	SYQ	0	4-5
								5	VQL	SGT*		6-7
	KPR2	NC_030680.1	NP_001165296.1	NM_001171825.1	>	73527254	73541023	1	MLN	FYI	1	1-2
								2	ANL	LQQ	0	2-3
								3	VTV	IWI	1	3-4
								4	GSL	NYQ	0	4-5
								5	VQL	EIK*		6-7
	KPR3	NC_030677.1	NP_001165295.1	NM_001171824.1	<	122618437	122644409	1	MDN	FYI	1	1-2
								2	ANL	LQQ	0	2-3
								3	VTA	IWI	1	3-4
								4	GSF	NYQ	0	4-5
								5	VQL	SGT*		6-7
Lepisosteus oculatus	KPR1	NC_023197.1	XP_006640017.1	XM_006639954.2	<	4087579	4091527	1	MSE	FYI	1	1-2
								2	ANL	IQQ	0	2
								3	VSA	IWI	1	3
								4	GSF	FPT	0
								5	HRS	SGS*		6-7
	KPR2	NC_023188.1	XP_006634792.2	XM_006634729.2	<	2546056	2553488	1	MLR	FYI	1	1-2
								2	ANL	LQQ	0	2-3
								3	VTV	IWI	1	3-4
								4	GSF	NYQ	0	4-5
								5	VQV	EGK*		6-7
	KPR3	NC_023180.1	XP_006626678.1	XM_006626615.2	<	5620093	5628247	1
								2	MVE	FYI	1	1-2
								3	ANL	LQQ	0	2-3
								4	VTA	IWL	1	3-4
								5	GSF	NYQ	0	4-5
								6	VQL	SGT*		6-7
	KPR4	NC_023184.1	XP_006631628.1	XM_006631565.2	<	13721312	13726133	1	MEF	FYI	1	1-2
								2	ANL	LQQ	0	2-3
								3	VTV	IWI	1	3-4
								4	GSL	NYQ	0	4-5
								5	RVP	VRD		6-7
Asterias rubens	KPR1		QVN25218.1	MT358419.1	>	11280139	11283813	1	MTS	VQQ	0	1-2
		NC_047076.1	XP_033639347.1	XM_033783456.1				2	ASV	VWI	1	3-4
								3	LSY	LAV*		4-7
	KPR2		QVN25219.1	MT358420.1	<	9355206	9360347	1	MTT	MMQ	0	1-3
		NC_047076.1	XP_033639773.1	XM_033783882.1				2	VTG	IWI	1	3-4
								3	GSL	ALD*		4-7
	KPR3		QVN25220.1	MT358421.1	<	11292239	11344990	1	MST	MMQ	0	1-3
		NC_047076.1	XP_033639735.1	XM_033783844.1				2	ATA	IWT	1	3-4
								3	FSA	TQV*		4-7
	KPR4		QVN25221.1	MT358422.1	>	11980274	12017647	1
		NC_047076.1	XP_033639413.1	XM_033783522.1				2
								3	MTT	IFL	1	1
								4	GIL	MQS	0	1-3
								5	VSA	IWL	1	3-4
								6	FAV	NHC*		4-7
	KPR5		QVN25222.1	MT358423.1	<	18826595	18837041	1
		NC_047071.1	XP_033634329.1	XM_033778438.1				2
								3
								4	MMS	IQF	0	1-3
								5	VTV	IWA	1	3-4
								6	VSF	SLV*		4-7
	KPR6		QVN25223.1	MT358424.1	<	18749280	18815718	1	MTD	MQF	0	1-3
		NC_047071.1	XP_033634387.1	XM_033778496.1				2	VAV	VWI	1	3-4
								3	ASF	TKV*		4-7
	KPR7		QVN25224.1	MT358425.1	>	18681764	18696290	1	MEG	TSF	0	1-3
		NC_047071.1	XP_033634888.1	XM_033778997.1				2	VTV	IWI	1	3-4
								3	FSS	SSI*		4-7
	KPR8		QVN25225.1	MT358426.1	>	13045878	13062445	1	MSS	MQC	0	1-3
		NC_047071.1	XP_033634578.1	XM_033778687.1				2	VSV	IWI	1	3-4
								3	FSA	TCV*		4-7
	KPR9		QVN25226.1	MT358427.1	<	13218759	13221582	1	MEY	MQY	0	1-3
		NC_047071.1	XP_033634709.1	XM_033778818.1				2	VSV	IWL	1	3-4
								3	TSF	VPE*		4-7
	KPR10	NC_047065.1	XP_033625510.1	XM_033769619.1	<	13436015	13471913	1
								2	MPL	LQY	0	1-3
								3	VTA	IWL	1	3-4
								4	VSF	TWL*		4-7
	KPR11	NC_047071.1	XP_033634260.1	XM_033778369.1	>	10068519	10091839	1	MAN	LIT	1
								2	EQT	LRY	0	1-3
								3	VVA	IWI	1	3-4
								4	ISL	GQV*		4-7
	GalR	NC_047068.1	ALM01493.1	KP330475.1	<	5080270	5082782	1	MAN	QVC*	N/A	1-7
Acanthaster planci	KPR1	NW_019091444.1	XP_022096715.1	XM_022241023.1	<	223249	233279	1	MPC	VQQ	0	1-2
								2	ASV	VWI	1	3-4
								3	LSY	AAL*		4-7
								4
	KPR2	NW_019091444.1	XP_022096858.1	XM_022241166.1	>	838230	845546	1
								2	MAT	MMQ	0	1-3
								3	VGT	IWI	1	3-4
								4	GSF	ALD*		4-7
	KPR3	NW_019091444.1	XP_022096776.1	XM_022241084.1	>	136538	215159	1
								2
								3	MEY	MMQ	0	1-3
								4	VTA	IWT	1	3-4
								5	WSA	TQV*		4-7
	KPR4	NW_019091444.1	XP_022096747.1	XM_022241055.1	<	787837	791223	1	MTT	VIL	1	1
								2	GIL	LQY	0	1-3
								3	VTS	VWL	1	3-4
								4	SAF	LVA	1	4-7
								5	VPR	REP*
	KPR5	NW_019091358.1	XP_022094356.1	XM_022238664.1	<	2313219	2429477	1
								2
								3
								4
								5	MVS	IQY	0	1-3
								6	VMV	IWA	1	3-4
								7	ASF	SSV*		4-7
	KPR6	NW_019091358.1	XP_022094314.1	XM_022238622.1	<	2249234	2289129	1	MTE	MQF	0	1-3
								2	VTV	VWI	1	3-4
								3	GSF	IGK	2	4-7
								4	FLV	QDV*
	KPR7	NW_019091358.1	XP_022095426.1	XM_022239734.1	>	2161666	2201574	1	MMA	TQA	0	1-3
								2	VTV	IWI	1	3-4
								3	VSS	SSI*		4-7
	KPR8	NW_019091745.1	XP_022111167.1	XM_022255475.1	<	113845	143377	1	MFF	VQC	0	1-3
								2	VSV	IWI	1	3-4
								3	FSA	TCV*		4-7
	KPR9	NW_019091388.1	XP_022086915.1	XM_022231223.1	>	322990	427851	1	MEE	MQY	0	1-3
								2	VSV	IWI	1	3-4
								3	TSF	APE*		4-7
	KPR10.1	NW_019091455.1	XP_022098061.1	XM_022242369.1	<	930174	942299	1	MFI	PSR	2	1
								2	AAM	LQY	0	1-3
								3	VSA	IWL	1	3-4
								4	VSF	SRL*		4-7
	KPR10.2	NW_019091455.1	XP_022098098.1	XM_022242406.1	<	949038	962260	1
								2	MNS	LFQ	0	1-3
								3	VTA	IWL	1	3-4
								4	VSF	TWL*		4-7
	KPR10.3	NW_019091455.1	XP_022098063.1	XM_022242371.1	<	965539	989270	1
								2	MDN	LQY	0	1-3
								3	VSA	IWL	1	3-4
								4	VSF	TWL*		4-7
	KPR11	NW_019091541.1	XP_022105672.1	XM_022249980.1	<	50469	54297	1	MTM	SRY	0	1-3
								2	VVA	IWI	1	3-4
								3	ISF	ochre		4-7
Strongylocentrotus purpuratus	KPR2	NW_011993800.1	XP_003727259.1	XM_003727211.2	>	49834	107149	1	MWD	MMQ	0	1-3
								2	VTA	IWA	1	3-4
								3	GSA	IVR*		4-7
								4
	KPR3.1	NW_011993800.1	XP_011680162.1	XM_011993800.1	>	270205	313366	1
								2	MMT	MMQ	0	1-3
								3	VTA	IWG	1	3-4
								4	VSA	SLP	1	4-5
								5	GEE	SQS*		6-7
								6
	KPR3.2	NW_011976025.1	XP_787561.2	XM_784268.3	<	226763	297421	1
								2	MDL	MMQ	0	1-3
								3	VSA	IWT	1	3-4
								4	CSA	EAV*		4-7
	KPR5	NW_011979469.1	XP_784787.2	XM_779694.4	<	550609	623227	1
								2	MII	IMF	0	1-3
								3	VTV	IWA	1	3-4
								4	GSF	ESI*		4-7
	KPR6	NW_011979469.1	XP_011669579.1	XM_011671277.1	<	483444	567966	1	MAD	MQF	0	1-3
								2	VTV	IWL	0	3-4
								3	VSF	TKL*		4-7
	KPR7	NW_011992545.1	XP_796690.1	XM_791597.4	<	161077	223661	1
								2
								3	MEY	IMN	0	1-3
								4	VTV	IWF	1	3-4
								5	FSG	SSI*		4-7
	KPR8	NW_011977747.1	XP_796286.1	XM_791193.3	<	35755	69468	1
								2
								3	MDE	LQH	0	1-2
								4	VTV	VWI	1	3-4
								5	VSG	TSV*		4-7
	KPR9	NW_011977747.1	XP_793873.2	XM_788780.3	>	83183	173726	1	MEV	MQY	0	1-3
								2	VTV	IWI	1	3-4
								3	ASF	NSL*		4-7
Apostichopus japonicus	KPR2	MRZV01000885.1	PIK43000.1		<	117735	120202	1	MDS	MMQ	0	1-3
								2	VTA	IWT	1	3-4
								3	ASL	TVT*		4-7
	KPR6	MRZV01000199.1	PIK55825.1		>	270205	313366	1	MIS	SYL	0	3
								2	VAV	IWI	1	3-4
								3	GSF	TKV*		4-7
	KPR7	MRZV01000028.1	PIK61607.1		<	669543	674989	1	MQL	TNG	0
								2	VTV	IWI	1	4
								3	FSF	SSI*		4-7
	KPR8	MRZV01000029.1	PIK61568.1		<	503758	508317	1
								2	MNT	LQT	0	1-3
								3	ATV	IWI	1	3-4
								4	FSF	FIP*		4-6
	KPR9	MRZV01000029.1	PIK61556.1		>	157905	158678	1	MAM	DFV	N/A	1-3
	AjKissR1 (Wang)	MRZV01000556.1	PIK47819.1		<	257540	260216	1	MFD	LQH		1-3
								2	VCV	TWI	0	3-4
								3	ISA	RIV*	1	4-7
	AjKissR3 (Wang)	MG199220.1	AXY40114.1	AjKissR3	>	192	1181	1	MAD	SQL*	N/A	1-7
Crassostrea gigas	KPR1	NW_011937808.1	XP_011416957.1	XM_011418655.2	>	459032	491963	1	MNS	MIY	0	1-3
								2	VTL	VWA	1	3-4
								3	VSF	KTE	0	4-5
								4	EDV	LEN*		6-7
	KPR2	NW_011935519.1	XP_011431120.1	XM_011432818.2	>	120244	134626	1	MNN	TQY	0	1-3
								2	VTV	VWS	1	3-4
								3	VSI	RQT	0	4-5
								4	ADA	CSL*		6-7
	ASTAR	NC_047568.1	XP_011447370.2	XM_011449068.3	<	27245528	27263822	1	ME		0
								2	MSN	TEL*		1-7
Aplysia californica	ASTAR	NW_004797436.1	XP_005097945.1	XM_005097888.3	>	469756	848394	1
								2
								3
								4
								5
								6
								7
								8	MEE	TPV*	N/A	1-7
Drosophila melanogaster	ASTAR1	NC_004354.4	NP_524700.1	NM_079961.4	>	3574536	3666724	1
								2
								3	MAG	VIL	1	1
								4	VVV	HCS	2	1-3
								5	VYT	ATL	2	3-4
								6	AIM	GFQ	0	4
								7	VSF	ESR	2	5
								8	KGK	PIH	0	6
								9	VIL	FRK	0	6-7
								10	VVW	EML*
								11
	ASTAR2	NT_033777.3	NP_001247352.1	NM_001260423.2	<	28737109	28744782	1	MEN	DVV	0	1-4
								2	VDY	PVQ	0	5-6
								3	LIL	FYK	0	7
								4	GLQ	TTY*
								5
