# Supplementary material for: Receptor deorphanization in an echinoderm reveals kisspeptin evolution and relationship with SALMFamide neuropeptides
Source: BMC Biol. 2022 Aug 24;20:187. doi: 10.1186/s12915-022-01387-z (PMC9400282; doi:10.1186/s12915-022-01387-z)
Supplement: Supplementary file 12 — Additional file 12. Accession numbers for the precursors of neuropeptides included in the alignments shown in Fig. 3. [file 12915_2022_1387_MOESM12_ESM.xlsx]

## Sheet: Table 3
Specie	Scaffold ID	Protein	Protein ID	mRNA ID
Homo sapiens	NC_000001.11	KISS1	NP_002247.3	NM_002256.3
Lepisosteus oculatus	NC_023181.1	KISS1	XP_015197902.1	XM_015342416.1
	NC_023186.1	KISS2	XP_015207580.1	XM_015352094.1
	NW_006270133.1	KISS3	XP_015195061.1	XM_015339575.1
Branchiostoma floridae	NW_003101534.1	KISS1	XP_002608257.1	XM_002608211.1
	NW_003101394.1	KISS2	XP_002591617.1	XM_002591571.1
	NW_003101534.1	KISS3	XP_002608256.1	XM_002608210.1
	NW_003101534.1	KISS4	XP_002608492.1	XM_002608446.1
Asterias rubens	NC_047083.1	KPP2	XP_033645787.1	XM_033789896.1
	NC_047083.1	KPP1	XP_033645728.1	XM_033789837.1
	NC_047074.1	F-SALMFaP	XP_033637995.1	XM_033782104.1
	NC_047074.1	L-SALMFaP	ALJ99974.1	KT601732.1
Strongylocentrotus purpuratus	NW_011980247.1	KPP1	XP_003725009.1	XM_003724961.2
	NW_011995666.1	KPP2	XP_011683115.1	XM_011684813.1
	NW_011993267.1	KPP3	XP_011679113.1	XM_011680811.1
	NW_011995033.1	L-SALMFaP	EC439101	XR_973850.1
	NW_011969138.1	F-SALMFaP	XP_003724375.1	XM_003724327.2
Apostichopus japonicus	MF401998.1	KPP1	AWU78782.1	MF401998.1
	MF402000.1	L-SALMFaP	AWU78784.1	MF402000.1
	MRZV01000929.1	F-SALMFaP	PIK42498.1	MRZV01000929.1
